# Supplementary material for: EBF1 is a potential biomarker for predicting progression from mild cognitive impairment to Alzheimer's disease: an in silico study
Source: Front Aging Neurosci. 2024 Sep 13;16:1397696. doi: 10.3389/fnagi.2024.1397696 (PMC11427346; doi:10.3389/fnagi.2024.1397696)
Supplement: Supplementary file 1 [file Table_1.XLSX]

## Sheet: ADNI2_91 clinical data
RID	Diagnose	Gender	Age	Education	MMSE	MoCA	SUVR	time
4654	0	2	76	18	29	22	1.23644	72
4426	1	1	78	16	28	21	0.895325	12
4404	1	2	83	12	29	21	1.50389	66
4167	1	2	70	16	28	15	1.33564	6
4271	0	1	62	20	30	23	0.992546	72
4094	1	2	60	12	26	19	0.959602	72
4356	0	1	68	20	28	24	0.967095	72
4079	1	2	65	20	25	18	1.45534	12
4102	1	2	67	14	30	17	0.935449	12
4510	0	2	67	12	30	20	1.40459	72
467	1	2	86	12	28	20	1.34578	72
4015	1	2	74	20	30	23	1.61861	6
4513	0	1	61	19	29	26	1.06846	72
4331	1	2	75	15	29	28	1.01897	12
1106	1	2	80	18	27	21	1.43989	12
4170	0	2	66	18	30	27	1.16136	72
4168	0	1	82	17	29	26	1.05255	72
4596	1	1	66	20	29	21	1.54586	6
4366	1	1	73	16	26	11	1.5266	12
4346	1	1	71	18	29	22	1.32037	6
4363	1	2	74	13	26	22	1.68707	12
4171	1	1	69	16	24	22	1.484	12
4245	1	1	73	19	26	22	0.935461	112
4185	0	1	80	20	28	27	0.999666	72
908	0	2	70	16	30	24	0.918227	72
4250	1	1	78	20	29	21	1.27673	6
4414	1	2	61	18	28	19	1.34503	66
4515	1	1	75	19	26	20	1.54221	6
4210	0	1	64	18	29	21	0.993504	72
4351	0	2	68	16	29	26	1.24965	72
4030	1	2	69	12	25	19	1.28027	72
1406	1	2	65	18	30	29	1.27491	12
4502	1	2	59	20	24	17	1.42643	66
4299	0	2	77	12	25	24	0.909567	72
4293	1	1	69	12	26	17	0.899812	66
4240	1	1	71	20	28	22	1.34019	6
4547	1	1	78	18	30	22	1.33742	66
4143	1	2	64	19	29	23	1.06144	12
4294	1	2	75	16	28	19	1.35638	72
150	1	1	79	12	29	12	1.69066	72
4514	0	2	68	14	30	23	0.949301	72
4614	0	2	68	20	28	22	1.06471	72
4114	1	2	55	14	28	23	1.15828	72
4473	0	1	75	16	27	23	1.39517	72
4405	0	1	72	18	29	25	1.45135	72
4127	0	2	63	16	30	23	1.0197	72
4036	0	1	74	20	29	23	0.988307	72
4243	1	1	80	18	27	27	1.48149	12
4431	0	1	75	16	28	25	1.80977	72
4199	0	1	59	16	29	24	0.906137	72
4415	1	2	76	13	28	22	1.55364	66
566	1	1	84	20	24	12	1.27491	12
4160	0	1	75	12	25	22	0.952812	72
4458	1	2	77	16	27	21	1.39909	6
4430	1	1	81	15	24	16	1.2373	66
4162	1	2	71	16	26	22	1.49918	6
4582	1	2	67	16	27	13	1.37801	12
4530	1	1	76	18	30	21	1.28545	12
4203	1	2	74	17	30	24	1.18325	12
4302	0	1	76	20	25	19	1.23065	72
4197	1	1	79	20	30	30	1.48552	72
4229	0	1	66	15	29	21	0.909567	72
4169	0	2	62	13	28	23	1.08516	72
4096	1	1	84	9	24	15	1.34651	6
4521	1	1	70	18	27	22	1.55294	6
210	0	2	79	13	28	20	1.19964	72
4067	0	1	65	16	29	22	1.60065	72
4507	1	1	79	16	29	24	1.60245	72
4536	0	2	78	17	28	23	1.02391	72
4263	1	1	74	20	27	19	1.75881	6
4324	1	2	63	14	27	20	1.29973	66
4595	1	1	77	16	26	16	1.71367	6
4216	0	1	56	14	29	23	0.975639	72
4058	1	2	85	16	29	19	1.29145	12
4597	1	2	69	18	29	22	1.3156	12
4584	1	2	79	16	27	20	1.28974	12
4035	1	2	73	16	26	24	1.62914	6
4189	1	2	73	15	28	20	1.21506	6
4406	1	1	78	19	29	26	1.4058	6
4462	1	1	72	18	30	21	1.47459	12
1378	0	2	67	16	28	25	1.38998	72
4131	1	1	82	18	24	20	1.42267	12
501	1	1	85	13	28	19	1.27491	12
4489	0	1	76	20	30	27	1.2584	72
4432	1	1	62	14	28	13	1.27491	6
4301	0	1	74	18	28	25	1.08495	72
4138	1	2	88	14	26	20	1.05866	72
4402	1	2	73	12	25	17	1.52479	6
1052	0	2	74	8	28	22	0.863721	72
1418	0	1	85	12	29	23	0.988216	72
4668	1	1	71	20	26	23	1.68829	12

## Sheet: ADNI2_80 clinical data
RID	Diagnose	Gender	Age	Education	MMSE	MoCA	SUVR	time	time
4654	0	2	76	18	29	22	1.23644	72	72
4404	1	2	83	12	29	21	1.50389	66	66
4167	1	2	70	16	28	15	1.33564	6	6
4271	0	1	62	20	30	23	0.992546	72	72
4094	1	2	60	12	26	19	0.959602	72	72
4356	0	1	68	20	28	24	0.967095	72	72
4079	1	2	65	20	25	18	1.45534	12	12
4102	1	2	67	14	30	17	0.935449	12	12
4510	0	2	67	12	30	20	1.40459	72	72
467	1	2	86	12	28	20	1.34578	72	72
4015	1	2	74	20	30	23	1.61861	6	6
4513	0	1	61	19	29	26	1.06846	72	72
4331	1	2	75	15	29	28	1.01897	12	12
1106	1	2	80	18	27	21	1.43989	12	12
4168	0	1	82	17	29	26	1.05255	72	72
4596	1	1	66	20	29	21	1.54586	6	6
4366	1	1	73	16	26	11	1.5266	12	12
4346	1	1	71	18	29	22	1.32037	6	6
4363	1	2	74	13	26	22	1.68707	12	12
4171	1	1	69	16	24	22	1.484	12	12
4245	1	1	73	19	26	22	0.935461	112	112
4185	0	1	80	20	28	27	0.999666	72	72
908	0	2	70	16	30	24	0.918227	72	72
4250	1	1	78	20	29	21	1.27673	6	6
4414	1	2	61	18	28	19	1.34503	66	66
4515	1	1	75	19	26	20	1.54221	6	6
4210	0	1	64	18	29	21	0.993504	72	72
4351	0	2	68	16	29	26	1.24965	72	72
4030	1	2	69	12	25	19	1.28027	72	72
4502	1	2	59	20	24	17	1.42643	66	66
4293	1	1	69	12	26	17	0.899812	66	66
4547	1	1	78	18	30	22	1.33742	66	66
4143	1	2	64	19	29	23	1.06144	12	12
4294	1	2	75	16	28	19	1.35638	72	72
150	1	1	79	12	29	12	1.69066	72	72
4514	0	2	68	14	30	23	0.949301	72	72
4614	0	2	68	20	28	22	1.06471	72	72
4114	1	2	55	14	28	23	1.15828	72	72
4405	0	1	72	18	29	25	1.45135	72	72
4127	0	2	63	16	30	23	1.0197	72	72
4036	0	1	74	20	29	23	0.988307	72	72
4243	1	1	80	18	27	27	1.48149	12	12
4431	0	1	75	16	28	25	1.80977	72	72
4199	0	1	59	16	29	24	0.906137	72	72
4415	1	2	76	13	28	22	1.55364	66	66
4458	1	2	77	16	27	21	1.39909	6	6
4430	1	1	81	15	24	16	1.2373	66	66
4162	1	2	71	16	26	22	1.49918	6	6
4582	1	2	67	16	27	13	1.37801	12	12
4530	1	1	76	18	30	21	1.28545	12	12
4302	0	1	76	20	25	19	1.23065	72	72
4197	1	1	79	20	30	30	1.48552	72	72
4229	0	1	66	15	29	21	0.909567	72	72
4169	0	2	62	13	28	23	1.08516	72	72
4096	1	1	84	9	24	15	1.34651	6	6
4521	1	1	70	18	27	22	1.55294	6	6
210	0	2	79	13	28	20	1.19964	72	72
4067	0	1	65	16	29	22	1.60065	72	72
4507	1	1	79	16	29	24	1.60245	72	72
4536	0	2	78	17	28	23	1.02391	72	72
4263	1	1	74	20	27	19	1.75881	6	6
4324	1	2	63	14	27	20	1.29973	66	66
4595	1	1	77	16	26	16	1.71367	6	6
4216	0	1	56	14	29	23	0.975639	72	72
4058	1	2	85	16	29	19	1.29145	12	12
4597	1	2	69	18	29	22	1.3156	12	12
4584	1	2	79	16	27	20	1.28974	12	12
4035	1	2	73	16	26	24	1.62914	6	6
4189	1	2	73	15	28	20	1.21506	6	6
4406	1	1	78	19	29	26	1.4058	6	6
4462	1	1	72	18	30	21	1.47459	12	12
1378	0	2	67	16	28	25	1.38998	72	72
4131	1	1	82	18	24	20	1.42267	12	12
4489	0	1	76	20	30	27	1.2584	72	72
4301	0	1	74	18	28	25	1.08495	72	72
4138	1	2	88	14	26	20	1.05866	72	72
4402	1	2	73	12	25	17	1.52479	6	6
1052	0	2	74	8	28	22	0.863721	72	72
1418	0	1	85	12	29	23	0.988216	72	72
4668	1	1	71	20	26	23	1.68829	12	12

## Sheet: ADNI2_91 Gene_Expression
Tag	4654	4426	4404	4167	4271	4094	4356	4079	4102	4510	467	4015	4513	4331	1106	4170	4168	4596	4366	4346	4363	4171	4245	4185	908	4250	4414	4515	4210	4351	4030	1406	4502	4299	4293	4240	4547	4143	4294	150	4514	4614	4114	4473	4405	4127	4036	4243	4431
A1BG	3.241	3.799	3.179	3.266	3.12	3.676	2.99	3.931	3.372	3.041	3.326	3.229	3.164	3.176	3.454	3.068	3.544	3.234	3.252	3.263	3.342	2.776	3.274	3.12	3.487	3.034	3.656	3.376	3.071	3.367	3.212	3.197	3.32	3.452	3.184	3.327	3.997	3.507	3.449	3.029	2.843	3.388	3.275	3.035	3.106	3.22	3.164	2.936	3.528
A1CF	2.831	2.73	2.461	2.484	2.469	2.629	2.68	2.569	2.587	2.519	2.474	2.808	2.534	2.607	2.396	2.79	2.461	2.317	2.573	2.444	2.433	2.597	2.397	2.294	2.651	2.66	2.731	2.228	2.63	2.279	2.54	2.751	2.39	2.794	2.21	2.425	2.518	2.883	2.485	2.74	2.791	2.496	2.655	2.464	2.786	2.584	2.664	2.519	2.654
A2BP1	3.226	3.222	3.274	3.391	3.314	3.404	3.502	3.327	3.016	3.34	3.385	3.527	3.837	3.368	3.452	3.294	3.481	3.281	3.728	3.514	3.252	3.584	3.627	3.361	3.268	3.169	3.101	3.183	3.403	2.876	3.63	3.098	3.359	3.141	3.47	3.25	3.433	3.191	3.011	3.332	3.27	3.338	3.327	3.053	3.414	3.272	3.569	3.348	3.254
A2LD1	2.818	1.838	2.505	2.389	2.557	2.471	2.393	2.555	2.226	2.447	2.799	2.544	2.702	2.692	2.442	2.456	2.596	2.124	2.199	2.399	2.32	2.443	2.315	2.411	2.488	2.263	2.756	2.622	2.407	2.56	2.709	2.499	2.516	2.288	3.145	2.531	2.69	2.311	2.426	2.489	2.54	2.353	2.579	2.664	2.548	2.776	2.335	2.551	2.535
A2M	3.537	3.322	3.187	2.745	3.801	3.294	3.309	3.332	3.021	3.327	3.32	3.257	3.218	3.444	2.972	3.438	3.685	3.19	3.258	3.237	3.472	3.349	3.398	3.47	3.446	3.616	3.254	3.591	3.457	3.309	3.939	3.073	3.156	3.843	3.218	3.751	4.096	3.205	3.757	3.711	3.272	3.694	3.368	2.899	2.943	3.514	3.787	3.182	3.63
A2ML1	2.252	2.25	2.309	2.276	2.211	2.369	2.172	2.449	2.2	2.289	2.12	2.224	1.973	2.357	2.342	2.915	2.34	2.113	2.152	2.39	2.096	2.044	2.418	2.194	2.173	2.491	2.201	2.533	1.98	2.139	2.301	1.967	2.157	2.55	2.504	2.006	2.297	2.384	2.431	2.187	2.243	2.249	2.162	2.092	2.346	2.286	2.266	2.586	2.275
A3GALT2	2.414	2.411	2.737	2.822	2.597	2.934	2.525	3.204	3.077	2.652	2.605	2.699	2.712	2.809	2.839	2.794	2.733	2.862	2.418	2.917	2.579	2.796	2.728	2.785	2.58	2.937	2.418	2.419	2.687	2.707	2.761	2.652	2.885	2.97	2.564	2.569	2.736	2.828	2.72	2.715	2.732	2.661	2.681	2.939	2.773	2.607	2.884	2.755	2.631
A4GALT	2.384	2.131	2.429	2.231	2.684	2.753	2.74	2.71	2.676	2.629	2.63	2.767	2.689	2.699	2.775	3.138	2.564	2.804	2.516	2.713	2.506	2.913	2.94	2.625	2.365	2.87	2.5	3.026	2.547	2.581	2.793	2.317	2.434	2.885	2.661	2.517	2.824	3.058	2.503	2.529	2.587	2.397	2.685	2.458	2.396	2.69	2.624	2.745	2.626
A4GNT	1.93	1.693	2.11	2.005	1.976	1.922	2.387	1.955	2.188	2.062	1.929	2.055	2.242	2.072	2.01	2.015	1.991	1.988	1.948	2.03	1.736	2.117	1.971	1.882	1.929	2.016	1.894	1.895	1.897	1.946	2.083	1.962	2.167	2.482	2.231	1.912	1.898	1.899	1.91	1.889	1.877	1.898	1.921	2.022	2.237	2.114	1.95	2.108	1.854
AAA1	3.693	3.365	3.605	3.511	3.345	3.722	3.852	3.582	3.474	3.499	3.499	3.232	3.364	3.683	3.826	3.438	4.23	3.801	3.26	3.174	3.555	3.165	3.636	3.622	3.54	3.69	3.544	3.459	3.656	3.518	3.824	3.559	4.028	4.036	3.602	3.695	3.599	3.405	3.686	3.528	3.431	3.677	3.619	3.364	3.448	3.593	3.805	3.215	3.589
AAAS	6.801	6.174	7.273	6.834	6.668	6.897	6.838	7.112	6.591	6.748	6.735	7.047	6.991	7.161	6.899	6.448	7.399	6.648	6.545	6.341	7.104	7.111	6.716	6.6	7.35	6.78	7.106	6.863	6.791	6.826	7.599	6.773	7.101	6.986	7.078	6.573	6.916	7.114	7.017	6.925	7.147	6.997	7.243	6.447	6.935	6.834	7.195	6.443	7.06
AACS	5.442	5.551	5.55	5.702	5.259	5.632	5.486	5.613	5.552	5.677	6.677	5.635	4.463	5.757	5.807	4.172	5.256	5.902	5.113	5.443	5.031	5.462	5.424	5.736	5.81	5.714	5.741	6.361	5.963	5.34	5.795	5.707	5.613	5.539	5.884	5.455	6.045	5.346	5.824	5.865	5.301	5.332	5.33	5.462	5.442	5.544	5.088	5.522	5.475
AACSL	2.639	2.138	2.399	2.779	2.624	2.531	2.487	3.016	2.914	2.367	2.387	2.596	2.786	3.049	2.458	2.488	2.442	2.579	2.45	2.233	2.248	2.521	2.702	2.653	2.415	2.555	2.297	2.326	2.418	2.482	2.526	2.337	2.52	2.714	2.523	2.329	2.291	2.847	2.272	2.555	2.835	2.551	2.531	2.491	2.54	2.368	2.402	2.36	2.294
AADAC	2.067	1.973	1.914	1.931	1.825	2.104	2.097	1.949	2.011	1.832	2.051	1.954	2.174	1.888	1.936	1.908	1.988	2.043	2.065	2.039	1.861	2.024	1.914	1.949	1.993	1.861	1.839	1.927	1.812	2.247	1.95	1.972	1.841	2.15	1.967	1.964	2.171	1.894	1.797	1.818	1.813	2.053	1.817	2.065	1.904	1.956	1.968	1.951	1.97
AADACL2	1.983	2.145	1.89	2.16	2.14	2.096	2.131	1.953	1.913	2.239	2.045	2.131	2.055	1.89	2.006	2.046	1.919	1.956	2.027	2.161	2.115	1.834	2.033	2.015	1.794	1.891	1.899	2.081	2.096	1.961	2.086	2.08	2.051	1.889	2.13	1.984	1.901	1.914	2.06	1.931	2.212	1.921	1.952	2.057	2.081	2.24	1.861	1.973	1.897
AADACL3	2.091	2.25	2.302	2.326	2.298	2.418	2.077	2.454	2.365	2.192	2.337	2.367	2.165	2.342	2.17	2.533	1.936	2.254	2.296	2.179	2.242	2.567	2.433	2.236	2.377	2.198	2.236	2.211	2.148	2.214	2.36	2.135	2.163	2.37	2.383	2.314	2.2	2.418	2.151	2.005	2.338	2.467	2.198	2.121	2.174	2.212	2.205	2.391	2.123
AADACL4	1.991	2.244	1.97	1.915	1.904	2.074	2.225	2.087	2.081	1.998	2.012	2.182	1.811	1.772	1.986	1.883	1.929	1.956	2.075	2.174	1.967	2.031	2.024	2.124	2.114	1.857	1.906	2.084	1.79	1.967	2.202	2.014	1.792	2.027	1.854	1.861	2.076	1.989	2.111	1.918	1.904	1.756	2.126	1.818	1.85	2.087	2.091	2	1.953
AADAT	1.869	2.044	1.933	1.942	1.772	1.97	1.988	1.764	2.007	1.891	1.987	1.9	2.255	1.946	1.733	1.952	1.835	2.137	1.993	2.015	1.932	1.905	1.977	1.898	2.06	2.12	1.945	2.102	2.09	2.096	1.957	2.194	1.803	2.049	1.899	2.07	1.96	1.941	1.942	2.011	2.011	2.072	2.099	2.008	2.113	2.165	2.014	1.704	1.947
AAGAB	8.489	8.334	8.361	8.467	8.74	8.57	8.503	8.474	8.629	8.71	8.376	8.533	8.502	8.419	8.586	8.637	8.671	8.449	8.397	8.228	8.496	8.443	8.528	8.579	8.664	8.474	8.66	8.657	8.611	8.507	8.634	8.058	8.406	8.256	8.378	8.254	8.289	8.242	8.303	8.499	8.38	8.309	8.768	8.532	8.53	8.633	8.376	8.551	8.612
AAK1	8.351	7.782	8.601	8.212	8.091	8.206	9.082	8.007	8.065	8.379	8.206	8.438	8.367	8.085	8.288	8.464	8.159	8.36	8.21	8.109	8.403	8.269	8.109	7.944	8.532	7.956	8.511	8.232	8.482	8.537	8.424	8.264	8.186	7.741	8.268	7.659	7.824	8.24	8.403	8.221	8.199	8.141	8.536	8.105	7.861	7.963	8.302	7.742	8.356
AAMP	5.765	5.683	6.053	6.186	5.856	6.167	5.753	6.164	5.606	5.891	6.243	5.782	6.15	6.133	6.589	5.552	6.257	5.974	5.628	5.775	5.509	5.891	6.209	5.869	6.259	5.87	6.113	6.199	6.206	5.413	6.374	6.362	6.376	5.992	6.319	5.843	6.52	6.037	5.997	6.03	5.837	5.89	6.002	5.932	5.694	6.189	6.04	5.882	5.986
AANAT	2.36	2.38	2.364	2.352	2.638	2.979	2.278	2.797	2.605	2.832	2.651	2.745	2.619	2.709	2.527	2.571	2.831	2.368	2.668	2.569	2.55	2.378	2.563	2.402	2.559	2.709	2.494	2.618	2.573	2.547	2.961	2.52	2.187	2.909	2.351	2.294	2.698	2.907	2.483	2.487	2.85	2.33	2.445	2.387	2.189	2.81	2.532	2.674	2.526
AARS	6.007	5.463	5.856	5.928	5.588	5.942	6.565	6.647	5.923	6.027	5.732	6.114	6.171	5.944	6.495	5.505	6.5	6.057	6.029	5.519	6.08	5.759	5.866	6.052	6.474	5.815	6.256	5.901	6.232	6.056	6.414	5.899	5.974	6.19	6.203	5.677	6.145	5.835	5.985	6.041	5.846	5.893	6.308	5.747	5.631	6.157	6.103	5.596	5.987
AARS2	6.051	5.739	6.608	5.672	5.977	6.004	6.512	5.358	5.61	5.792	6.1	6.033	6.32	5.548	6.099	6.339	5.957	5.401	5.747	5.669	5.926	5.447	6.45	5.625	6.29	6.121	6.449	6.396	6.202	6.34	6.812	6.53	6.082	6.981	6.042	5.493	6.302	5.921	5.955	6.192	5.827	5.615	5.962	6.18	5.674	6.182	5.799	5.753	6.551
AARSD1	4.954	4.847	5.439	5.131	5.339	5.829	5.097	5.718	4.97	5.495	5.248	5.544	4.758	4.821	5.148	4.801	5.839	5.391	5.078	5.076	5.043	5.029	5.533	5.172	5.607	5.395	5.713	4.898	5.592	5.2	5.95	5.005	5.653	5.873	5.716	4.562	5.566	4.965	5.088	5.022	5.266	5.515	5.729	5.141	4.524	5.338	5.393	4.868	5.522
AASDH	6.352	6.76	6.364	6.043	6.659	6.21	6.429	6.469	6.081	6.748	6.981	6.08	6.536	6.412	6.695	5.489	6.13	6.433	6.443	6.526	6.033	5.858	6.291	6.059	6.312	6.38	6.994	6.453	6.564	7.115	6.48	6.712	5.631	5.212	5.521	6.542	6.261	5.773	6.359	6.935	6.563	6.095	6.231	6.982	5.908	6.289	5.771	5.891	6.579
AASDHPPT	7.411	8.524	7.597	7.883	8.268	7.289	7.543	5.786	7.503	8.005	8.151	7.499	7.785	7.566	7.247	8.08	7.096	7.476	8.43	8.163	7.323	7.334	7.895	8.087	7.779	6.954	7.931	7.502	7.491	7.646	7.655	9.009	7.243	6.502	7.14	8.467	7.256	7.267	7.779	8.18	8.319	7.544	7.436	9.087	7.401	7.682	7.053	8.228	8.478
AASS	3.715	4.109	4.158	4.373	3.916	4.288	4.252	4.051	4.132	4.421	3.621	4.509	2.86	3.933	3.529	4.342	3.851	3.939	4.091	5.139	3.303	4.189	3.859	3.63	5.163	3.638	5.269	4.106	4.881	4.412	4.669	5.345	3.674	3.26	4.01	3.488	3.666	3.656	4.31	3.602	4.524	4.196	3.462	4.574	3.195	4.155	3.073	3.016	4.52
AATF	7.845	7.096	8.136	7.72	7.283	7.901	7.919	8.186	7.478	7.802	7.908	7.705	7.882	7.76	8.219	7.583	7.934	7.611	7.771	7.317	7.854	8.077	7.914	7.616	8.016	7.865	7.712	8.123	7.909	7.803	7.886	7.746	7.709	8.564	8.235	7.207	8.294	7.812	7.659	7.786	7.722	7.835	7.905	7.032	7.61	7.878	8.198	7.454	7.662
AATK	6.09	6.408	6.364	6.693	6.404	6.536	6.551	5.522	6.616	6.405	6.497	6.833	6.856	5.916	6.581	6.814	6.477	6.84	6.956	6.687	6.724	6.915	6.961	6.715	6.72	6.845	6.511	6.767	6.643	6.824	6.15	6.422	6.661	6.063	6.929	7.176	6.918	7.245	6.636	6.278	6.504	6.317	6.894	6.194	6.248	6.268	7.098	6.787	6.353
ABAT	7.261	6.996	6.562	6.208	6.757	6.09	7.591	6.011	7.194	6.634	6.872	7.086	6.891	5.979	6.308	7.302	6.378	7.692	7.007	7.7	7.25	6.08	7.391	7.37	6.055	7.301	6.39	7.236	6.623	7.125	6.613	6.873	7.115	7.322	6.265	7.952	6.787	7.814	7.184	6.71	5.806	6.56	6.849	7.062	6.608	6.207	6.922	6.76	6.7
ABCA1	6.523	8.467	7.915	7.551	8.244	7.045	8.035	5.652	6.67	6.924	7.479	7.486	7.899	6.78	6.978	5.624	7.322	6.806	8.263	8.081	7.505	8.451	8.852	8.124	8.066	6.973	6.915	7.548	6.847	7.552	6.496	7.757	6.674	8.076	6.645	8.51	7.656	7.353	6.807	7.624	7.558	6.075	8.133	8.073	6.577	7.121	6.507	8.744	7.316
ABCA10	3.215	3.677	4.208	4.115	3.404	2.854	3.579	2.824	2.36	2.95	3.689	2.854	3.312	2.616	3.281	3.226	2.566	2.773	2.86	3.342	3.429	2.714	3.036	3.714	3.291	3.395	3.297	3.091	3.367	3.422	2.653	3.991	2.906	2.663	2.822	3.699	3.483	2.5	4.24	3.748	3.303	3.099	3.102	4.295	3.042	3.668	3.071	3.133	2.933
ABCA11P	2.031	2.035	1.899	2.251	1.992	1.829	1.783	2.016	2.285	2.077	2.08	1.992	2.341	2.05	1.762	2.239	2.06	2.251	1.971	2.045	2.209	1.952	2.013	1.9	1.977	2.176	1.843	2.075	2.133	2.378	2.171	2.118	1.966	1.708	2.101	1.846	2.181	1.873	2.216	1.891	2.115	1.893	2.07	2.132	1.864	1.863	1.959	2.027	2.453
ABCA11P	1.977	2.201	1.779	1.984	1.787	1.91	2.123	2.02	2.192	1.911	1.911	1.912	2.323	2.071	1.844	1.968	2.061	2.069	1.921	2.06	1.855	2.003	1.853	1.844	1.935	1.742	1.762	1.732	1.851	1.739	1.838	1.991	1.978	1.855	1.682	1.886	1.873	1.935	1.799	1.688	2.044	2.056	1.764	1.862	1.951	1.771	1.681	1.757	2.166
ABCA12	2.421	2.269	2.507	2.463	2.552	2.578	2.457	2.764	2.35	2.557	2.258	2.535	2.551	2.633	2.493	2.542	2.53	2.625	2.446	2.525	2.663	2.578	2.496	2.483	2.78	2.584	2.553	2.844	2.434	2.505	2.689	2.368	2.423	2.652	2.606	2.263	2.566	3.064	2.759	2.622	2.755	2.291	2.504	2.372	2.288	2.914	2.548	2.627	2.37
ABCA13	1.807	3.621	2.898	2.379	2.19	1.81	2.566	2.033	2.345	2.47	2.266	2.227	2.437	2.176	3.147	2.344	2.588	2.971	2.377	2.989	2.447	4.949	2.201	2.298	2.296	2.55	2.143	2.661	2.504	2.449	2.115	2.624	2.158	2.055	2.252	2.685	1.939	2.373	2.31	2.138	2.058	2.508	2.376	2.401	2.462	2.012	2.39	4.739	1.978
ABCA2	4.122	4.497	4.112	4.011	4.253	4.31	4.16	4.13	4.164	4.613	3.984	4.577	3.984	4.268	4.379	3.619	4.428	4.096	4.034	4.155	4.458	4.389	4.135	4.098	3.958	4.327	4.758	4.353	3.935	4.26	4.4	4.004	3.917	4.169	4.244	3.76	4.505	4.715	4.209	4.351	3.983	4.674	3.837	3.775	4.389	3.923	4.449	4.38	4.537
ABCA3	4.419	4.066	4.734	3.994	5.079	4.613	4.533	4.66	4.191	4.391	4.261	5.024	4.421	3.887	4.333	3.463	4.95	4.684	4.097	3.93	4.785	4.512	4.063	3.868	4.613	5.059	4.994	4.466	4.685	4.038	5.408	4.481	4.549	4.51	4.818	3.108	4.612	4.496	4.299	4.562	4.664	3.999	4.519	3.841	4.195	4.193	4.277	3.753	4.46
ABCA4	2.426	2.573	2.581	2.717	2.688	2.619	2.235	2.753	2.754	2.47	3.025	2.568	2.652	2.624	2.422	2.724	2.855	2.616	2.614	2.529	2.632	2.86	2.602	2.694	2.346	2.659	2.506	2.915	2.72	2.573	2.482	2.228	2.949	2.636	2.739	2.714	3.043	2.558	2.664	2.493	2.449	2.265	2.642	2.544	2.763	2.987	3.149	2.591	2.688
ABCA5	6.525	6.286	6.304	6.506	7.115	6.516	6.072	5.576	7.063	6.554	5.716	6.645	6.507	6.355	6.091	6.79	6.118	6.411	7.012	6.674	6.608	6.391	6.537	6.529	5.964	6.48	6.364	6.373	6.869	6.839	5.759	6.143	6.174	10.021	6.612	6.65	6.176	6.486	6.43	6.67	6.665	6.127	6.136	6.541	5.792	6.041	5.308	6.604	6.811
ABCA6	2.994	2.959	4	2.67	3.602	3.092	2.605	3.03	2.847	3.41	2.931	3.081	2.647	3.211	3.649	2.968	3.101	3.298	3.43	3.275	3.478	2.75	2.929	2.958	2.966	3.059	3.849	3.106	3.108	3.035	2.941	2.653	3.107	2.982	2.88	3.34	2.929	3.136	3.369	3.111	3.106	3.19	2.935	3.258	3.262	3.143	3.118	3.58	3.348
ABCA7	6.547	6.57	7.521	6.506	6.408	6.095	6.902	6.525	6.551	6.538	6.985	6.56	6.461	5.89	6.735	5.717	7.174	6.078	7.129	6.533	6.695	7.096	6.653	5.856	7.503	6.697	6.7	6.889	6.463	6.436	6.386	6.641	6.772	6.971	6.732	6.016	7.503	7.369	6.326	6.171	7.121	5.949	6.528	6.644	6.583	6.62	6.845	6.31	6.552
ABCA8	2.744	2.476	2.735	2.629	2.582	2.906	2.779	2.605	2.663	2.683	2.534	2.563	2.691	2.816	2.834	2.836	2.514	2.413	2.661	2.761	2.49	2.534	2.71	2.721	2.668	2.475	2.652	2.672	2.616	2.736	2.727	2.9	2.552	2.754	2.772	2.561	2.811	2.574	2.474	2.636	2.692	2.798	2.814	2.84	2.833	2.543	2.638	2.835	2.773
ABCA9	3.116	3.843	3.918	3.252	3.613	3.585	3.309	3.517	3.464	3.844	3.909	3.839	3.417	3.488	3.635	2.946	3.582	3.177	3.656	3.329	3.455	3.684	3.601	3.449	3.463	4.042	3.799	4.038	3.571	3.723	3.654	3.316	3.549	3.654	3.322	3.829	4.001	3.696	3.413	3.581	3.876	3.346	3.787	3.402	3.2	3.833	4.114	3.703	4.222
ABCB1	4.757	4.225	4.774	4.403	4.879	4.304	5.583	4.133	3.842	4.388	3.903	4.827	4.598	3.145	3.804	3.481	5.022	4.915	5.142	4.349	5.049	4.721	3.769	4.395	4.942	4.981	4.774	4.822	5.459	4.264	5.233	5.228	5.045	4.042	5.599	3.332	3.899	4.313	4.978	5.513	4.831	4.296	5.055	4.855	3.856	4.896	3.71	5.32	5.64
ABCB10	5.902	7.617	6.29	6.143	6.636	5.584	4.964	6.346	5.185	6.196	6.01	5.625	5.494	4.702	5.584	5.122	5.647	6.409	6.143	6.921	5.702	4.389	6.081	5.994	5.626	4.961	6.048	5.392	5.649	6.325	6.105	6.841	6.035	5.275	4.331	6.718	4.893	5.724	6.365	6.134	6.111	6.033	5.752	7.534	6.666	5.94	5.424	6.156	6.191
ABCB11	2.318	2.127	2.139	1.953	2.165	2.074	2.358	2.543	2.106	2.211	2.23	2.177	2.242	2.951	2.112	2.385	2.432	2.389	2.276	2.122	2.193	2.207	2.117	2.168	2.217	2.204	2.089	2.37	2.276	2.166	2.128	2.235	2.11	2.591	2.171	2.317	2.289	2.401	1.942	2.046	2.381	2.455	2.459	2.419	2.271	2.204	2.268	2.137	2.336
ABCB4	3.733	4.27	3.435	4.08	4.317	3.05	4.299	3.594	4.399	4.201	2.879	3.957	3.527	2.534	3.099	3.607	4.294	3.502	2.816	3.842	4.666	3.552	3.218	2.747	3.731	2.524	4.013	2.857	5.459	3.672	3.771	3.771	4.62	3.002	3.234	3.086	3.561	2.819	3.887	3.666	5.17	3.24	3.856	4.248	4.212	4.728	2.222	2.512	3.929
ABCB5	2.421	2.675	2.871	2.382	2.685	3.022	2.507	2.748	2.541	2.734	2.77	2.661	2.7	2.455	2.916	2.844	2.933	2.462	2.782	2.595	2.706	2.676	2.665	2.6	2.636	3.032	2.715	2.678	2.469	2.718	2.596	2.661	2.609	2.68	2.634	2.687	2.845	2.57	2.91	2.441	2.43	2.551	2.561	2.429	2.498	2.738	2.675	3.041	2.715
ABCB6	4.351	3.923	5.131	4.791	4.532	4.487	4.947	5.294	4.717	4.423	4.729	4.291	4.376	4.792	4.597	5.207	4.796	4.351	4.436	4.585	4.635	4.505	5.063	4.028	4.555	4.686	4.749	4.542	4.728	4.076	4.696	4.374	4.968	5.462	5.278	4.645	4.549	5.156	4.289	4.377	5.313	4.549	4.498	4.212	5.175	4.566	4.967	4.031	4.729
ABCB7	7.228	7.52	7.335	7.472	7.21	7.336	7.736	7.797	7.541	7.556	7.674	7.588	7.37	7.57	7.419	7.506	7.551	7.489	7.365	7.406	7.448	7.411	7.072	7.464	7.431	7.637	7.585	7.4	7.477	7.718	7.793	7.298	7.532	7.092	7.197	7.433	7.518	7.272	7.849	7.642	7.424	7.537	7.238	7.472	7.333	7.666	7.799	7.153	7.511
ABCB8	4.455	4.127	4.618	4.079	4.749	4.604	4.467	4.624	4.31	4.816	4.576	4.709	4.587	4.219	4.382	3.819	4.743	4.694	4.322	4.232	4.672	4.364	4.791	4.279	4.836	4.298	4.416	4.269	3.924	4.608	4.592	4.547	4.327	4.657	3.803	4.307	4.886	4.368	4.548	4.531	4.595	4.352	4.286	4.132	4.368	4.143	4.772	4.298	4.179
ABCB9	4.966	4.764	5.335	5.066	5.04	5.393	5.287	5.239	5.48	5.174	4.973	5.783	5.346	5.364	5.817	5.294	5.324	5.109	5.322	5.198	5.266	5.033	5.224	4.99	5.347	5.229	5.107	4.979	5.259	4.391	4.985	4.479	5.206	5.337	5.658	4.949	5.784	5.4	4.91	4.8	5.58	5.296	5.193	5.037	5.075	4.949	5.555	5.256	5.034
ABCC1	10.037	9.831	9.682	10.022	9.925	9.324	10.053	9.599	9.901	10.132	9.815	10.241	9.745	10.25	10.002	10.139	9.79	9.98	10.404	9.815	10.113	10.222	10.114	10.118	9.804	9.75	9.829	10.492	10.239	10.04	9.998	10.336	9.916	9.294	10.264	9.975	9.78	10.135	9.948	10.169	10.139	9.944	9.816	10.315	9.7	9.742	10.14	10.119	10.385
ABCC10	6.101	5.465	5.597	5.498	6.108	5.718	5.961	5.763	5.549	5.651	5.887	5.313	5.638	5.801	5.701	5.123	5.966	5.82	6.13	5.064	5.545	5.643	6.048	5.425	6.28	5.651	5.795	6.128	5.638	5.375	6.035	6.081	5.679	5.676	5.796	5.404	5.817	5.31	5.501	5.663	5.391	5.772	5.883	5.807	5.503	5.765	5.502	5.394	5.649
ABCC11	2.973	2.702	2.72	2.671	3.12	2.786	2.996	3.064	2.706	3.102	2.805	2.863	2.98	3.24	3.199	2.982	3.034	2.852	2.951	2.771	2.94	2.71	2.767	2.783	2.793	2.939	3.129	3.115	2.723	2.503	3.182	2.534	3.208	2.998	2.712	2.686	2.913	3.584	2.839	2.867	2.733	2.939	2.661	2.907	2.667	3.154	3.134	3.169	2.951
ABCC12	2.334	2.343	2.677	2.48	2.379	2.354	2.26	2.177	1.922	2.38	2.594	2.193	2.437	2.161	2.468	2.102	2.139	2.188	2.48	2.237	2.393	2.227	2.355	2.384	2.407	2.173	2.55	2.499	1.951	2.501	2.407	2.416	2.166	2.264	2.457	2.362	2.278	2.353	2.171	2.58	2.082	2.496	2.482	2.49	2.293	2.28	2.335	2.495	2.136
ABCC13	7.096	6.177	6.601	7.758	6.787	6.711	5.903	9.452	7.404	7.594	6.859	6.629	7.558	7.496	7.838	7.628	7.308	6.97	4.179	8.123	6.901	5.32	7.055	5.645	3.848	7.832	6.218	6.21	5.508	5.661	6.904	5.753	7.366	8.109	6.96	5.618	5.685	7.926	7.861	6.697	7.749	7.127	7.13	4.423	9.155	7.163	7.234	6.974	7.655
ABCC2	4.185	6.093	4.459	4.232	5.169	5.459	5.332	4.668	5.332	5.154	4.892	4.626	4.814	5.05	4.543	4.936	4.418	5.062	5.144	5.575	4.639	4.472	5.341	4.782	4.374	2.992	4.748	5.232	5.177	4.766	4.147	5.88	4.374	4.877	4.497	5.75	3.871	4.905	4.821	5.173	5.454	5.372	4.416	5.787	4.345	4.897	3.477	5.538	4.308
ABCC3	5.261	4.015	5.069	4.442	4.591	5.312	4.87	5.997	5.563	4.319	5.342	5.658	4.74	5.933	5.403	3.544	5.946	4.677	4.894	4.526	5.894	4.314	5.768	5.203	5.083	4.992	5.007	4.224	5.784	4.981	5.645	4.876	5.43	6.838	4.837	4.445	4.757	7.514	5.165	4.46	4.836	7.176	4.806	4.89	5.275	5.488	5.64	4.511	5.194
ABCC4	5.022	5.721	4.907	5.512	5.566	4.672	5.57	5.783	5.915	5.665	4.847	4.659	4.886	5.03	4.714	5.139	5.022	5.206	5.084	5.456	4.765	4.492	5.402	5.778	4.508	5.38	5.381	4.618	5.124	5.18	5.046	5.437	5.522	5.936	5.456	5.735	4.458	4.975	5.004	5.132	5.321	5.791	5.299	5.937	5.789	5.437	5.365	4.859	5.372
ABCC5	9.11	9.442	8.84	8.722	9.376	8.78	9.417	8.345	9.219	8.895	9.324	9.06	8.977	9.083	8.979	9.283	8.943	9.02	9.401	9.293	9.426	9.116	9.52	9.496	8.896	9.349	8.926	9.181	8.417	9.079	9.339	8.917	9.105	8.545	9.051	9.835	9.11	9.668	9.102	8.628	9.089	8.839	9.079	9.478	8.909	8.962	8.831	8.646	8.652
ABCC6	2.997	2.87	2.615	2.93	2.548	2.923	3.819	2.319	2.981	2.71	3.428	2.902	3.649	3.05	2.896	3.493	2.872	2.703	3.534	3.406	2.164	2.988	3.302	3.39	2.684	2.584	2.505	2.804	2.613	3.212	3.307	3.33	2.421	2.591	2.733	4.107	3.963	2.978	2.698	2.813	2.863	2.235	2.768	2.744	2.94	2.458	2.84	4.7	3.1
ABCC6P1	2.528	2.753	2.518	2.57	2.776	2.878	2.668	2.863	2.501	2.824	2.647	2.357	2.263	2.511	2.697	3.483	2.486	2.267	2.146	2.621	2.465	2.56	2.44	2.624	2.36	2.414	2.659	2.741	2.543	2.778	2.611	2.535	2.469	2.793	2.882	2.517	2.816	2.905	2.585	2.495	2.776	2.766	2.586	2.592	2.623	2.758	2.816	2.732	2.572
ABCC8	3.391	3.062	3.697	3.718	3.432	3.188	3.059	3.725	3.537	3.428	3.212	3.738	3.779	3.628	3.371	3.139	3.333	3.264	3.271	2.974	2.813	3.758	3.615	3.236	3.002	3.277	3.328	3.066	3.074	3.085	3.368	2.9	3.474	3.379	3.33	3.14	3.457	3.356	3.212	3.153	3.178	3.184	3.493	3.244	3.38	3.415	3.573	3.546	3.683
ABCC9	2.25	2.436	2.369	2.262	2.133	2.522	2.08	2.306	2.176	2.241	2.202	2.226	2.039	2.31	2.259	2.091	2.444	2.283	2.306	2.167	2.547	2.237	2.336	2.32	2.351	2.232	2.194	2.131	2.384	2.277	2.45	2.004	2.211	2.411	2.341	2.25	2.35	2.295	2.338	2.463	2.524	2.389	2.157	2.322	2.275	2.174	2.484	2.44	2.149
ABCD1	4.894	4.5	5.252	5.294	4.746	4.792	5.507	5.535	4.829	4.835	4.91	4.903	5.321	5.475	5.424	4.103	5.272	5.061	5.117	4.73	5.238	4.931	5.277	4.946	5.591	5.328	4.674	5.177	4.754	4.975	5.567	5.42	5.085	5.688	5.068	4.776	5.318	4.996	5.101	4.85	4.969	4.679	5.23	4.574	5.46	4.771	4.803	5.024	4.862
ABCD2	3.16	3.056	3.018	3.607	3.122	3.915	3.342	2.833	3.16	2.767	3.24	2.78	2.724	2.849	2.797	2.202	2.975	2.844	3.063	2.628	3.306	2.682	2.902	2.731	3.426	2.71	2.934	2.289	3.493	2.909	3.215	2.551	3.273	2.774	2.65	2.841	2.571	2.767	2.81	2.72	3.019	2.72	3.118	3.315	3.43	3.128	2.882	2.978	3.448
ABCD3	6.466	7.852	6.791	7.009	7.45	7.092	6.928	6.489	6.375	6.821	6.593	6.321	6.795	5.688	6.473	6.063	6.464	6.816	6.647	7.319	6.166	5.72	6.43	6.735	6.762	6.954	7.27	6.273	6.769	6.146	6.435	7.49	7.051	5.857	6.587	7.107	6.63	6.619	6.598	6.994	7.018	6.293	7	7.64	6.78	6.861	6.116	7.083	7.024
ABCD4	6.105	6.023	6.258	6.234	6.439	6.174	6.636	5.516	5.818	6.117	6.324	6.512	6.197	5.727	6.25	4.569	6.453	6.067	6.236	5.907	6.269	5.945	6.109	5.718	6.596	6.387	6.343	6.384	6.279	6.065	6.262	6.551	6.125	7.367	6.22	5.725	6.223	5.759	6.432	6.451	6.189	6.057	6.158	6.285	5.699	6.345	6.059	5.762	6.068
ABCE1	7.335	7.852	7.618	7.693	8.289	7.75	7.424	7.544	7.447	8.28	8.167	7.568	7.614	7.644	7.594	8.166	7.615	7.629	7.837	8.114	7.558	7.044	7.804	7.984	7.609	7.656	8.015	7.669	7.937	7.644	8.002	8.202	7.57	6.935	7.33	7.827	7.444	7.534	7.86	8.02	7.67	7.592	8.238	8.565	7.57	7.903	7.323	8.071	7.85
ABCF1	8.026	7.364	8.241	8.066	7.757	7.919	8.293	8.192	7.67	7.896	7.838	8.143	8.044	7.992	8.013	7.786	8.398	7.711	7.804	7.375	8.214	8.166	7.745	7.799	8.374	7.826	7.886	7.848	8.343	7.76	8.512	7.658	8.273	8.1	8.43	7.198	8.055	8.049	7.931	7.859	8.123	8.186	8.258	7.512	7.918	7.829	8.209	7.627	7.996
ABCF2	6.65	6.343	7.213	6.416	6.397	6.488	6.668	7.01	6.523	6.705	7.006	6.677	6.489	6.816	6.572	6.572	6.656	6.692	6.393	6.326	6.983	6.747	6.023	6.605	6.703	6.708	6.786	7.117	6.887	6.876	6.791	6.776	6.895	6.357	6.866	6.507	6.756	6.395	6.945	6.754	6.821	6.644	6.76	6.259	6.492	6.897	6.671	6.516	6.784
ABCF3	7.224	6.517	7.409	7.102	6.938	7.321	7.918	7.306	7.052	7.279	7.251	7.367	7.277	7.23	7.412	6.699	7.719	6.968	7.086	6.628	6.987	7.541	7.371	7.003	7.283	7.175	7.371	7.336	7.219	7.044	7.558	7.372	7.394	7.125	7.67	6.824	7.557	6.897	7.207	7.165	7.282	7.268	7.275	7.096	7.086	7.263	7.585	6.943	7.326
ABCG1	9.528	9.534	9.776	9.622	10.403	9.396	10.232	8.853	9.163	10.034	10.208	10.305	10.129	10.005	9.166	9.467	9.594	9.782	10.738	9.977	9.844	10.941	10.779	10.593	10.179	10.002	9.61	10.304	9.495	9.914	9.503	9.867	9.368	9.94	9.687	10.694	10.325	10.639	9.215	10.064	9.177	9.308	10.126	10.291	8.871	9.754	9.746	10.486	9.536
ABCG2	4.576	3.863	3.214	6.202	5.043	4.993	3.124	8.762	5.842	5.36	4.978	4.24	3.896	6.57	4.815	4.054	4.089	5.129	3.464	5.23	4.631	3.696	4.559	3.531	3.305	5.127	4.246	3.888	4.481	3.749	4.846	4.148	5.008	6.472	5.808	3.239	3.606	6.15	3.99	4.328	5.062	4.976	3.748	3.315	6.901	5.497	5.956	4.277	4.705
ABCG4	2.317	2.454	2.716	2.59	2.655	2.796	2.703	2.418	2.677	2.48	2.491	2.626	2.516	2.53	2.78	2.496	2.5	2.462	2.435	2.355	2.489	2.477	2.891	2.545	2.591	2.835	2.306	2.412	2.384	2.242	2.369	2.192	2.304	2.613	2.519	2.535	2.553	2.426	2.575	2.264	2.511	2.546	2.518	2.614	2.454	2.906	2.466	2.864	2.209
ABCG5	2.221	2.032	2.085	2.205	1.993	2.165	2.152	2.336	2.354	2.057	2.252	2.025	2.001	2.083	2.149	2.085	2.161	2.218	2.28	2.054	2.09	2.275	2.267	2.243	2.006	2.053	2.11	2.022	2.278	2.272	2.132	2.023	2.053	2.177	2.355	2.267	2.012	2.113	1.8	2.099	2.27	2.074	2.28	2.092	2.299	2.245	2.315	2.139	2.23
ABCG8	2.513	2.33	2.444	2.609	2.394	2.408	2.363	2.413	2.566	2.151	2.586	2.766	2.422	2.475	2.654	2.7	2.34	2.453	2.566	2.368	2.394	2.742	2.499	2.102	2.323	2.402	2.342	2.611	2.14	2.212	2.413	2.239	2.691	2.481	2.428	2.667	2.513	2.96	2.263	2.557	2.182	2.401	2.488	2.438	2.383	2.617	2.689	2.538	2.153
ABHD1	2.518	2.502	2.822	2.916	2.679	3.05	3.177	2.658	2.644	2.77	2.628	2.799	2.574	2.545	2.464	2.34	3.204	2.582	2.617	2.467	2.605	2.578	2.463	2.527	2.712	2.481	2.368	2.73	2.491	2.702	2.654	3.091	2.64	2.9	2.879	2.991	3.102	2.339	2.549	2.488	2.624	2.466	2.975	2.639	2.668	2.603	2.925	2.52	2.451
ABHD10	8.71	9.274	9.455	9.142	9.448	9.176	8.954	9.396	9.078	9.456	9.184	9.218	8.965	9.289	9.734	9.044	9.106	8.961	9.122	9.121	9.279	8.987	8.992	9.062	9.083	8.869	9.39	9.344	9.224	9.168	8.977	9.395	9.141	8.726	8.897	8.814	8.961	8.952	9.274	9.448	9.694	9.139	9.19	9.668	9.09	9.383	9.053	9.385	9.481
ABHD11	6.148	5.729	6.391	6.077	6.043	6.333	6.237	6.636	6.601	6.146	6.623	6.403	5.989	6.521	6.518	5.963	6.83	6.45	6.429	6.2	6.284	6.109	6.11	5.865	6.524	6.493	6.255	6.529	6.185	5.656	6.063	6.546	6.569	6.64	6.42	6.142	7.054	6.706	5.921	6.345	6.277	6.458	6.412	5.87	6.267	6.56	6.455	6.006	6.489
ABHD12	6.426	5.699	6.519	6.135	6.049	6.522	6.193	6.704	6.059	6.197	6.363	6.379	6.109	6.156	6.703	5.973	6.537	6.406	6.364	5.488	6.15	6.37	6.045	6.278	6.677	6.165	6.463	6.472	6.284	5.927	6.716	6.481	6.548	6.438	6.452	5.936	6.767	6.382	6.227	6.275	6.11	6.201	6.109	6.005	6.199	6.387	6.309	6.359	6.359
ABHD12B	4.611	4.97	4.155	4.498	3.945	3.776	4.718	4.001	4.814	4.265	4.342	3.846	4.237	4.399	3.787	4.148	3.783	4.288	5.046	4.817	4.467	4.79	4.713	4.271	4.321	4.707	3.761	5.079	3.996	4.495	3.39	4.006	4.149	4.035	4.525	5.718	4.447	4.599	4.293	3.148	4.202	4.263	4.188	4.352	4.837	4.293	4	4.169	3.773
ABHD13	7.051	7.952	7.027	7.324	7.408	6.756	7.013	6.962	7.215	6.8	7	6.928	6.255	6.653	6.748	7.097	6.957	7.719	7.144	7.537	6.648	6.733	6.987	7.155	6.938	6.961	7.212	7.207	6.605	6.579	6.887	7.204	7.079	6.599	6.341	7.691	7.017	7.098	6.686	7.048	7.475	6.832	7.401	7.603	6.947	6.891	6.775	7.4	7.263
ABHD14A	4.822	4.693	5.872	5.394	5.616	5.968	5.308	6.012	5.92	5.824	5.898	5.617	5.455	5.336	5.46	5.095	5.924	5.499	5.246	4.665	5.315	5.514	5.418	5.157	5.865	5.421	5.94	5.528	5.763	5.38	5.845	5.8	5.409	5.842	6.304	4.746	6.145	4.932	5.174	5.655	5.957	5.432	5.687	5.083	4.923	5.121	5.986	5.036	5.816
ABHD14A	2.591	2.776	2.763	2.569	2.406	2.442	1.717	2.806	2.897	2.453	2.854	2.548	2.712	2.631	2.743	2.414	2.609	2.344	2.178	2.462	2.669	2.322	2.409	2.413	2.517	2.69	2.702	2.731	2.49	2.704	2.624	2.52	2.446	2.564	2.35	2.492	2.898	2.678	2.415	2.54	2.902	2.352	2.805	2.522	2.403	2.553	3.032	2.476	2.291
ABHD14B	8.219	7.905	8.798	8.868	8.589	8.574	8.594	8.588	8.528	8.487	8.939	8.166	8.534	8.574	8.302	8.233	8.673	8.236	8.388	8.07	8.514	8.444	8.149	8.293	8.661	8.485	8.666	8.422	8.831	8.53	8.843	8.814	8.477	8.183	8.769	7.894	8.599	8.333	8.502	8.428	8.668	8.471	8.597	8.214	8.194	8.549	8.48	7.929	8.168
ABHD15	6.184	6.277	6.203	6.357	6.777	6.98	6.818	6.196	5.576	6.879	6.53	6.528	6.154	6.082	6.343	7.001	7.059	6.268	6.454	6.339	5.958	6.392	5.97	6.607	6.738	6.738	6.765	7.029	6.63	6.232	6.739	6.688	6.089	6.404	6.753	5.801	6.626	6.038	6.355	6.65	6.26	6.363	5.993	6.268	5.713	6.392	5.756	6.059	6.531
ABHD2	10.364	10.406	10.647	10.446	10.503	10.269	10.658	9.957	10.182	10.599	10.579	10.738	10.794	10.616	10.401	10.785	10.47	10.731	10.896	10.866	10.644	10.955	10.708	10.969	10.442	10.835	10.608	10.8	10.772	10.713	10.353	10.505	10.44	10.128	10.683	10.889	10.721	10.559	10.622	10.627	10.152	10.357	10.715	10.71	10.237	10.561	10.64	10.788	10.6
ABHD3	8.02	8.545	7.627	7.545	8.365	7.71	8.087	5.834	7.627	7.976	8.13	7.718	7.76	7.639	7.354	8.028	7.49	7.966	8.717	8.755	7.529	7.482	8.355	8.009	7.933	7.769	7.711	8.056	7.936	7.947	7.499	9.096	7.074	7.013	6.802	9.053	7.374	7.581	7.835	7.839	8.334	7.584	7.671	9.211	7.518	7.99	6.579	8.119	7.856
ABHD4	6.826	6.323	7.084	6.855	6.544	7.144	7.054	6.57	6.858	6.796	6.74	7.06	7.025	6.78	6.718	6.495	7.163	6.821	7.155	6.441	6.891	7.341	7.629	6.77	6.84	7.081	6.621	6.824	6.77	6.988	6.885	7.047	6.775	7.906	7.111	6.863	7.561	7.352	6.657	6.756	6.579	6.894	7.004	6.218	6.674	6.679	6.914	6.786	6.673
ABHD5	9.215	9.317	9.509	8.756	9.201	8.426	9.211	8.1	8.806	9.261	9.127	9.363	9.186	8.934	9.156	9.692	8.449	9.084	9.895	9.363	9.699	9.894	9.207	9.151	9.147	9.452	8.682	9.301	8.974	9.568	7.989	9.047	8.737	9.06	9.452	10.021	9.327	9.727	9.354	8.673	8.508	9.134	8.627	8.981	9.145	9.128	9.437	9.341	8.819
ABHD6	5.175	6.002	4.675	5.526	5.759	5.264	4.941	5.344	5.151	5.591	5.405	5.264	5.318	5.049	5.154	4.947	5.317	4.839	5.106	5.333	5.249	4.817	5.083	5.687	5.54	5.314	5.548	5.39	5.674	5.476	5.368	5.713	4.539	4.19	4.875	5.466	6.195	4.322	5.426	5.228	4.982	5.397	5.179	5.867	4.751	5.812	5.438	5.333	5.446
ABHD8	4.628	4.251	4.416	4.149	4.238	4.296	4.08	4.989	4.547	3.922	4.376	3.66	4.534	4.031	4.132	3.8	4.274	4.341	4.627	4.334	4.247	4.504	4.268	4.133	4.319	4.558	4.366	4.258	4.083	4.149	4.682	4.349	4.223	4.141	4.471	4.407	4.37	3.94	4.143	4.361	3.739	4.359	4.292	3.782	3.687	4.222	3.964	3.991	4.466
ABI1	10.031	10.382	9.445	10.104	10.028	9.572	9.827	8.956	10.013	10.064	9.864	10.033	10.196	9.761	9.571	9.833	9.492	10.08	10.426	10.336	9.733	9.679	10.039	10.327	9.76	9.672	9.919	9.985	9.984	9.987	9.714	10.489	9.692	9.041	9.38	10.519	9.74	9.611	9.983	10.173	10.019	9.706	9.786	10.597	9.753	9.816	9.221	10.161	10.154
ABI2	7.31	7.457	7.547	7.506	7.617	6.583	7.142	6.745	7.625	7.428	7.544	7.404	7.163	7.074	6.449	7.934	6.242	7.484	7.016	7.456	7.343	6.803	6.491	7.377	6.787	7.583	7.686	7.248	7.81	7.323	6.806	6.655	7.533	6.686	7.341	7.091	6.718	7.124	7.525	7.374	7.267	7.414	6.688	7.327	6.942	7.398	7.5	7.102	7.178
ABI3	8.677	8.419	8.83	8.317	8.909	8.77	8.727	9.356	8.404	8.999	8.835	9.157	8.735	8.839	9.722	8.263	9.248	8.798	8.494	8.21	9.178	8.87	8.519	8.826	9.371	8.94	8.885	8.994	8.808	8.392	9.729	9.139	8.871	8.995	9.337	8.133	9.303	8.918	8.887	9.097	8.794	9.119	8.938	8.576	8.907	8.864	9.135	8.678	8.982
ABI3BP	2.322	2.517	2.559	2.149	2.474	2.329	2.404	2.566	2.408	2.375	2.457	2.564	2.34	2.494	2.53	2.166	2.486	2.409	2.249	2.647	2.091	2.288	2.38	2.237	2.467	2.483	2.297	2.469	2.225	2.509	2.426	2.35	2.532	2.502	2.547	2.367	2.533	2.619	2.405	2.479	2.518	2.352	2.637	2.196	2.602	2.292	2.385	2.523	2.294
ABL1	6.611	6.764	6.481	6.037	7.074	6.857	6.89	7.064	5.878	7.02	7.008	6.624	6.847	6.764	6.646	6.725	6.938	6.792	6.62	6.53	6.472	6.509	6.568	7.078	7.247	6.853	7.062	7.276	7.167	6.512	7.175	6.549	6.849	6.929	6.848	6.837	6.343	6.974	6.696	6.758	6.204	6.983	6.781	6.934	6.161	6.931	6.798	6.178	6.716
ABL2	7.735	7.695	7.736	7.356	7.685	7.542	7.927	7.757	7.868	8.091	7.552	7.86	8.148	7.774	8.198	8.881	7.673	7.664	7.4	7.807	8.079	7.541	7.295	7.877	7.72	8.029	8.129	7.876	8.292	8.071	7.386	6.983	7.666	7.579	8.033	7.68	7.218	7.779	7.786	7.814	7.588	7.84	7.811	7.23	7.492	8.014	7.829	7.571	7.806
ABLIM1	10.348	9.984	10.663	10.502	10.227	10.629	10.953	10.233	10.246	10.539	10.744	10.391	10.93	10.293	9.604	10.492	10.813	10.444	10.248	10.478	10.546	10.358	10.332	10.131	10.982	10.489	10.86	10.225	10.795	10.762	10.551	10.31	10.617	10.27	10.377	10.013	9.842	10.201	10.69	10.474	10.447	10.676	10.674	10.537	10.275	10.479	10.463	9.836	10.32
ABLIM2	4.683	4.217	4.593	4.615	4.719	4.639	4.408	5.136	5.028	5.012	4.84	4.896	4.85	4.808	4.833	4.713	4.712	4.364	4.624	4.558	4.404	5.074	4.922	4.692	4.354	4.865	4.754	4.695	4.563	4.479	5.103	4.248	4.929	4.84	4.545	4.467	5.348	5.065	4.537	4.562	4.7	4.212	4.817	4.653	4.467	4.699	4.8	5.125	4.644
ABLIM3	4.352	3.507	3.973	4.001	4.432	4.983	3.461	5.714	5.283	4.589	4.178	5.005	5.088	5.412	5.122	3.762	4.699	3.46	3.112	4.447	4.988	4.387	4.677	5.866	3.312	4.71	4.365	3.561	5.569	5.155	4.098	4.272	5.779	8.605	4.128	4.645	2.979	6.882	4.598	4.54	4.694	6.422	4.854	4.148	4.049	4.479	5.245	3.195	5.205
ABO	2.453	2.225	2.492	2.826	2.792	2.647	2.816	2.613	2.724	2.512	2.832	2.992	2.401	2.723	2.367	2.79	2.883	2.411	2.573	2.19	2.397	2.627	2.465	2.494	2.679	2.89	2.541	2.31	2.336	2.341	2.683	2.655	2.961	2.589	2.566	2.795	2.627	3.038	2.52	2.681	2.875	2.369	2.367	2.256	2.455	2.516	2.751	2.714	2.471
ABP1	4.134	3.621	4.863	5.585	4.987	3.831	4.07	4.966	5.069	4.039	5.179	4.709	4.134	4.845	5.359	4.464	4.388	5.036	4.355	4.447	4.001	4.805	4.105	4.696	4.705	4.469	4.703	4.777	4.772	3.892	3.888	3.875	5.334	4.982	4.415	5.717	5.188	5.485	4.524	4.861	5.179	4.184	5.016	4.73	4.591	4.898	4.112	4.51	5.489
ABR	9.532	9.216	9.23	9.237	9.318	9.506	9.651	9.222	9.039	9.056	9.45	9.349	9.265	9.394	9.568	8.989	9.489	9.337	9.502	9.279	8.982	9.275	9.733	9.345	9.552	9.51	9.315	9.473	9.344	9.159	9.711	9.383	9.48	9.211	9.522	9.302	9.417	9.358	9.224	9.179	9.09	9.259	9.426	9.159	8.928	9.313	9.33	9.359	9.239
ABRA	3.995	4.855	4.389	3.761	3.698	4.654	4.042	4.619	4.628	3.532	4.104	3.21	3.35	3.826	4.014	4.985	4.126	4.554	3.493	4.163	4.126	4.003	3.409	4.033	4.384	3.978	4.108	3.624	3.83	4.076	3.152	3.423	4.011	3.928	3.943	3.755	4.566	4.979	3.836	4.254	4.2	3.798	3.62	4.724	2.992	3.843	4.101	3.418	4.859
ABT1	6.05	5.898	6.05	6.277	5.92	6.454	5.768	6.126	5.971	6.253	6.267	6.193	6.298	5.719	6.069	6.005	6.162	6.134	6.239	6.04	6.233	5.872	6.267	5.987	5.944	5.873	6.288	6.132	6.542	6.007	6.28	6.156	6.199	5.925	6.551	5.803	6.549	5.426	5.886	6.112	6.24	5.802	6.265	6.304	5.563	5.911	5.979	6.186	6.38
ABTB1	7.803	7.148	8.188	7.916	7.842	7.448	7.262	7.867	8.243	7.819	7.714	8.149	8.145	7.986	8.181	7.685	7.915	7.915	7.923	7.913	8.097	8.359	8.2	7.794	7.543	8.225	7.553	8.212	7.45	7.805	7.593	7.467	7.664	8.022	8.372	8.135	8.543	8.525	7.52	7.469	8.027	7.72	7.802	7.317	7.922	7.653	8.357	7.971	7.065
ABTB2	4.224	3.71	4.073	4.141	4.139	4.34	4.212	3.958	4.295	4.044	4.199	4.291	4.098	4.647	4.195	4.279	3.864	4.407	3.863	4.058	3.681	4.219	4.173	4.191	3.883	4.196	3.795	3.976	3.991	3.656	4.322	3.75	4.571	4.034	4.357	3.669	4.56	4.036	3.704	3.781	3.779	3.886	4.034	4.057	4.098	3.682	3.832	4.281	4.428
ACAA1	7.83	8.416	7.757	8.11	7.525	7.702	7.828	7.787	7.994	7.818	7.824	7.922	7.703	7.864	8.043	7.686	7.94	8.131	7.819	7.281	8.136	7.904	8.175	7.753	7.972	7.85	7.774	8.03	7.55	7.84	7.871	7.73	7.951	8.52	7.887	8.07	8.306	8.228	7.887	7.708	7.968	7.929	7.849	7.859	8.113	7.598	8.224	7.871	7.747
ACAA2	8.301	8.925	8.532	8.547	8.434	8.824	8.515	8.936	8.456	8.519	8.477	8.217	8.579	8.18	8.562	8.038	9.086	8.084	8.319	7.938	8.771	8.301	8.421	8.513	8.628	8.615	8.724	8.687	8.628	8.514	8.847	9.072	8.457	8.093	8.562	8.627	8.73	8.257	8.641	8.883	8.412	8.523	8.487	8.672	8.17	8.898	8.344	8.329	8.608
ACACA	6.714	6.487	6.258	6.264	6.354	7.132	6.845	7.226	6.364	6.445	6.528	6.672	6.825	6.325	6.402	6.407	6.968	6.698	6.41	6.206	6.54	6.837	6.704	6.535	7.079	6.428	6.855	6.325	6.822	6.602	7.247	6.397	6.759	7.139	6.773	6.164	6.825	6.829	6.323	6.532	6.27	6.673	6.736	6.279	5.733	6.676	6.45	6.252	6.946
ACACB	6.903	6.413	7.447	7.58	7.267	7.151	6.988	7.354	6.923	7.184	7.139	7.131	7.222	7.57	7.822	7.847	7.309	7.031	7.31	6.743	7.108	7.786	7.091	6.725	7.383	6.933	6.998	7.738	7.787	7.473	7.133	7.032	7.4	6.753	6.993	6.459	6.678	6.969	6.444	6.53	7.316	6.702	7.28	6.891	6.877	6.92	6.946	6.778	7.527
ACAD10	4.974	4.963	5.688	4.582	5.383	5.135	5.384	5.013	5.106	5.258	5.159	5.241	5.215	5.428	5.604	5.258	5.622	4.965	5.533	4.64	5.227	5.061	5.207	5.211	5.794	5.233	5.455	5.309	5.197	5.086	5.183	5.586	5.275	5.659	5.604	4.675	5.262	5.457	4.898	5.112	5.46	4.96	5.548	5.084	4.936	5.228	5.475	5.121	5.041
ACAD11	5.675	5.387	5.722	5.398	5.619	5.367	6.019	5.503	5.394	5.592	5.164	5.5	5.526	4.826	4.75	5.373	5.971	5.553	5.64	5.623	4.804	5.256	5.243	5.463	6.776	5.704	5.963	5.294	5.434	5.111	5.555	4.985	5.397	5.391	5.093	5.365	5.326	5.054	5.537	5.35	5.629	5.525	5.364	5.507	5.393	5.203	4.761	5.449	5.209
ACAD8	5.39	6.142	6.501	5.91	6.064	5.772	6.189	6.3	6.035	6.089	6.242	5.974	6.058	5.526	6.215	4.903	5.791	5.941	5.774	5.778	5.633	5.958	6.168	6.18	5.8	5.914	5.791	6.179	6.182	6.174	6.553	6.107	5.789	9.106	5.928	6.607	5.853	5.992	6.09	5.756	5.543	6.053	5.722	5.954	6	5.822	5.973	6.021	5.965
ACAD9	6.225	6.153	6.08	6.024	6.154	6.735	6.08	6.834	6.41	6.198	6.315	6.227	6.55	5.867	6.731	6.072	6.987	6.151	5.912	5.245	6.168	6.144	6.863	6.166	7.511	5.652	6.808	6.496	6.25	5.936	6.785	6.203	6.536	6.442	6.32	5.939	6.655	5.907	6.319	6.555	6.182	6.115	6.207	5.985	6.083	6.454	6.412	5.937	6.414
ACADL	2.601	2.525	2.247	2.811	2.454	2.91	2.624	2.485	2.98	2.507	2.426	2.602	2.402	2.391	2.659	2.291	2.8	2.283	2.029	2.694	2.551	2.553	2.486	2.719	2.705	2.466	2.41	2.543	2.716	2.492	2.562	2.705	2.514	2.961	2.519	2.524	2.534	2.651	2.48	2.501	2.386	2.39	2.583	2.498	2.607	2.535	2.426	2.71	2.808
ACADM	7.575	7.699	6.202	7.352	7.449	6.809	6.967	6.593	7.155	6.785	7.383	6.399	6.537	6.361	6.995	5.139	6.943	7.162	7.261	7.498	5.99	6.089	6.538	7.464	6.851	6.834	7.343	6.716	7.087	6.823	6.256	7.623	6.533	6.361	6.135	7.957	6.774	4.704	6.916	7.393	7.283	6.997	7.232	8.114	6.799	7.134	6.228	7.262	7.588
ACADS	2.756	2.757	3.38	3.36	3.309	2.999	3.06	2.883	3.293	3.143	3.116	2.999	2.982	3.097	3.283	2.578	3.005	2.688	2.829	2.689	3.266	3.614	3.073	2.993	3.386	3.437	3.178	3.122	2.968	2.746	3.422	3.265	2.919	3.205	2.768	2.878	3.573	3.288	2.983	2.852	2.971	3.112	2.934	3.186	3.416	3.025	3.887	2.842	3.319
ACADSB	4.102	5.621	4.96	4.605	5.314	4.537	4.69	4.076	4.24	4.121	4.951	4.441	4.146	4.052	3.91	3.979	4.704	5.057	4.387	5.986	4.506	4.255	4.249	5.147	4.59	4.426	5.389	4.754	4.86	5.315	4.28	5.92	4.247	2.906	4.39	4.767	3.93	3.928	4.336	4.867	5.64	4.885	4.923	5.766	4.309	4.357	4.405	4.974	4.159
ACADVL	8.308	8.446	8.865	8.436	8.862	8.647	8.796	8.743	8.395	8.369	8.296	8.176	8.593	8.627	8.865	8.684	8.993	8.293	8.226	8.22	8.904	8.894	8.723	8.251	9.072	8.668	8.885	9.1	8.523	8.196	8.839	8.633	8.793	8.781	8.799	8.294	9.134	8.493	8.558	8.482	8.535	8.529	8.858	8.371	8.677	8.523	8.945	8.441	8.595
ACAN	3.63	3.358	4.02	3.824	4.035	3.84	4.016	3.876	3.97	3.589	3.609	3.805	3.817	3.682	4.155	4.078	3.792	3.401	3.325	3.552	3.854	3.58	3.607	3.609	3.77	3.656	3.817	3.63	3.804	3.612	4.003	3.586	3.786	3.993	3.564	3.422	3.989	3.498	3.442	3.66	3.816	3.56	3.611	3.76	4.268	3.601	4.087	3.875	3.721
ACAP1	8.456	8.733	9.212	8.75	8.936	8.835	8.816	8.727	9.063	8.874	8.645	8.731	8.625	8.609	8.872	8.262	9.314	8.705	8.602	8.175	8.915	8.931	8.704	8.158	8.84	8.703	8.865	8.907	8.446	8.634	8.882	8.617	8.621	9.196	8.972	8.226	9.129	8.804	8.427	8.712	8.974	8.422	8.776	7.996	8.228	8.758	8.994	8.027	8.645
ACAP2	7.317	8.319	7.354	7.363	7.932	7.275	7.086	6.78	7.514	7.601	7.467	7.085	7.344	7.238	7.356	7.089	7.12	7.904	7.812	8.619	7.066	6.619	7.783	7.823	7.401	7.528	7.335	6.98	7.539	7.693	7.262	8.099	7.572	7.06	6.914	8.111	7.225	7.377	7.49	7.605	7.683	7.059	7.764	8.189	7.467	7.534	6.761	8.2	7.461
ACAP3	4.583	4.094	4.314	4.285	4.31	4.427	4.357	4.591	4.26	4.145	4.406	4.346	4.711	4.239	4.605	4.125	4.954	4.171	4.745	4.129	4.31	4.383	4.484	4.315	4.521	4.444	4.38	4.503	3.861	4.351	4.683	4.61	4.407	4.411	4.486	4.146	4.593	4.246	4.501	4.369	4.283	4.237	4.351	3.883	4.138	4.344	4.51	4.164	4.101
ACAT1	7.124	7.826	7.245	7.566	7.357	7.817	7.427	7.566	7.474	7.294	7.835	7.169	7.095	7.081	7.441	6.843	7.617	7.339	7.117	6.705	7.238	7.108	7.015	7.135	7.524	7.376	7.628	7.371	7.141	7.006	7.335	7.324	7.421	6.921	7.232	7.402	7.177	7.052	7.538	7.659	7.356	7.247	7.247	7.523	7.059	7.629	7.495	7.083	7.09
ACAT2	8.78	8.33	8.52	8.783	8.599	8.894	8.955	8.81	8.565	8.641	8.767	8.651	8.684	8.726	8.61	8.633	8.872	8.642	8.687	8.281	8.526	8.572	8.68	8.522	8.94	8.586	8.557	8.463	8.926	8.575	9.004	8.4	8.633	8.504	8.759	8.292	8.644	8.267	8.806	8.606	8.566	8.55	8.716	8.636	8.569	8.747	8.521	8.507	8.835
ACBD3	5.283	6.563	5.55	5.401	5.549	5.222	4.542	3.714	5.359	6.042	5.923	5.533	5.361	5.215	5.618	5.161	4.207	5.791	5.9	6.154	5.552	4.832	5.067	5.968	5.772	5.237	5.785	5.473	6.22	5.904	5.2	6.166	5.139	4.114	5.041	6.62	5.227	4.963	5.813	5.671	5.916	5.374	5.348	6.863	5.409	5.717	5.271	6.32	5.892
ACBD4	4.389	3.91	5.23	4.527	5.689	5.583	5.686	3.207	4.779	5.555	5.579	5.126	4.401	5.288	5.915	3.704	5.314	4.848	4.46	4.853	4.938	4.106	4.334	4.254	5.411	5.432	4.241	5.505	5.289	4.444	3.678	5.071	5.543	4.708	5.643	4.621	4.979	5.1	4.611	5.073	4.517	4.753	5.322	4.965	4.591	3.931	5.575	3.57	3.144
ACBD5	7.978	7.873	6.926	7.374	8.395	7.802	8.369	7.166	7.64	8.501	8.076	7.578	7.88	7.571	7.214	6.782	8.129	7.713	8.457	8.59	7.565	7.186	7.76	8.165	8.119	7.747	8.025	7.736	7.93	7.776	7.738	8.486	7.59	7.029	7.591	8.416	7.317	6.735	7.858	7.919	7.505	7.56	7.789	8.758	7.15	7.613	6.878	8.634	8.265
ACBD6	7.686	7.16	7.897	7.551	7.479	8.064	7.585	8.117	7.71	7.741	7.98	7.407	7.718	7.605	7.733	7.223	8.364	7.612	7.234	7.38	7.881	7.615	7.386	7.619	7.653	7.792	7.592	7.796	7.645	7.494	8.039	7.792	7.694	7.513	7.439	7.63	7.799	7.449	7.686	7.729	7.551	7.213	7.934	7.531	7.675	7.988	7.678	7.236	7.397
ACBD7	3.03	2.985	2.842	3.215	3.617	2.916	3.195	4.306	2.759	2.871	3.083	3.467	2.765	2.71	2.722	2.769	4.86	2.538	2.785	3.436	3.292	2.894	2.943	3.993	3.273	3.175	3.147	3.453	2.686	3.42	2.981	2.922	2.939	2.79	3.058	3.824	2.837	3.085	3.082	2.867	2.754	2.879	3.11	2.853	3.009	4.099	3.99	3.119	3.012
ACCN1	2.544	2.482	2.696	2.492	2.612	2.642	2.72	2.531	2.671	2.544	2.516	2.418	2.826	2.583	2.544	2.299	2.66	2.733	2.975	2.439	2.537	2.392	2.795	2.471	2.779	2.613	2.206	2.497	2.572	2.974	2.771	2.469	2.521	2.914	2.783	2.59	2.741	2.61	2.673	2.601	2.527	2.469	2.604	2.876	2.679	2.583	2.955	2.715	2.772
ACCN2	2.496	2.366	2.647	2.53	2.491	3.269	2.725	2.751	2.372	2.415	2.656	3.463	3.126	2.252	2.688	2.686	3.026	2.718	2.451	2.632	2.392	2.789	2.701	2.605	2.54	2.752	3.516	2.498	2.367	2.365	2.423	2.805	2.651	2.551	2.192	2.675	2.478	3.652	2.53	2.658	2.665	2.54	3.493	2.506	2.357	2.762	2.488	2.771	2.489
ACCN3	3.083	3.393	4.618	3.575	3.553	3.616	4.416	3.693	3.378	3.642	3.539	3.668	2.742	3.294	4.003	3.659	3.852	3.808	3.217	3.443	3.751	2.938	3.706	3.111	4.432	3.471	4.018	3.113	3.51	3.051	4.073	4.328	3.364	4.044	4.144	3.297	3.53	3.398	3.751	3.496	4.006	3.757	4.321	3.149	4.246	3.775	4.064	3.408	3.275
ACCN4	3.417	3.437	3.185	3.359	3.21	3.408	3.388	3.254	3.185	3.281	3.319	3.196	3.307	3.401	3.258	3.374	3.306	3.181	3.306	3.22	3.478	3.506	3.441	3.356	3.211	3.151	3.21	3.326	3.049	3.448	3.422	3.108	3.108	3.577	3.235	3.111	3.357	3.298	3.151	3.265	3.36	3.193	3.424	3.321	3.656	3.408	3.39	3.167	3.427
ACCN5	2.505	2.105	2.406	2.451	2.325	2.107	2.231	2.251	2.181	2.167	2.157	2.455	2.454	2.371	2.258	2.479	2.419	2.288	2.364	2.422	2.411	2.333	2.305	2.242	2.268	2.369	2.268	2.372	2.222	2.101	2.165	2.43	2.397	2.359	2.597	2.328	2.224	2.357	2.241	2.223	2.129	2.397	2.471	2.342	2.343	2.171	2.498	2.376	2.166
ACCS	5.935	6.82	6.784	6.123	5.807	6.434	6.844	5.984	6.156	5.782	6.157	6.591	5.329	7.241	8.073	6.344	6.686	7.269	7.194	6.273	6.142	5.407	6.097	6.996	6.528	7.328	7.495	6.126	6.217	6.318	7.682	6.111	6.52	6.321	6.116	5.411	6.255	7.616	7.207	5.974	6.082	6.162	5.998	7.419	6.353	5.809	6.206	5.796	5.555
ACCSL	2.119	2.013	2.05	2.071	1.944	2.247	2.49	2.287	1.933	1.842	2.181	2.162	2.052	2.111	2.095	2.081	2.074	1.952	2.115	2.273	2.065	2.159	2.079	2.09	2.05	2.219	2.056	1.93	2.042	2.299	2.168	2.039	2.075	2.116	2.189	2.062	1.892	2.169	2.093	1.924	2.181	1.857	2.522	1.864	1.987	2.16	2.37	2.328	2.132
ACD	7.66	6.952	7.943	7.678	7.828	7.857	7.963	7.755	7.427	7.667	7.555	7.964	7.731	7.861	7.611	7.817	7.993	7.586	7.621	7.242	8.031	8.021	7.745	7.355	7.79	7.542	7.679	8.009	7.887	7.681	8.011	7.784	7.855	7.984	8.039	7.22	8.052	7.787	7.579	7.793	7.98	7.769	7.8	7.02	7.599	7.586	7.69	7.298	7.866
ACE	2.714	2.444	2.775	2.699	2.834	3.161	2.999	3.11	2.905	2.478	2.606	2.635	3.524	2.543	2.803	3.075	2.979	2.994	3.147	2.339	2.612	3.249	2.775	2.622	2.503	2.711	2.686	2.338	2.386	2.541	3.033	2.292	2.806	2.697	2.68	2.551	2.527	2.645	2.871	2.492	2.973	2.671	2.656	2.253	2.763	2.755	2.882	2.73	2.885
ACE2	2.549	2.792	2.706	2.463	2.607	2.747	2.624	2.349	2.448	2.534	2.463	2.659	2.807	2.329	2.591	2.763	2.546	2.641	2.685	2.524	2.632	2.638	2.526	2.449	2.426	2.554	2.595	2.465	2.387	2.639	2.447	2.439	2.541	2.725	2.507	2.626	2.728	2.423	2.314	2.393	2.636	2.734	2.772	2.661	2.409	2.457	2.583	2.679	2.563
ACER1	2.52	2.132	2.324	2.753	2.182	2.527	2.206	2.173	1.987	2.329	2.141	2.057	2.446	2.512	2.338	2.144	2.445	2.529	2.306	2.216	2.017	2.499	2.209	2.396	2.326	2.345	2.169	2.215	2.459	2.234	2.217	2.334	2.256	2.42	2.324	1.969	2.41	2.308	2.107	2.202	2.331	2.017	2.251	2.468	1.963	2.356	2.319	2.051	2.037
ACER2	2.433	2.204	2.304	2.147	2.124	2.409	2.218	2.597	2.395	2.383	2.174	2.133	2.503	2.332	2.371	1.948	2.331	2.268	2.068	2.306	2.342	2.103	2.111	2.063	2.13	2.297	2.404	2.313	2.094	2.565	2.431	2.128	2.114	2.534	2.478	2.163	2.316	2.202	1.947	2.251	2.084	2.184	2.125	2.183	2.553	2.339	2.249	2.296	2.206
ACER2	3.407	3.329	4.409	3.668	4.099	3.582	3.82	4.021	3.508	4.106	3.748	3.603	4.08	3.457	3.697	3.73	3.605	2.899	3.458	3.736	3.489	3.957	3.517	3.512	3.507	4.279	3.998	3.83	3.977	3.171	3.484	3.232	3.542	4.606	3.73	3.494	3.98	4.114	3.582	3.857	3.262	3.851	3.945	3.379	3.501	4.262	3.735	3.669	3.629
ACER3	6.538	7.862	5.484	6.565	6.318	6.156	5.388	7.575	7.081	6.262	6.441	5.928	6.263	6.998	6.872	7.214	6.607	7.3	5.918	6.434	5.915	5.978	6.247	7.271	6.686	6.079	6.18	6.992	7.025	5.924	7.135	5.499	7.138	7.615	6.151	6.905	6.475	7.367	6.255	6.484	5.596	7.456	7.11	7.153	5.991	6.059	7.351	6.747	6.303
ACHE	2.577	2.795	3.007	2.567	3.118	3.115	2.804	2.97	2.708	2.776	3.114	2.802	2.69	2.722	3.415	2.571	3.089	2.934	2.656	2.817	2.583	3.147	3.157	2.784	3.216	3.313	2.912	3.34	2.904	2.866	3.145	2.766	2.548	3.473	3.216	2.807	2.95	3.008	2.811	2.683	2.635	2.636	2.908	2.543	2.666	3.218	3.474	3.231	2.539
ACIN1	8.564	8.276	8.3	8.365	8.243	8.37	8.716	8.218	8.135	8.253	8.302	8.293	8.222	8.081	8.445	8.183	8.022	8.518	8.41	8.379	8.15	8.285	8.242	8.007	8.641	8.495	8.175	8.286	8.529	8.201	8.293	8.109	8.298	7.777	8.537	8.564	8.165	8.202	8.203	8.187	8.297	8.47	8.133	8.098	7.968	8.303	8.22	8.283	8.159
ACLY	9.717	9.628	9.415	9.422	9.539	9.492	9.622	9.303	9.412	9.838	9.466	9.853	9.595	9.79	9.8	9.645	9.722	9.384	9.999	9.564	9.668	9.594	9.843	9.743	9.831	9.659	9.837	10.067	9.749	9.598	10.039	10.117	9.568	9.315	9.831	9.509	9.677	9.614	9.552	10.009	9.387	9.656	9.621	9.791	8.9	9.792	9.834	9.738	10.032
ACMSD	2.403	2.284	2.491	2.482	2.561	2.366	2.697	2.745	1.769	2.328	2.11	2.416	2.395	2.385	2.534	2.458	2.925	2.444	2.667	2.369	2.605	2.505	2.411	2.366	2.564	2.508	2.104	2.293	2.429	2.448	2.247	2.098	2.681	2.852	2.491	2.293	2.339	2.115	2.286	2.298	2.456	2.306	2.574	2.7	2.222	2.162	2.44	2.235	2.21
ACN9	5.859	6.117	5.364	5.997	6.488	5.343	5.489	5.365	6.71	6.392	6.399	5.525	5.728	5.387	5.073	2.768	4.594	5.677	6.168	6.902	5.443	5.66	5.821	6.324	5.681	5.043	5.84	5.537	5.669	5.806	5.238	5.956	5.652	5.571	4.715	6.415	5.684	5.673	5.986	6.304	5.73	5.632	5.776	6.525	5.408	5.781	6.048	6.097	5.833
ACO1	6.871	5.814	5.823	5.591	5.647	6.089	6.51	5.734	5.61	5.746	6.061	5.941	5.539	5.899	5.806	6.256	6.564	5.794	5.566	5.74	6.012	5.856	6.267	6.328	6.469	5.846	6.178	5.918	6.229	5.294	6.069	5.863	5.993	5.91	5.865	5.974	5.866	5.563	5.923	6.169	5.812	6.525	6.179	5.999	5.006	5.526	5.676	5.893	5.839
ACO2	6.806	5.956	6.899	6.487	6.297	6.599	6.737	7.536	6.829	6.868	6.767	6.763	7.053	6.946	7.114	6.684	7.093	6.774	6.515	6.43	7.163	7.019	6.949	6.777	6.975	6.779	6.632	6.982	6.848	6.618	7.265	6.541	6.768	7.209	7.173	6.42	7.106	6.961	6.751	6.872	7.012	6.992	6.823	6.216	6.945	6.89	7.043	6.712	6.859
ACOT1	5.485	4.992	5.233	5.335	5.124	5.792	5.218	5.417	5.47	5.537	5.602	5.481	5.461	4.825	4.975	4.365	5.856	5.095	5.147	4.717	5.208	5.186	4.917	5.279	5.531	5.406	5.307	5.052	5.484	5.379	5.65	5.575	4.599	5.047	4.32	4.768	5.44	4.685	5.514	4.985	4.968	4.937	5.262	5.439	4.892	5.068	4.947	5.46	5.34
ACOT11	4.052	4.482	5.287	5.144	4.368	4.423	4.182	4.411	3.866	3.523	4.508	4.311	3.441	5.104	4.021	3.416	4.408	4.193	3.939	3.673	4.15	4.004	4.1	4.002	4.645	3.806	4.48	4.62	5.112	4.443	4.223	4.659	4.29	4.366	3.944	3.837	4.175	4.205	4.284	4.025	3.398	4.421	4.048	3.862	4.25	4.787	3.948	4.088	4.105
ACOT12	2.336	2.334	2.374	2.348	2.155	2.213	2.212	2.639	2.4	2.281	2.61	2.351	2.196	2.236	2.416	1.753	2.428	2.179	2.176	2.245	2.544	2.378	2.45	2.146	2.316	2.097	2.435	2.258	2.226	2.278	2.301	2.334	2.125	2.244	2.4	2.342	2.518	2.51	2.087	2.031	2.062	2.287	2.248	2.125	2.528	2.558	2.482	2.289	2.241
ACOT13	7.73	7.937	7.36	7.987	7.326	8.039	7.784	8.492	8.2	7.941	7.956	7.557	7.773	7.999	8.119	7.427	8.667	7.695	7.773	7.869	7.845	7.774	7.795	7.707	8.383	7.705	7.378	8.22	7.904	7.708	7.299	7.468	8.229	7.813	8.032	7.809	8.159	7.69	8.207	7.807	7.968	7.66	7.812	7.458	7.919	7.777	7.813	7.767	7.749
ACOT4	3.951	4.001	4.814	3.953	4.849	5.334	3.819	3.975	4.253	4.246	4.257	4.166	3.002	4.405	4.499	3.407	4.599	4.179	4.004	3.413	3.791	4.429	3.459	3.719	4.45	4.255	3.837	4.204	3.935	4.159	4.387	4.454	4.383	4.94	3.992	3.338	5.153	3.472	3.51	4.242	4.311	4.066	3.928	4.268	3.455	3.742	3.564	3.469	4.541
ACOT6	2.081	2.104	2.244	1.984	2.096	2.103	2.109	2.375	2.273	2.218	2.427	2.091	2.237	2.223	2.266	2.068	2.123	2.091	2.111	2.264	2.128	2.131	2.005	2.118	2.181	2.145	2.1	2.157	1.934	2.317	2.131	2.175	1.911	2.317	2.157	2.137	2.191	2.34	2.056	2.061	2.087	1.972	2.284	2.119	2.052	2.158	2.176	2.137	2.187
ACOT7	5.043	4.876	5.446	5.569	5.324	6.229	5.031	6.414	5.061	5.805	5.355	5.563	5.546	5.567	5.663	5.023	6.474	5.587	5.42	4.522	5.841	5.849	5.334	4.99	5.898	5.58	5.578	5.634	5.945	5.208	6.033	5.658	5.176	6.22	5.927	5.262	5.375	5.841	4.943	5.704	5.396	5.827	5.259	5.271	5.494	5.842	5.561	5.136	5.685
ACOT8	4.965	4.892	5.095	5.441	4.739	4.678	4.589	5.039	5.48	4.694	4.921	4.664	4.983	5.347	5.046	4.781	4.78	5.012	4.907	4.723	5.233	4.844	4.912	4.746	4.871	5.135	4.634	4.596	4.899	5.028	4.742	4.565	5.008	4.938	4.82	4.882	5.253	4.828	4.843	4.982	4.376	4.949	4.816	4.651	4.848	4.765	5.52	4.82	4.86
ACOT9	9.251	9.202	8.808	8.673	8.646	8.944	9.176	9.141	8.417	9.133	9.028	9.012	8.82	9.031	9.042	8.597	9.264	9.109	8.825	9.02	9.132	8.607	9.006	9.043	9.132	8.759	9.007	8.966	8.865	9.364	9.373	8.829	8.815	9.393	8.814	8.83	9.185	8.587	9.31	8.895	9.006	9.303	8.939	9.394	9.357	9.101	8.89	8.935	8.912
ACOX1	9.832	9.832	9.635	9.271	9.407	9.626	10.216	8.59	9.596	9.596	9.064	9.703	9.753	9.679	9.746	9.613	9.815	9.928	10.103	9.511	9.851	10.054	10.326	9.782	9.995	9.825	9.231	9.95	9.683	9.378	9.703	9.271	9.308	9.358	9.665	10.283	10.282	10.127	9.349	9.68	9.159	9.417	9.838	9.631	8.958	9.118	9.649	9.498	9.604
ACOX2	2.926	3.032	2.782	2.753	2.669	2.827	2.525	3.346	2.751	3.056	2.887	2.653	2.668	2.562	2.483	2.908	2.734	2.845	2.681	2.735	3.032	3.012	2.85	2.849	2.622	2.814	2.619	3.061	2.206	2.873	2.562	3.009	2.925	2.861	2.702	2.964	3.298	2.893	2.935	2.453	2.599	3.298	2.462	2.712	2.826	2.818	3.166	2.718	2.914
ACOX3	4.843	5.458	4.91	5.248	4.899	5.874	5.346	5.917	5.796	5.036	5.127	5.792	5.554	4.592	5.248	4.728	5.362	5.628	5.78	4.726	5.648	6.045	5.015	5.014	5.144	4.832	5.513	5.064	5.943	5.1	6.113	5.646	5.605	4.383	5.854	4.935	6.354	5.343	4.612	4.938	5.033	5.65	5.235	5.551	5.634	4.963	5.273	4.838	5.414
ACOXL	2.538	2.277	2.503	2.744	2.748	2.91	2.539	3.174	2.545	2.72	2.562	2.451	2.69	2.712	2.416	2.503	2.981	3.255	2.791	2.821	2.642	2.565	2.86	2.759	2.706	2.781	2.541	2.443	2.587	2.671	2.634	2.452	2.481	2.919	2.781	2.344	2.563	2.871	2.699	2.801	2.626	2.396	2.797	2.754	2.449	2.545	2.673	2.657	2.511
ACP1	7.914	7.464	7.658	8.831	7.878	8.24	7.671	10.023	8.149	8.445	8.103	8.053	8.201	9.352	8.483	8.076	8.371	8.342	7.651	8.034	8.192	7.71	7.6	7.835	7.832	8.244	7.858	7.759	7.884	7.656	8.31	7.663	8.412	9.162	8.371	7.604	7.993	8.371	7.881	8.087	8.442	7.82	8.116	7.616	8.904	8.473	8.302	8.229	8.544
ACP2	5.972	5.938	6.238	5.714	6.002	6.46	5.656	6.825	6.052	6.423	5.863	6.282	6.239	6.419	6.749	5.662	6.689	5.819	5.855	5.675	5.954	5.909	5.625	6.182	6.492	5.741	6.222	6.293	5.902	5.848	6.759	6.624	5.735	6.586	6.434	6.306	6.228	6.218	6.243	5.94	6.342	5.93	6.474	6.261	5.72	6.154	6.212	5.697	6.043
ACP5	3.57	3.731	4.022	4.57	3.536	3.763	3.728	3.664	4.54	4.469	4.042	4.731	3.644	3.871	4.369	3.926	3.787	3.72	3.405	4.059	3.73	3.627	3.662	4.039	4.189	3.72	3.927	4.33	3.864	4.042	3.694	3.671	4.28	4.021	4.385	3.396	4.391	3.987	3.947	3.749	4.3	3.726	4.071	3.484	4.142	4.264	3.794	3.772	4.242
ACP6	5.842	6.153	6.32	5.883	5.904	5.738	5.364	6.159	6.064	6.019	5.888	5.489	4.008	6.121	5.678	4.167	6.851	5.928	5.782	5.639	5.971	5.521	5.896	5.805	5.609	6.032	5.896	6.374	6.059	6.255	5.153	6.263	5.636	5.791	6.177	5.59	6.287	5.814	6.103	5.673	6.211	5.409	5.994	5.807	5.712	6.019	5.89	5.706	6.395
ACPL2	5.047	7.028	5.512	4.925	5.877	4.339	5.113	4.59	4.744	5.284	5.601	4.032	4.805	4.153	4.873	5.301	5.181	6.026	5.748	5.494	5.659	3.998	5.382	6.299	5.26	5.002	5.777	4.449	5.264	5.666	5.747	6.132	4.848	3.798	4.736	6.27	4.212	4.743	5.502	5.566	4.906	4.449	5.186	6.469	5.259	4.991	3.188	4.66	4.765
ACPP	5.473	6.032	5.644	5.26	5.289	4.751	5.891	5.045	5.875	4.504	5.578	5.333	4.026	5.591	5.429	4.647	5.11	6.625	5.502	5.424	5.103	5.88	5.565	5.271	5.325	5.192	4.65	5.524	5.487	5.413	4.862	5.829	5.117	5.059	5.398	6.131	5.693	5.693	5.671	4.956	5.363	5.449	4.653	5.586	5.351	4.973	4.794	5.724	5.595
ACPT	2.343	2.063	2.596	2.747	2.515	2.854	2.379	2.89	2.411	2.391	2.49	2.651	2.763	2.571	2.621	2.817	2.889	2.431	2.382	2.447	2.467	2.825	2.68	2.563	2.16	2.878	2.532	2.659	2.529	2.383	2.683	2.44	2.217	3.021	2.221	2.542	2.626	2.666	2.5	2.415	2.428	2.417	2.699	2.315	2.434	2.795	2.492	2.849	2.43
ACR	1.989	2.396	2.503	2.618	2.27	2.651	2.267	2.595	2.371	2.464	2.325	2.614	2.239	2.184	2.685	2.383	2.486	2.159	2.216	2.036	2.287	2.532	2.163	2.101	2.154	2.436	1.917	1.918	2.336	2.391	2.405	2.325	2.482	3.153	2.429	2.262	2.729	2.488	2.27	2.246	2.223	2.335	2.208	2.152	2.273	2.451	2.801	2.168	2.098
ACRBP	8.389	7.283	8.934	8.239	8.281	8.579	8.125	9.057	9.128	8.464	8.915	8.912	9.033	9.424	8.549	9.002	8.962	7.642	8.66	8.215	8.955	9.496	8.538	8.884	7.792	8.226	8.447	7.962	8.838	8.923	8.673	8.269	8.709	10.044	8.284	8.34	9.212	10.255	8.47	8.623	9	9.539	8.196	8.119	8.214	8.742	8.756	8.163	8.951
ACRC	2.763	2.364	2.367	2.745	2.424	2.611	2.467	2.585	2.291	2.402	2.594	2.503	2.417	2.714	2.462	2.796	2.196	2.838	2.454	2.346	2.415	2.646	3.064	2.228	2.852	2.548	2.465	2.687	2.328	2.632	2.894	2.402	2.648	2.748	2.261	3.025	2.659	2.645	2.332	2.722	2.773	2.42	2.593	2.512	2.463	2.216	2.57	2.029	2.521
ACRV1	2.114	2.166	2.049	1.983	1.98	2.175	2.242	2.285	2.199	2.131	2.316	2.335	1.999	2.285	2.131	2.087	2.097	2.017	2.101	2.254	2.099	2.24	2.102	1.9	2.142	2.178	2.017	2.173	2.039	2.206	1.915	2.089	2.138	2.198	2.292	2.033	2.05	2.503	2.171	2.035	2.057	2.181	1.99	1.987	2.211	2.132	2.303	2.095	2.105
ACSBG1	3.282	2.472	3.152	2.84	2.917	2.396	2.65	3.66	4.093	3.151	3.443	3.494	3.532	4.006	2.977	3.287	2.71	3.058	2.646	3.59	3.381	2.896	3.05	4.5	2.793	3.907	2.615	3.663	3.948	3.47	3.282	3.282	4.078	3.238	3.105	3.01	4.084	4.594	3.488	3.079	3.519	4.27	3.373	2.738	2.712	3.119	3.504	3.099	3.662
ACSBG2	2.127	2.548	2.049	2.353	2.251	2.409	2.532	1.842	2.225	2.043	2.135	1.773	2.296	2.349	1.7	2.817	2.076	2.039	2.178	1.994	2.062	2.007	1.959	2.241	1.939	2.321	2.265	2.098	2.031	1.964	2.016	2.054	2.277	2.019	1.953	2.311	2.255	1.955	2.002	2.057	2.096	1.963	1.974	2.191	2.168	2.379	1.94	2.001	1.811
ACSF2	5.175	5.171	5.536	5.697	5.32	5.891	5.79	5.994	5.347	5.182	5.027	5.35	5.089	5.558	4.907	3.683	5.632	5.413	4.965	4.132	5.053	5.316	5.388	5.013	5.545	5.144	5.148	5.866	5.505	5.131	5.886	5.463	5.623	5.683	5.291	4.466	5.734	5.244	5.108	5.112	4.515	5.271	5.091	5.19	4.606	5.514	5.25	4.868	5.599
ACSF3	5.395	5.008	5.606	5.566	5.362	5.557	5.952	5.932	5.399	5.265	5.622	5.106	5.378	5.496	4.453	4.931	5.682	5.08	5.146	4.985	5.303	5.065	5.169	4.938	5.715	5.269	5.711	5.356	5.613	4.922	5.716	5.935	5.471	5.626	6.102	4.899	5.829	5.26	5.233	5.35	5.589	5.422	5.268	4.797	5.445	5.436	5.626	4.981	5.212
ACSL1	11.078	11.399	10.844	10.749	10.921	10.759	10.93	10.221	11.329	10.984	10.808	10.837	10.684	10.898	10.664	10.699	10.57	11.19	11.431	11.138	11	10.904	11.37	11.028	10.944	10.976	10.691	10.922	10.576	11.134	10.612	11.082	10.539	10.684	10.848	11.404	10.806	10.901	10.889	10.824	10.696	10.812	11.031	10.961	11.155	10.703	10.875	11.016	10.637
ACSL3	7.033	8.131	7.349	7.269	7.251	6.925	6.772	6.543	7.439	7.098	7.117	6.909	6.36	6.719	7.58	6.748	7.072	7.325	7.492	7.247	6.918	6.511	7.134	7.198	6.931	7.05	7.381	6.871	7.231	6.998	6.921	7.43	7.055	7.533	6.71	7.303	6.701	6.329	7.346	7.408	7.332	7.25	7.082	7.592	6.881	7.136	7.005	7.714	6.907
ACSL4	8.398	9.451	8.206	8.091	8.842	7.567	7.683	7.336	8.756	8.769	8.315	7.785	7.78	7.864	8.766	7.411	7.468	8.589	8.836	9.245	7.73	7.308	7.949	8.686	8.425	8.11	8.381	8.245	8	8.271	7.375	8.896	8.169	7.692	7.693	8.987	8.114	7.86	8.186	8.466	8.808	7.642	8.274	9.248	8.674	8.236	7.338	9.248	8.46
ACSL5	9.06	8.797	8.457	8.905	9.241	9.016	9.006	8.668	8.625	9.132	9.033	8.862	8.89	8.843	8.61	8.582	9.065	8.832	8.967	8.78	8.76	8.672	8.697	9.047	8.89	8.627	9.263	8.771	8.985	8.808	9.44	9.074	8.71	8.914	8.775	8.412	8.459	8.235	8.8	9.131	8.805	8.867	8.928	9.257	8.568	8.899	8.331	8.947	8.858
ACSL6	5.891	5.627	5.769	6.88	6.045	5.937	5.058	8.073	6.464	6.461	6.236	5.798	6.398	7.145	6.055	6.394	5.815	7.156	5.777	6.72	6.165	5.424	5.971	5.62	5.351	6.504	5.279	5.373	6.162	6.136	5.81	5.943	6.215	6.805	6.479	5.81	5.47	6.597	6.761	5.85	6.387	5.967	5.673	5.638	8.046	6.609	6.951	5.307	6.172
ACSM1	3.142	2.779	2.98	3.022	2.872	3.298	2.367	3.763	3.12	3.081	3.373	2.985	2.609	2.886	3.188	2.839	3.093	2.76	2.868	2.788	3.081	2.716	2.92	2.986	2.796	2.716	2.659	3.174	2.791	3.405	3.388	3.269	2.712	2.939	3.319	2.943	3.172	2.973	3.087	2.889	2.87	3.039	3.293	2.769	2.917	3.073	2.972	2.879	3.954
ACSM2A	2.959	2.52	2.992	2.454	2.871	2.737	2.86	2.896	2.166	2.628	3.225	2.603	2.34	2.475	2.917	2.739	2.708	2.589	2.694	2.783	2.775	2.688	2.97	2.569	2.863	3.077	2.728	2.899	2.971	3.049	2.158	3.007	2.397	2.717	2.675	2.888	2.676	2.902	2.738	2.633	2.814	2.782	2.871	2.41	2.757	3.105	2.85	2.83	2.594
ACSM2A	2.214	2.245	2.162	2.362	2.139	2.229	2.16	2.018	2.002	2.112	2.103	2.125	2.012	2.057	2.408	2.057	2.078	2.284	2.192	2.017	2.193	2.098	1.996	2.394	1.965	2.198	2.097	2.326	2.023	2.25	2.078	2.031	2.11	2.262	2.414	2.482	2.079	2.094	2.015	1.939	2.03	2.282	2.059	2.248	2.069	2.087	2.107	2.217	2.024
ACSM2B	2.34	2.191	2.178	2.215	2.1	2.021	2.13	2.548	2.073	1.997	2.255	2.193	2.234	2.047	2.043	2.333	2.139	2.262	2.116	2.176	2.027	2.116	1.977	2.275	2.258	2.087	2.075	2.358	1.92	1.985	2.154	2.021	2.363	2.234	2.093	2.206	2.204	2.065	2.057	2.102	2.258	2.357	2.094	2.081	1.984	2.222	2.265	2.023	2.119
ACSM3	4.512	5.618	5.258	5.154	5.621	4.903	4.98	4.8	4.751	5.092	5.691	4.122	4.727	5.148	5.266	3.935	5.292	5.559	4.802	5.444	5.298	4.302	4.84	4.959	4.678	4.703	5.278	4.938	5.64	5.059	5.046	5.693	4.761	4.909	4.44	5.021	4.527	5.197	5.337	5.07	4.973	4.54	4.311	5.323	5.883	5.407	5.051	5.41	4.834
ACSM4	2.553	2.123	2.321	2.909	2.5	2.226	2.496	2.824	2.129	2.22	2.147	2.396	2.106	2.475	2.133	2.904	2.308	2.347	2.417	2.103	2.021	2.581	2.267	2.22	2.307	2.429	2.099	2.172	2.352	2.1	2.486	2.085	2.698	2.477	2.306	2.332	2.002	2.167	2.109	2.19	2.135	2.31	2.228	2.279	2.338	2.519	2.188	2.27	2.159
ACSM5	3.547	3.333	3.511	3.55	3.756	3.766	3.552	3.545	3.582	3.578	3.296	3.609	3.435	3.694	3.97	3.483	3.707	3.447	3.585	3.283	3.559	3.635	3.558	3.537	3.444	3.8	3.535	3.693	3.461	3.586	3.82	3.738	3.466	3.923	3.669	3.517	3.673	3.707	3.252	3.464	3.546	3.337	3.643	3.462	3.384	3.479	3.807	3.753	3.161
ACSS1	9.352	8.837	8.993	9.337	9.545	9.651	9.811	9.261	9.019	9.118	9.05	9.369	9.213	9.188	8.837	9.268	9.818	9.216	8.965	8.743	9.129	9.425	9.504	9.179	9.913	9.031	9.538	9.301	9.259	8.973	9.758	8.892	9.351	9.478	9.122	8.928	9.215	8.829	9.039	9.069	9.065	9.369	9.601	9.387	8.906	9.234	9.062	8.873	9.196
ACSS2	8.094	7.95	8.282	7.946	7.525	8.297	8.412	8.306	8.152	7.817	8.284	7.871	8.141	8.07	8.083	7.589	8.35	7.844	8.26	7.577	7.99	8.413	8.484	8.134	8.463	8.143	8.147	8.184	7.757	8.046	8.088	8.031	8.236	8.417	8.219	7.666	8.678	8.147	7.953	7.983	7.843	7.977	8.079	7.788	7.943	7.969	8.154	7.994	8.267
ACSS3	2.097	2.242	2.381	2.275	2.268	2.157	2.446	2.259	2.204	2.166	2.177	2.308	2.224	2.2	2.397	2.227	2.138	2.01	2.351	2.342	2.127	2.276	2.389	2.497	2.39	2.145	2.242	2.177	2.191	2.688	2.13	2.615	2.196	2.789	2.309	2.1	2.296	2.213	2.194	2.119	2.074	2.295	2.289	2.375	2.159	2.303	2.425	2.489	2.178
ACTA1	3.234	2.687	2.754	2.75	3.004	3.074	3.112	3.218	2.855	3.13	2.801	2.986	3.087	3.018	2.901	3.514	3.2	2.836	3.322	2.701	2.867	3.145	3.1	2.91	3.084	3.233	2.802	3.034	2.734	2.8	3.242	2.796	3.391	3.52	3.002	2.856	2.844	3.472	2.807	3.087	2.984	3.162	3.033	2.971	2.907	3.172	3.588	3.125	3.015
ACTA2	7.13	5.883	7.018	4.972	6.321	6.12	6.531	7.071	5.118	5.708	6.375	6.442	6.346	7.103	6.378	5.851	7.293	5.956	5.566	4.904	6.578	7.261	5.782	6.475	7.318	6.58	5.938	7	6.248	5.394	7.688	6.977	6.666	6.456	7.043	4.482	7.555	7.074	5.6	7.015	6.109	6.696	7.235	5.432	6.052	6.836	6.848	6.358	6.662
ACTB	12.153	12.121	12.234	12.092	12.311	12.22	12.011	12.16	12.193	12.265	12.131	12.236	12.173	12.245	12.193	12.254	12.181	12.197	12.164	12.221	12.081	12.182	12.253	12.153	12.185	12.237	12.182	12.194	12.056	12.096	12.176	12.204	12.223	12.241	12.199	12.215	12.161	12.225	12.157	12.186	12.233	12.26	12.185	12.236	12.042	12.197	12.168	12.297	12.216
ACTBL2	2.307	2.482	2.313	2.351	2.568	2.482	2.624	2.734	2.819	2.225	2.189	2.163	2.312	2.746	2.569	2.544	2.341	2.816	2.477	2.346	2.338	2.464	2.725	2.42	2.393	2.66	2.56	2.317	2.644	2.474	2.456	2.456	2.596	2.479	2.613	2.691	2.128	2.727	2.672	2.522	2.329	2.296	2.543	2.383	2.485	2.374	2.298	2.294	2.248
ACTC1	2.22	2.515	2.36	2.323	2.497	2.108	2.677	2.319	2.625	2.438	2.368	2.128	2.643	2.625	2.672	2.36	2.253	2.359	2.307	2.336	2.414	2.454	2.572	2.278	2.679	2.674	2.362	2.464	2.427	2.238	2.404	2.466	2.35	2.371	2.544	2.791	2.393	2.462	2.294	2.467	2.272	2.452	2.485	2.545	2.347	2.248	2.488	2.468	2.223
ACTG1	11.672	11.608	11.662	11.586	11.445	11.305	11.607	11.461	11.244	11.57	11.691	11.573	11.544	11.328	11.661	11.536	11.46	11.673	11.513	11.466	11.658	11.483	11.534	11.64	11.618	11.518	11.56	11.641	11.652	11.49	11.611	11.542	11.692	11.351	11.43	11.621	11.614	11.313	11.64	11.552	11.44	11.587	11.511	11.584	11.677	11.661	11.441	11.633	11.628
ACTG2	2.656	2.54	2.694	2.471	2.559	2.763	2.193	2.994	2.698	2.79	2.867	2.643	2.713	2.707	2.557	2.712	2.546	2.294	2.506	2.404	2.99	2.534	2.431	2.47	2.441	2.762	2.827	2.708	2.515	2.659	3.074	2.622	2.373	2.632	2.256	2.709	2.7	2.821	2.461	2.466	2.326	2.844	2.966	2.534	2.345	3.275	2.621	2.492	2.595
ACTL6A	6.957	6.807	6.567	6.781	6.883	7.022	6.757	6.487	6.657	7.006	7.203	6.67	6.508	6.444	6.667	6.258	6.842	6.721	6.908	6.739	6.512	6.521	6.599	6.667	6.968	6.52	6.641	6.639	7.043	6.874	6.736	6.919	6.514	6.069	6.174	7.025	6.362	5.97	7.135	6.914	6.795	6.52	6.647	7.171	6.901	7.028	5.857	6.671	6.767
ACTL6B	2.177	2.307	2.406	2.293	2.261	2.179	2.708	2.564	2.305	2.226	2.1	2.336	2.371	2.414	2.472	2.188	2.341	2.12	2.374	2.171	2.148	2.154	2.386	2.103	2.359	2.337	2.351	2.439	2.2	2.431	2.255	2.224	2.077	2.443	2.574	2.461	2.289	2.583	2.204	2.152	2.53	1.937	2.149	2.33	2.052	2.262	2.217	2.068	2.294
ACTL7A	2.007	2.084	2.049	2.404	1.957	1.971	1.974	2.449	2.239	2.035	2.128	2.279	2.15	2.405	2.074	2.054	2.059	1.852	2.009	1.936	2.15	2.25	2.087	2.096	2.079	2.028	2.223	1.966	1.932	2.121	2.046	1.918	1.964	1.837	1.904	2.202	2.345	2.176	2.049	2.079	2.018	2.074	2.221	2.071	2.011	2.178	2.132	1.998	1.943
ACTL7B	3.011	3.152	3.092	3.099	3.36	3.419	2.96	3.596	3.387	3.134	3.321	2.988	2.972	3.269	3.203	3.186	3.549	3.079	2.981	3.119	3.021	3.103	3.079	3.025	3.117	3.227	3.048	3.414	3.217	3.083	3.152	2.828	2.939	3.394	3.371	3.003	3.353	3.419	3.07	3.073	3.163	2.89	3.36	2.803	2.946	3.234	3.347	3.191	3.161
ACTL8	2.659	2.262	2.721	2.691	2.875	2.883	2.4	2.909	2.651	2.945	2.701	2.783	2.867	2.679	3.314	2.72	3.247	2.68	2.956	2.828	2.609	2.876	2.858	2.72	2.783	3.07	2.669	2.403	2.778	2.685	3.085	2.572	2.911	3.115	2.754	2.908	3.022	2.985	2.93	2.567	2.721	2.894	3.53	2.737	2.578	2.691	2.895	2.823	2.595
ACTL9	2.635	2.744	2.843	2.781	2.496	2.939	2.551	2.614	3.101	2.706	2.893	2.599	2.685	3.066	2.813	2.993	2.531	2.725	2.458	2.552	2.635	2.934	2.899	2.671	2.457	3.027	2.641	2.863	2.579	2.363	2.646	2.317	2.629	2.638	2.72	2.6	2.599	2.688	2.701	2.414	2.68	2.859	2.866	2.32	2.881	2.951	2.764	2.564	2.358
ACTN1	11.056	10.593	11.074	10.583	10.651	10.717	11.032	10.322	11.126	10.844	10.869	11.188	10.86	10.919	10.796	11.164	10.663	10.975	11.277	10.845	11.038	11.303	11.382	11.053	10.723	11.136	10.834	10.79	10.775	10.989	10.585	10.936	10.996	10.881	11.188	11.167	10.993	11.248	10.955	10.68	10.754	11.055	11.07	10.58	10.946	10.831	11.077	10.918	10.623
ACTN2	2.569	2.655	2.774	2.738	2.463	2.746	2.302	2.784	2.918	2.786	2.795	2.634	2.642	2.749	2.956	2.872	2.77	2.566	2.593	2.788	2.676	2.677	2.639	2.421	2.758	2.681	2.538	2.715	2.569	2.856	2.587	2.501	2.621	3.022	2.623	2.618	2.691	2.589	2.7	2.842	2.787	2.611	2.626	2.457	2.568	2.581	2.812	2.651	2.54
ACTN3	2.874	3.178	3.013	3.356	3.089	2.939	3.069	3.29	3.088	2.98	2.991	3.275	3.106	3.124	2.939	3.042	3.239	3.045	3.145	3.092	3.033	3.519	3.258	3.017	2.675	3.325	3.036	3.053	3.051	3.27	3.205	2.83	3.045	6.938	3.176	2.76	3.259	3.181	2.93	3.088	2.982	2.975	3.269	3.133	2.82	2.912	3.506	3.195	2.973
ACTN4	9.261	8.672	9.365	9.058	9.304	8.895	9.531	9.314	9.016	9.304	8.813	9.496	9.412	9.551	9.57	9.468	9.336	9.189	9.362	8.95	9.595	9.774	9.537	9.271	9.341	9.55	9.288	9.815	9.303	9.436	9.221	9.213	9.202	8.998	9.814	9.008	9.719	9.567	9.18	9.502	9.082	9.373	9.284	8.663	9.089	9.206	9.741	9.397	9.301
ACTR10	8.184	8.635	8.12	8.344	8.263	8.369	8.441	8.587	8.276	8.183	8.515	8.233	8.079	8.383	8.048	8.438	8.05	8.625	8.522	8.388	8.342	7.911	8.566	8.312	8.145	8.225	7.984	8.115	8.53	8.468	8.292	8.646	8.189	8.173	7.905	8.357	8.323	7.884	8.343	8.3	8.092	8.154	8.279	8.604	8.039	8.487	8.157	8.169	8.179
ACTR1A	10.379	10.2	10.322	10.148	10.464	10.413	10.201	10.391	10.333	10.384	10.203	10.34	10.483	10.326	10.421	10.228	10.592	10.218	10.253	9.923	10.39	10.496	10.486	10.356	10.551	10.487	10.552	10.545	10.371	10.303	10.562	9.894	10.315	10.442	10.431	10.122	10.273	10.386	10.384	10.27	10.315	10.386	10.512	10.041	10.41	10.327	10.397	10.211	10.265
ACTR1B	6.738	6.869	7.132	7.138	7.004	7.119	7.632	7.111	6.95	7.129	7.224	6.949	7.017	7.005	6.58	6.777	7.297	7.186	7.12	6.802	6.95	7.175	6.908	6.928	7.139	7.1	6.955	7.155	7.113	7.022	7.117	7.271	6.919	7.048	7.042	6.77	7.373	6.808	6.88	6.934	7.294	6.965	7.037	6.998	7.125	7.028	7.12	6.522	7.239
ACTR2	10.497	10.963	10.577	10.409	10.793	10.431	10.312	10.315	10.512	10.795	10.614	10.671	10.489	10.31	10.546	10.555	10.383	10.7	10.711	10.991	10.417	10.363	10.722	10.827	10.504	10.658	10.636	10.596	10.613	10.648	10.456	10.864	10.613	10.093	10.269	10.991	10.455	10.331	10.619	10.701	10.497	10.543	10.698	11.155	10.465	10.78	10.513	10.854	10.527
ACTR2	9.851	9.614	9.534	9.845	9.632	9.265	9.13	9.98	9.615	9.46	9.233	9.84	9.352	9.579	9.791	9.681	9.07	9.84	9.285	9.606	9.556	9.884	9.379	9.855	9.149	10.045	9.125	9.36	9.396	9.6	9.05	8.843	9.953	9.533	9.831	9.452	9.502	9.886	9.625	9.572	9.377	9.7	9.389	8.896	9.651	9.584	9.783	9.547	9.176
ACTR3	11.038	11.119	10.661	10.915	11.045	10.948	10.819	10.813	10.955	11.017	11.036	10.948	10.893	10.822	10.943	10.914	10.911	11.122	11.045	11.124	10.731	10.824	11.133	10.991	10.847	10.946	10.95	11.037	10.913	10.934	10.968	10.873	10.947	10.65	10.697	11.114	10.87	10.804	10.876	11.036	10.85	10.979	10.922	11.207	10.729	10.962	10.758	11.088	10.9
ACTR3B	4.643	4.688	4.879	4.824	4.544	4.724	4.532	4.854	4.726	4.181	4.422	4.744	4.524	4.596	4.526	4.461	4.574	5.001	4.775	4.707	4.612	5.133	4.67	4.795	5.17	4.501	4.774	4.587	4.983	5.13	5.225	4.963	4.644	5.614	4.318	4.175	4.638	4.569	4.981	4.353	4.134	4.948	5.196	4.562	4.343	4.432	4.695	4.748	4.691
ACTR3C	2.725	3.299	2.556	3.096	2.87	2.42	2.37	2.623	3.46	2.88	3.306	2.805	2.073	2.049	2.776	2.352	2.903	3.075	3.016	2.113	2.788	2.796	3.341	2.888	2.652	2.78	2.545	2.681	2.657	3.351	2.775	3.995	2.39	2.281	2.36	2.672	2.562	2.75	3.029	2.564	3.047	2.509	2.883	2.883	2.223	2.665	3.468	2.674	2.647
ACTR5	6.081	6.066	6.565	6.058	6.39	6.253	6.664	6.528	6.229	6.467	6.487	6.225	5.906	5.918	6.008	5.324	6.514	6.069	6.348	6.017	6.177	6.105	6.035	5.864	6.544	6.082	6.245	6.189	6.265	6.137	6.893	6.018	6.657	5.809	6.31	5.71	6.497	5.837	6.154	6.343	6.11	6.163	6.24	5.716	6.001	6.625	5.649	5.625	6.235
ACTR6	4.156	5.541	5.051	4.601	5.472	4.162	3.405	3.437	4.502	5.122	4.715	4.034	4.31	3.739	4.296	4.5	4.747	4.41	4.299	5.209	4.409	4.001	4.227	4.97	4.979	4.653	5.314	4.109	4.759	4.714	4.525	5.268	4.855	3.418	4.195	4.805	4.508	4.277	5.02	4.825	5.599	4.517	4.737	5.578	4.733	5.187	3.683	4.733	4.651
ACTR8	5.923	5.865	6.396	5.935	5.313	6.758	6.182	5.936	5.988	5.726	5.709	6.202	5.875	5.608	5.899	5.009	6.519	6.097	5.571	5.539	6.059	6.187	6.033	6.065	6.267	5.588	5.996	5.934	6.114	5.892	6.168	6.232	6.04	6.554	6.291	5.521	5.986	5.721	5.955	5.681	5.706	5.894	5.847	5.828	5.742	5.689	6.089	5.656	6.026
ACTRT1	2.656	2.513	2.584	2.503	2.854	2.565	2.942	3.315	2.714	2.674	2.658	2.64	2.637	2.773	2.722	2.62	2.837	2.836	2.656	2.674	2.701	2.723	2.694	2.794	2.558	2.566	2.753	2.629	2.602	2.128	2.789	2.772	2.732	2.585	2.552	2.681	2.847	2.571	2.784	2.463	2.939	2.833	2.646	2.726	2.452	2.869	3.047	2.713	2.877
ACTRT2	2.35	2.196	2.321	2.543	2.553	2.467	2.581	2.417	2.414	2.292	2.239	2.326	2.319	2.429	2.712	2.425	2.554	2.574	2.265	2.28	2.362	2.264	2.457	2.481	2.522	2.341	2.442	2.304	2.307	2.347	2.807	2.472	2.302	2.234	2.195	2.593	2.431	2.255	2.216	2.498	2.504	2.571	2.423	2.424	2.409	2.381	2.65	2.479	2.303
ACVR1	6.813	8.119	6.995	6.868	7.068	7.325	7.719	7.08	7.014	7.255	7.51	6.714	6.864	6.99	6.749	7.308	6.437	7.26	6.856	7.249	6.374	6.142	6.929	7.78	6.868	6.708	7.309	6.967	7.476	6.913	6.871	7.687	7.207	6.557	6.626	7.871	6.362	6.782	6.979	7.271	6.863	7.241	6.956	7.788	7.166	7.112	6.005	6.82	7.505
ACVR1B	7.904	7.415	7.357	7.729	7.424	7.398	7.426	7.676	7.701	7.45	7.332	7.171	7.468	8.078	7.372	7.963	7.423	7.896	7.757	8.142	7.474	7.997	7.403	7.942	7.272	7.517	7.382	8.092	7.468	7.213	6.991	6.501	7.645	8.727	8.2	7.699	6.84	7.611	7.665	7.128	6.265	7.445	7.06	7.631	7.783	7.39	7.343	7.934	7.83
ACVR1C	4.633	4.321	4.828	5.465	4.603	4.929	4.678	4.215	4.859	5.069	5.025	4.206	4.28	5.172	4.527	5.184	3.688	5.149	4.369	4.392	4.725	4.34	3.895	4.736	4.763	3.736	4.654	3.985	4.861	4.738	4.622	4.815	5.419	3.622	4.369	4.234	3.617	4.503	5.367	4.441	4.731	4.325	4.977	5.177	4.509	3.908	5.046	4.56	4.273
ACVR2A	9.026	8.818	8.909	8.674	9.202	8.829	9.036	8.595	8.944	8.756	8.881	8.934	8.747	8.938	8.792	9.511	9.065	8.755	8.927	9.091	8.716	8.362	8.867	8.722	8.934	8.499	8.902	8.949	9.042	8.919	8.915	9.154	8.844	8.306	8.717	8.776	8.468	8.726	8.98	8.996	9.145	8.956	8.85	8.909	8.565	8.709	8.79	8.754	9.228
ACVR2B	3.465	5.148	5.148	4.637	4.742	4.273	4.979	4.47	3.759	4.112	4.662	4.27	4.567	4.123	4.542	3.676	3.633	4.563	4.874	4.727	4.54	3.365	4.153	4.66	4.947	3.874	4.863	3.978	4.762	4.872	4.83	5.136	3.872	3.734	3.931	4.197	3.714	3.629	4.763	4.689	4.629	4.954	5.111	5.306	3.698	4.294	3.384	3.764	4.907
ACVRL1	2.979	3.157	2.964	2.848	2.791	2.999	3.215	2.985	2.818	2.941	2.847	2.61	2.319	2.935	2.852	2.916	3.369	2.843	2.968	2.901	2.835	2.639	2.992	2.704	2.554	2.948	3.199	3.02	2.489	2.676	3.365	3.203	2.804	3.364	3.444	2.617	2.775	2.722	2.746	2.528	2.793	2.765	2.848	2.853	3.033	3.181	3.243	2.754	3.127
ACY1	4.822	5.353	5.974	5.011	5.102	5.251	5.068	5.92	5.45	5.239	5.544	5.267	5.135	5.091	5.623	3.933	5.738	5.28	5.281	4.311	5.226	5.192	5.13	5.303	5.343	5.059	5.387	5.618	5.328	5.27	5.516	5.724	5.016	5.474	5.307	5.064	5.84	5.145	5.217	5.173	5.29	5.619	5.294	4.935	4.861	5.297	5.681	5.178	5.664
ACY3	2.939	2.977	2.995	3.194	2.841	2.851	2.943	3.007	3.263	2.957	2.881	3.073	2.727	3.066	3.126	2.817	3.211	3.326	2.922	2.821	3.121	2.847	3.109	2.994	2.857	3.206	2.718	2.993	2.898	2.926	2.962	3.449	2.98	3.308	2.749	2.561	3.473	3.483	2.955	2.942	2.446	3.209	2.843	2.786	2.918	3.803	3.57	3.422	2.911
ACYP1	6.894	7.096	6.876	6.605	7.309	6.774	7.052	6.238	6.85	6.77	7.24	6.316	6.691	6.825	6.071	5.875	7.276	6.507	6.816	6.877	6.699	5.63	6.542	6.463	7.127	6.724	7.238	6.551	7.082	7.109	7.142	7.111	6.316	6.983	6.009	6.6	6.666	5.975	6.552	6.805	6.594	6.469	6.907	7.283	6.745	6.888	6.395	6.212	6.918
ACYP2	5.513	5.552	5.186	4.744	5.404	6.001	5.548	4.445	5.831	5.388	5.614	4.732	5.092	5.275	5.076	4.033	5.338	5.057	5.363	5.421	5.305	5.561	5.758	5.385	5.438	4.761	5.611	4.887	5.719	5.369	5.968	5.666	5.55	5.076	4.889	5.854	5.388	5.018	5.169	5.409	5.498	4.802	5.122	5.728	4.954	5.587	4.765	5.611	5.744
ADA	7.492	7.078	7.678	7.757	8.041	8.283	8.377	8.271	7.785	8.015	8.006	7.881	7.592	7.562	8.141	7.576	8.538	7.77	7.483	7.069	7.952	7.425	7.68	7.577	8.366	7.594	8.236	8.011	7.981	7.521	8.807	8.112	7.334	8.229	8.183	6.756	8.235	7.628	7.826	8.066	8.001	8.177	8.257	7.553	7.851	8.512	7.746	7.448	7.82
ADAD1	2.393	2.077	2.103	2.127	2.216	2.284	2.115	2.498	2.242	2.1	2.106	2.122	2.662	2.345	2.491	2.603	2.19	2.244	2.435	2.13	1.978	2.079	2.239	2.107	2.199	2.358	2.102	2.251	2.004	2.405	2.248	2.269	2.011	2.122	2.209	2.181	2.247	2.199	2.099	2.143	2.025	2.202	1.974	2.331	2.112	2.214	2.295	2.36	2.242
ADAD2	2.642	2.398	2.79	2.7	2.518	3.002	2.919	2.885	2.823	2.794	2.826	3.279	3.244	2.952	2.845	3.169	2.868	3.063	2.77	2.911	3.039	3.467	3.111	2.861	2.808	3.162	2.637	2.814	3.055	2.882	2.671	2.474	3.038	2.73	2.858	2.826	3.109	3.404	2.551	2.86	3.088	2.593	2.825	2.745	2.812	2.833	3.102	2.755	2.816
ADAL	3.259	2.978	4.985	3.717	3.268	4.56	4.053	3.515	2.986	3.128	3.895	3.928	3.266	2.904	3.504	3.342	3.949	3.271	4.367	3.859	3.522	3.116	3.608	3.661	4.64	3.626	4.298	3.835	4.001	4.134	3.687	4.19	3.685	4.206	4.109	2.689	3.4	3.182	3.74	3.251	3.398	3.327	4.065	3.857	4.041	3.609	4.11	3.513	3.763
ADAM10	7.356	7.092	6.755	7.349	6.416	6.987	6.31	7.13	6.65	6.687	6.865	7.216	6.887	7.078	7.25	7.398	6.524	7.435	6.94	7.084	7.048	7.594	7.248	7.169	7.188	6.976	6.82	6.934	7.1	7.009	7.124	6.337	7.212	7.469	7.22	7.171	7.017	7.013	7.095	7.146	7.044	7.278	7.056	6.729	6.925	6.682	7.393	6.995	6.846
ADAM11	3.299	3.142	3.514	3.562	3.69	3.753	3.229	3.787	3.675	3.629	3.623	3.498	3.455	3.636	3.832	3.554	3.731	3.506	3.429	3.413	3.145	3.64	3.873	3.571	3.589	4.107	3.398	3.391	3.288	3.482	3.494	2.316	3.845	3.981	3.666	3.252	3.884	3.928	3.393	3.474	3.78	3.551	3.682	3.259	3.941	3.947	3.737	3.888	3.355
ADAM12	2.568	3.575	3.304	3.293	2.873	2.858	4.221	3.423	2.792	3.163	2.639	2.672	3.63	3.26	2.471	2.493	4.612	3.124	3.433	4.041	4.416	4.259	3.373	3.319	2.896	3.946	3.551	3.85	3.961	3.388	3.96	3.939	3.713	4.972	3.618	2.561	3.272	3.548	3.683	3.713	2.921	3.385	3.773	2.893	2.996	4.822	3.188	2.772	3.632
ADAM15	5.456	5.408	5.47	5.513	5.121	5.677	5.441	5.542	4.82	5.3	5.52	4.941	5.226	5.468	5.428	5.991	5.365	5.345	5.406	4.845	5.072	5.305	5.479	5.682	5.67	4.964	5.242	5.466	5.171	4.9	6.06	5.426	5.18	5.537	5.52	5.113	6.326	5.598	5.161	5.409	5.105	5.56	5.399	5.196	5.239	4.868	5.351	5.195	5.493
ADAM17	9.42	9.841	9.481	9.587	9.722	9.808	9.565	9.618	9.818	9.724	9.598	9.665	9.806	9.98	9.99	10.183	9.075	9.642	10.082	9.907	9.634	9.553	9.868	9.641	10	9.497	9.572	10.025	10.034	9.475	9.778	9.853	9.661	10.083	9.931	10.022	9.678	9.849	9.623	10.322	9.701	9.941	9.713	9.728	9.34	9.61	9.646	9.985	9.704
ADAM18	2.61	2.735	2.687	2.683	2.752	2.599	2.588	2.736	2.464	2.874	2.779	2.826	2.492	2.612	2.754	2.505	2.916	2.726	2.854	2.466	2.632	2.612	2.498	2.492	2.794	2.63	2.486	2.7	2.482	2.526	2.847	2.652	2.817	2.982	2.652	2.851	2.844	2.661	2.69	2.647	2.731	2.374	2.88	2.506	3.04	2.914	2.721	2.951	2.339
ADAM19	10.7	10.693	10.293	10.344	10.623	10.446	10.356	9.901	10.575	10.492	10.397	10.424	10.424	10.426	10.021	10.413	10.055	10.6	10.84	10.538	10.506	10.766	11.08	10.749	10.43	10.502	10.184	10.741	10.467	10.751	10.302	10.303	10.457	9.918	10.293	11.101	10.447	10.743	10.435	10.24	10.376	10.332	10.515	10.658	10.295	10.384	10.598	10.636	10.357
ADAM2	1.962	2.04	2.244	1.837	1.866	2.105	1.919	2.186	2.035	1.91	2.048	1.969	1.85	1.993	2.234	1.842	2.03	1.967	2.08	2.059	1.903	1.98	1.794	1.812	1.882	2.085	1.877	1.968	2.038	1.928	2.016	2.053	1.915	1.896	2.035	1.943	2.009	1.866	2.093	1.933	1.895	1.89	1.866	2.081	1.896	2.016	1.816	1.901	1.791
ADAM20	4.005	3.142	3.437	3.45	3.422	3.263	3.821	2.989	3.466	3.213	3.55	3.764	3.342	3.552	3.55	3.094	3.719	3.793	2.763	3.477	3.51	3.49	3.167	3.269	3.82	3.672	3.413	3.859	3.13	3.768	3.703	3.466	3.308	3.57	3.931	3.357	3.505	3.449	3.651	3.533	3.729	4.173	3.342	3.128	3.619	4.25	3.738	3.301	3.221
ADAM21	2.548	2.541	2.443	2.417	2.342	2.595	2.867	2.601	2.507	2.658	2.572	2.736	2.371	2.816	2.541	2.697	2.623	2.513	2.446	2.688	2.107	2.384	2.613	2.617	2.588	2.594	2.541	2.609	2.385	2.505	2.721	2.45	2.567	2.651	2.71	2.605	2.661	2.385	2.485	2.589	2.481	2.534	2.629	2.561	2.554	2.524	2.553	2.653	2.639
ADAM21	2.61	1.889	2.033	2.307	2.204	2.399	2.16	2.395	2.196	2.159	2.223	2.309	2.272	2.288	2.501	2.686	2.223	2.141	2.061	2.184	2.362	2.248	2.219	2.171	2.095	2.273	2.15	2.232	2.274	2.348	2.268	2.002	2.215	2.403	2.291	1.891	2.097	2.129	2.229	2.042	2.181	2.267	2.161	2.068	2.137	2.34	2.131	2.359	2.079
ADAM22	2.665	2.58	2.783	3.06	2.644	2.808	2.647	3	2.686	2.589	2.709	3.023	2.749	2.845	2.7	2.49	2.947	2.778	2.478	2.921	2.446	2.895	2.638	2.425	2.464	2.881	2.659	2.669	2.631	2.825	2.952	2.527	2.617	2.957	2.551	2.834	2.56	3.419	2.618	2.859	2.412	2.884	2.751	2.854	2.629	2.657	2.935	2.639	2.53
ADAM23	2.932	3.036	2.797	3.198	2.945	3.035	3.263	3.541	3.084	2.937	3.212	2.976	2.862	3.042	3.377	3.655	3.29	3.186	2.944	2.82	3.348	3.247	2.866	2.885	3.179	3.263	3.29	3.113	3.36	2.873	3.425	3.173	2.911	2.941	2.918	3.106	2.922	3.026	2.845	3.049	3.594	3.29	3.531	3.053	2.875	2.983	3.643	3.302	3.418
ADAM28	6.595	5.593	6.814	6.253	6.151	6.962	6.537	5.24	6.576	6.23	5.432	7.232	6.055	5.963	6.357	6.909	6.347	6.147	6.229	6.482	6.409	6.488	6.525	6.119	6.814	5.636	6.379	6.439	6.923	6.21	6.859	6.631	6.633	7.041	6.537	5.262	5.395	6.41	6.858	6.06	6.811	6.183	6.369	6.007	6.537	6.888	6.764	6.304	6.649
ADAM29	2.448	1.914	1.851	2.311	1.918	2.036	2.112	2.236	2.193	1.938	1.906	2.188	2.444	2.033	2.303	2.315	1.878	2.045	2.178	2.211	2.098	2.173	2.087	2.044	2.108	2.052	2.06	1.921	2.252	1.936	1.971	2.37	2.032	2.466	2.369	2.216	2.023	2.065	2.017	1.955	2.24	1.849	2.093	2.097	1.893	2.264	2.328	2.131	1.992
ADAM30	2.952	2.831	3.073	3.259	3.413	2.919	3.893	2.853	3.005	3.014	2.924	2.699	2.576	3.233	3.232	3.016	2.809	3.261	3.108	2.965	3.091	2.878	2.874	3.007	2.971	3.034	2.999	2.865	2.746	2.981	3.203	3.108	3.404	3.205	3.162	2.788	2.953	2.867	2.881	3.064	2.927	2.914	3.163	2.964	3.393	2.935	2.532	2.985	2.876
ADAM32	2.785	2.659	2.298	2.703	2.461	2.267	2.875	2.856	2.654	2.651	2.366	2.704	2.976	2.811	2.51	3.025	2.712	2.447	2.9	2.9	2.516	2.906	2.469	2.786	2.705	2.585	2.596	2.611	2.744	2.245	2.761	2.597	2.67	2.515	2.898	2.595	2.611	2.723	2.531	2.425	2.746	2.301	2.654	2.898	2.748	2.479	2.694	2.694	2.6
ADAM33	3.249	3.536	3.764	3.596	3.609	3.819	4.03	4.723	3.562	4.1	3.912	3.71	3.688	3.774	4.103	3.491	4.2	3.389	3.508	3.733	3.154	3.902	3.717	3.201	3.755	4.098	4.242	3.761	3.671	3.709	3.533	3.403	3.575	3.993	3.855	3.716	3.76	4.162	3.871	3.47	3.798	3.849	4.131	3.524	3.529	4.455	4.098	3.884	3.659
ADAM3A	2.037	2.207	2.427	2.18	2.346	2.572	2.117	2.532	2.295	2.159	2.33	2.485	2.77	2.318	2.218	2.412	2.243	2.348	2.412	2.172	2.429	2.269	2.256	2.294	2.183	2.373	2.209	2.588	2.111	2.192	2.222	2.509	2.272	2.444	2.551	2.511	2.437	2.102	2.406	2.2	2.471	2.202	2.269	2.135	2.296	2.39	2.472	2.252	2.301
ADAM7	2.422	2.196	2.281	2.726	2.288	2.331	2.58	2.747	2.434	2.309	2.251	2.421	2.9	2.793	2.293	2.695	2.307	2.485	2.159	2.224	2.42	2.532	2.397	2.632	2.395	2.53	2.51	2.178	2.329	2.246	2.665	2.198	2.306	2.547	2.466	2.072	2.461	2.555	2.274	2.323	2.443	2.274	2.35	2.309	2.568	2.204	2.143	2.391	2.399
ADAM8	8.231	8.628	8.455	8.459	8.168	8.221	8.363	8.149	8.495	8.159	8.299	8.36	8.204	8.561	8.183	8.219	8.247	8.651	8.732	7.878	8.088	8.516	8.773	8.283	8.317	8.357	8.225	8.423	8.23	8.267	8.071	8.474	8.427	8.427	8.528	8.482	8.72	8.304	8.147	8.089	8.272	8.345	8.243	7.88	7.987	8.044	8.507	8.269	8.363
ADAM9	5.802	7.571	5.632	5.344	5.19	4.689	5.891	4.509	6.045	5.96	5.38	4.922	5.489	4.942	4.961	4.718	4.571	5.894	6.152	6.316	5.813	5.212	5.754	6.543	5.234	4.934	5.078	5.521	5.333	6.395	5.121	6.95	5.321	4.566	4.63	7.299	4.795	6.06	5.689	5.864	5.505	5.366	5.024	6.606	5.174	4.795	4.286	6.084	5.637
ADAMDEC1	3.249	3.151	2.794	2.952	2.625	2.65	2.253	2.508	3.783	2.913	2.824	2.457	2.469	2.652	2.991	3.31	2.418	2.776	2.965	3.051	2.619	2.302	2.267	2.83	2.642	2.654	2.557	2.684	2.312	2.657	3.716	3.724	2.594	3.871	2.846	2.671	2.349	2.706	3.024	4.21	2.928	2.464	2.495	3.793	2.578	2.766	2.618	2.886	4.084
ADAMTS1	4.817	4.696	4.012	3.555	4.627	4.273	5.119	3.481	3.565	4.025	3.592	4.94	3.832	4.82	3.83	3.118	4.842	5.465	3.477	3.877	4.771	3.404	3.461	3.536	4.877	3.831	4.445	3.939	3.707	4.44	3.399	6.035	3.495	3.373	3.237	3.882	4.037	3.458	4.921	5.152	3.081	4.51	3.377	4.141	5.065	4.229	4.149	4.666	4.348
ADAMTS10	2.558	2.506	2.661	2.774	2.76	2.582	2.638	2.628	2.971	2.612	2.722	2.9	2.778	2.894	2.802	2.6	2.671	2.586	2.481	2.558	2.717	2.766	2.673	2.636	2.775	2.531	2.772	2.521	2.69	2.484	2.661	2.428	2.453	2.622	2.538	2.561	2.893	2.915	2.549	2.598	2.715	2.939	2.555	2.548	2.746	2.68	2.441	2.587	2.554
ADAMTS12	2.689	2.716	2.613	2.874	2.686	3.098	2.748	3.34	2.7	2.747	2.925	2.75	2.923	2.999	3.196	2.936	3.015	3.175	2.555	3.096	3.025	3.089	2.918	2.689	2.876	3.205	2.953	2.961	2.763	2.807	2.854	2.521	2.798	2.854	3.001	2.673	3.019	3.345	2.729	2.771	2.721	2.651	3.065	2.728	2.396	3.262	2.915	2.895	2.646
ADAMTS13	2.725	2.814	2.744	2.669	3.014	3.193	3.754	2.795	3.081	3.373	2.816	2.749	2.913	3.363	2.891	2.385	3.455	3.145	2.901	2.895	2.947	2.95	2.97	3.452	3.426	3.766	2.968	3.37	2.91	2.824	3.497	2.908	3	2.718	2.865	2.851	3.62	2.917	2.708	3.038	3.347	2.976	2.966	2.659	2.91	3.176	3.188	2.841	2.802
ADAMTS14	2.579	2.689	2.626	2.705	2.716	3.289	3.084	3.025	2.946	3.105	2.752	3.107	2.659	2.757	2.903	3.049	2.907	2.691	2.847	2.71	2.701	3.061	3.131	2.86	2.987	2.988	2.597	2.801	2.842	2.951	2.817	2.965	2.849	3.05	2.993	2.838	2.901	2.919	2.725	2.582	2.576	2.831	2.688	2.982	2.617	2.841	2.96	2.89	2.907
ADAMTS15	4.199	3.834	3.992	4.314	3.909	4.146	3.426	3.81	3.973	4.181	3.821	3.91	3.548	3.992	4.212	3.806	3.537	3.748	3.707	3.828	3.956	3.859	3.795	3.338	4.01	4.341	3.571	4.432	3.627	3.857	4.182	3.566	3.477	4.149	3.456	3.857	4.345	4.469	3.976	3.733	3.604	3.601	3.666	3.296	3.987	4.228	4.525	3.897	3.894
ADAMTS16	2.346	2.235	2.63	2.522	2.35	2.407	3.043	2.533	2.356	2.308	2.595	2.401	2.615	2.704	2.545	2.784	2.664	2.368	2.414	2.435	2.564	2.779	2.535	2.527	2.352	2.641	2.414	2.65	2.115	2.356	2.467	2.427	2.489	2.266	2.358	2.363	2.705	2.577	2.357	2.368	2.394	2.648	2.439	2.469	2.434	2.586	2.72	2.409	2.441
ADAMTS17	3.163	4.633	3.573	4.483	4.546	4.395	4.069	3.375	5.113	3.843	5.307	3.952	3.988	4.436	3.664	4.47	4.483	4.487	4.242	4.259	3.882	3.417	3.177	4.705	4.265	4.888	3.753	3.759	4.065	5.291	4.463	4.689	3.931	4.116	4.31	3.774	3.769	3.295	4.102	4.044	4.386	4.285	4.556	4.491	3.734	4.137	4.367	4.017	4.372
ADAMTS18	3.409	3.28	3.578	3.5	3.419	3.72	3.596	4.103	3.668	3.591	3.572	3.57	3.344	3.764	4.198	3.754	4.156	3.649	3.307	3.729	3.56	3.72	3.713	3.627	3.7	3.867	3.546	3.845	3.393	3.369	3.625	3.226	3.316	4.015	3.93	3.463	3.649	3.688	3.323	3.423	3.572	3.509	3.742	3.415	3.43	3.544	3.666	3.451	3.406
ADAMTS19	2.57	2.376	2.476	2.529	2.375	2.503	2.527	2.451	2.441	2.208	2.099	2.53	2.503	2.213	2.367	2.505	2.322	2.295	2.317	2.495	2.474	2.335	2.33	2.014	2.25	2.402	2.181	2.427	2.091	2.544	2.511	2.403	2.361	2.285	2.761	2.217	2.511	2.235	2.177	2.282	2.37	2.302	2.384	2.352	2.142	2.513	2.241	2.24	2.295
ADAMTS2	2.682	2.313	2.714	2.773	2.587	2.444	3.079	2.732	2.467	2.392	2.628	2.581	2.886	2.539	2.697	2.473	3.134	2.763	2.658	2.725	2.326	3.368	2.93	2.625	2.718	3.075	2.34	2.771	2.953	2.38	2.707	2.573	2.403	2.966	3.02	2.499	2.803	3.516	2.419	2.672	2.599	2.662	2.516	2.351	2.973	2.453	2.648	2.444	2.705
ADAMTS20	2.178	2.319	2.531	2.21	2.737	2.699	2.556	2.561	2.33	2.494	2.73	2.48	2.378	2.362	2.722	2.416	2.757	2.583	2.803	2.351	2.683	2.536	2.378	2.788	2.517	2.374	2.493	2.427	2.593	2.784	2.505	2.397	2.349	2.59	3.027	2.467	2.512	2.668	2.26	2.265	2.92	2.451	2.364	2.48	2.227	2.661	2.207	2.211	2.546
ADAMTS3	2.976	3.007	2.958	2.899	3.054	2.855	2.928	2.842	3.07	3.097	2.678	2.878	2.702	2.9	3.345	3.007	2.834	3.133	3.202	3.112	2.813	3.105	2.814	2.967	2.897	3.107	2.783	3.143	2.857	3.207	3.185	2.864	2.94	2.961	3.087	3.024	2.869	2.805	2.868	3.017	2.855	3.106	2.942	3.055	3.162	3.215	3.223	3.016	3.141
ADAMTS4	4.841	4.711	4.483	5.108	4.787	3.85	5.947	3.903	4.14	3.625	5.069	4.742	4.791	4.629	3.606	4.964	4.053	4.665	4.788	5.034	4.711	3.677	4.936	3.877	4.866	4.356	4.666	4.648	4.59	4.391	3.686	4.291	4.731	5.153	3.564	5.296	4.337	4.413	5.116	5.195	4.48	4.661	5.649	4.5	4.937	4.546	3.203	5.044	4.537
ADAMTS5	3.721	3.792	4.245	5.167	4.414	3.568	4.288	5.392	3.618	3.675	4.191	3.108	4.093	4.108	5.736	3.587	3.536	4.277	4.557	4.191	4.228	4.221	4.185	4.513	5.529	3.428	4.538	4.498	3.765	3.405	4.623	5.207	5.289	3.867	3.876	4.456	4.318	4.024	4.492	4.763	3.5	4.035	4.258	3.975	3.569	3.775	4.366	4.37	3.884
ADAMTS6	2.347	3.621	2.435	2.034	2.656	2.099	2.746	2.469	2.353	2.348	2.341	2.159	2.467	2.216	2.088	2.435	1.877	2.348	2.7	2.707	1.959	2.003	2.776	2.244	2.095	2.127	2.975	2.353	2.334	2.501	2.602	2.282	1.882	2.109	1.837	2.434	2.247	2.204	2.102	2.067	2.384	2.129	2.026	2.433	1.996	2.219	2.335	2.071	1.941
ADAMTS7	3.699	3.194	3.584	3.361	3.648	3.714	2.953	3.315	4.078	3.648	3.847	3.802	4.008	3.839	3.989	3.617	4.209	3.518	3.468	3.373	3.068	3.3	3.772	3.273	3.508	3.748	3.45	3.467	3.638	3.342	3.433	2.918	3.499	3.578	3.593	3.337	3.81	3.823	3.436	3.41	3.475	3.652	3.599	3.299	3.685	3.7	3.934	3.799	3.609
ADAMTS8	2.807	3.096	3.086	2.887	3.331	3.189	2.429	3.494	2.652	3.297	2.987	3.179	2.818	3.059	3.525	3.298	3.265	2.919	3	3	3.237	3.336	3.252	2.964	3.023	3.559	3.451	3.456	3.119	3.332	3.379	2.67	2.844	3.466	3.127	2.709	3.54	3.269	3.049	3.143	3.088	2.795	3.085	3.026	2.811	3.265	3.21	3.317	3.058
ADAMTS9	2.212	1.956	2.12	2.382	1.88	2.12	1.922	1.977	2.056	2.016	2.141	2.16	2.04	2.061	2.285	2.053	2.003	1.923	1.958	1.941	1.978	1.98	2.095	1.805	1.939	2.371	1.944	1.902	1.949	2.127	1.916	1.704	1.938	2.203	1.852	2.053	2.119	2.275	2.005	1.865	1.843	2.002	1.911	1.929	1.807	2.06	2.219	1.961	2.164
ADAMTSL1	3.179	2.814	3.143	3.272	3.079	3.116	3.142	3.832	2.758	3.276	3.135	3.228	2.884	3.295	3.125	3.534	3.086	2.944	3.144	3.242	3.121	3.037	3.077	2.918	3.175	3.298	3.006	3.197	2.853	2.884	3.205	3.054	2.526	3.333	3.283	2.845	3.164	3.11	2.803	3.166	2.971	3.052	3.3	2.745	2.864	3.407	3.61	3.013	3.01
ADAMTSL2	2.903	2.791	2.64	2.904	2.737	2.566	2.347	2.72	2.798	2.765	2.62	2.797	2.91	2.661	2.765	2.894	2.842	2.857	2.853	2.847	2.626	3.199	2.97	2.778	2.749	2.807	2.742	2.707	2.768	2.713	2.719	2.487	2.856	2.896	2.863	2.864	2.804	2.812	2.624	2.688	2.776	2.597	2.706	2.653	2.576	2.914	2.815	2.748	2.556
ADAMTSL3	1.934	1.993	2.099	2.083	2.198	2.188	2.218	2.271	2.109	2.016	2.034	1.965	2.179	2.258	1.954	2.027	2.361	2.173	2.201	2.09	1.791	2.37	2.182	2.073	1.981	2.059	1.979	1.921	1.991	2.244	2.269	1.767	2.227	2.386	2.196	2.179	1.947	1.971	1.851	1.908	1.921	2.122	2.108	2.124	2.015	1.926	2.065	2.14	1.978
ADAMTSL4	6.771	7.009	5.903	5.688	5.649	6.923	6.946	7.16	6.648	6.339	5.295	6.025	6.213	6.785	6.858	5.573	6.764	6.476	6.789	6.055	6.286	6.547	6.465	6.18	6.587	6.45	6.05	6.67	6.101	6.401	6.529	6.588	6.396	7.144	7.491	6.114	6.909	6.706	6.49	6.431	6.096	7.165	6.431	5.956	6.343	6.492	6.141	6.854	6.234
ADAMTSL5	4.374	4.058	4.393	3.912	4.119	4.504	3.897	3.778	4.77	4.11	4.422	4.334	4.232	4.318	4.241	4.288	3.849	4.165	3.965	4.308	4.205	4.528	4.22	4.083	3.85	4.348	4.191	4.247	4.197	4.203	4.084	3.977	4.428	4.179	4.417	4.027	4.282	4.389	4.183	4.567	4.4	4.428	4.082	4.096	4.395	4.123	4.249	3.547	4.532
ADAP1	5.264	5.428	5.262	5.239	5.162	5.376	5.245	5.619	5.312	5.292	5.261	5.12	5.211	5.478	5.522	4.945	5.339	5.218	5.07	4.842	4.724	5.321	5.496	5.04	5.26	5.446	5.152	5.13	5.154	5.249	5.264	5.347	5.408	5.57	5.502	5.258	6.089	5.491	4.875	5.266	5.136	5.355	5.46	5.023	5.349	5.148	5.38	4.961	5.403
ADAP1	3.159	3.278	3.552	3.011	3.517	3.758	3.907	3.512	3.978	3.308	3.064	3.087	3.765	3.106	3.214	3.258	3.329	3.499	3.594	3.732	3.586	3.205	3.251	3.274	4.039	3.389	3.493	3.275	3.194	2.604	3.499	2.904	3.49	3.463	3.155	3.542	3.749	4.107	3.408	3.019	3.332	3.582	3.668	2.777	3.189	2.997	3.28	3.497	3.68
ADAP2	6.159	6.399	5.798	6.04	5.987	5.582	5.991	6.996	6.113	5.842	6.087	6.105	5.817	6.362	7.006	5.535	5.755	5.488	5.129	5.804	5.795	5.961	5.254	5.701	5.533	5.803	5.926	6.225	5.835	5.456	6.225	5.586	5.812	5.504	6.379	5.854	6.445	6.193	6.028	5.891	5.898	6.379	5.547	5.643	5.992	6.432	6.478	6.049	6.187
ADAR	11.967	11.528	11.616	11.685	11.823	11.864	12.063	11.585	11.797	11.662	11.65	11.719	11.767	11.646	11.553	11.717	11.832	11.729	11.789	11.762	11.47	11.818	11.82	11.744	11.865	11.807	11.677	11.717	11.632	11.754	11.669	11.473	11.773	11.772	11.781	11.744	11.645	11.694	11.59	11.717	11.706	11.828	11.757	11.809	11.593	11.694	11.673	11.924	11.674
ADARB1	6.83	6.952	7.143	6.462	7.352	7.085	7.649	6.812	7.158	6.969	6.635	7.077	6.629	6.432	6.61	6.415	7.766	6.684	6.509	6.661	7.168	6.385	7.224	6.764	6.967	6.551	7.318	6.97	7.106	6.912	7.482	7.199	7.084	6.529	6.987	5.966	6.825	6.399	7.016	7.049	7.059	6.506	7.315	6.593	6.286	7.204	6.703	5.868	6.858
ADARB2	3.845	3.352	3.293	3.089	3.397	3.51	3.208	3.485	3.05	3.507	3.391	3.343	3.38	3.725	3.623	3.719	3.827	3.051	3.875	3.042	3.621	3.12	3.572	3.114	3.661	3.779	3.767	3.247	3.748	3.194	3.312	3.266	3.156	3.651	3.374	3.724	4.518	4.056	3.379	3.143	3.353	3.191	3.427	3.206	3.061	4.093	3.733	3.626	3.587
ADAT1	6.734	6.461	6.752	6.651	6.621	6.917	6.92	6.891	6.737	6.838	6.917	6.829	7.106	6.682	6.445	6.949	6.806	6.651	6.454	7.014	6.679	7.021	6.24	6.537	6.913	7.012	6.867	6.58	6.963	6.638	6.832	6.485	6.826	7.254	7.054	6.452	6.726	6.858	6.689	6.686	6.602	6.627	6.9	6.368	6.563	6.725	7.28	6.542	6.773
ADAT2	4.562	5.634	4.734	5.508	5.205	6.237	5.285	3.84	5.532	5.259	5.088	4.369	4.225	3.513	4.17	3.329	5.815	4.571	4.96	4.914	5.649	3.955	4.645	5.529	6.244	5.263	5.61	5.259	5.422	4.902	5.526	5.459	5.204	5.302	3.394	4.514	4.944	4.182	5.176	4.822	4.332	4.429	5.466	4.995	4.665	5.043	3.573	4.42	5.054
ADAT3	3.304	2.725	2.704	3.19	3.039	2.946	2.824	3.324	3.19	2.889	2.659	3.219	3.399	3.177	2.649	3.101	3.043	2.801	2.718	2.748	2.967	3.362	2.943	3.017	3.07	2.811	2.968	2.818	2.896	2.797	3.549	2.813	2.886	3.166	2.965	2.732	3.329	2.902	2.803	2.83	2.774	2.991	2.862	2.862	3.45	2.862	3.242	3.09	2.988
ADC	3.485	3.303	3.708	3.464	3.547	3.586	3.508	3.742	3.616	3.421	3.332	3.597	3.357	3.289	3.595	4.046	3.388	3.719	3.442	3.5	3.505	3.929	3.524	3.722	3.587	3.535	3.399	3.206	3.524	3.286	3.45	3.158	3.444	3.325	3.24	3.252	3.453	3.63	3.112	3.312	3.277	3.272	3.392	3.304	3.282	3.084	3.263	3.543	3.333
ADCK1	5.2	5.25	5.899	5.665	5.658	5.781	5.524	5.811	5.113	5.06	5.683	5.559	5.63	5.579	5.752	5.096	6.327	5.336	5.623	5.317	5.684	5.903	6.875	5.413	6.182	5.448	5.562	5.741	5.811	5.413	6.015	6.924	6.372	5.832	6.572	4.916	5.907	5.377	5.528	5.711	5.527	5.718	5.624	5.498	5.262	6.12	5.847	5.466	5.601
ADCK2	5.992	5.847	6.191	6.034	6.257	6.728	6.325	6.542	6.362	6.309	6.288	6.067	6.2	6.267	6.22	5.785	6.367	5.528	5.687	5.796	5.623	6.022	6.21	5.772	6.47	6.234	6.47	6.039	6.26	5.985	6.82	6.006	5.81	6.368	6.216	5.548	6.605	6.213	6.004	6.103	6.515	6.302	6.281	6.302	5.765	6.066	6.381	5.869	6.396
ADCK4	6.706	6.301	7.075	6.868	6.863	6.785	6.943	7.139	7.021	6.682	6.807	6.814	7.061	7.088	7.497	6.34	7.166	6.655	7.085	6.825	6.78	7.124	6.946	6.592	7.043	7.249	6.77	7.101	6.798	6.49	6.845	6.842	6.725	7.003	7.157	6.622	7.45	6.916	6.54	6.909	7.395	6.668	6.81	6.234	6.601	6.7	6.917	6.738	6.609
ADCK5	2.865	2.36	2.923	2.68	2.775	2.64	2.434	3.036	2.753	2.712	2.907	2.838	2.93	2.798	2.901	3.056	2.879	2.682	2.799	3.033	2.688	2.794	2.961	2.503	2.854	3.002	2.691	2.62	2.401	2.8	3.032	2.602	2.707	3.076	3.124	2.698	3.085	2.854	2.838	2.833	3.016	2.498	2.912	2.571	2.668	3.048	3.004	2.784	2.865
ADCY1	2.74	2.365	2.422	2.477	2.636	2.52	2.453	2.186	2.255	2.447	2.316	2.325	2.466	2.474	2.45	2.383	2.223	2.574	2.377	2.396	2.368	2.827	2.482	2.297	2.369	2.475	2.075	2.36	2.332	2.962	2.165	2.469	2.483	2.479	2.469	2.65	2.486	2.478	2.372	2.114	2.46	2.355	2.369	2.554	2.296	2.426	2.524	2.275	2.391
ADCY10	2.467	2.411	2.705	2.203	2.435	2.511	2.779	2.461	2.375	2.266	2.4	2.325	2.723	2.653	2.347	2.686	2.442	2.638	2.457	2.763	2.478	3.263	2.241	2.61	2.358	2.613	2.064	2.435	2.023	2.231	2.047	2.409	2.426	2.778	2.996	2.525	2.294	2.518	2.203	2.343	2.864	2.697	2.052	2.133	2.324	2.508	2.573	2.153	2.429
ADCY2	4.07	3.73	3.911	3.784	4.177	4.271	4.149	4.504	4.029	3.985	4.061	4.169	3.927	4.05	3.93	4.233	4.221	3.88	4.227	4.088	3.883	4.278	4.422	3.943	4.176	4.252	3.69	4.095	3.763	3.89	4.095	3.903	4.037	4.068	4.408	4.166	4.066	3.952	3.901	3.813	3.81	4.049	4.043	4.045	3.832	4.062	4.105	4.177	3.985
ADCY3	5.053	5.969	5.38	5.385	5.816	5.648	6.222	5.826	5.92	5.424	5.253	6.111	5.72	5.357	5.332	5.378	5.94	5.324	5.824	5.512	5.719	6.118	6.198	6.098	5.639	5.2	5.806	5.708	5.75	5.505	5.697	5.87	5.775	5.124	5.507	5.869	5.724	5.644	5.706	5.72	5.856	5.484	5.598	5.559	5.248	5.896	5.714	5.448	5.788
ADCY4	6.291	6.565	6.928	5.651	6.344	5.859	5.901	5.7	6.348	6.728	6.204	6.233	5.818	6.042	6.46	4.643	6.548	6.267	6.661	6.066	6.435	7.144	6.907	5.782	6.849	6.83	6.205	6.498	5.737	6.244	6.233	6.226	5.556	6.483	6.716	6.659	7.085	6.688	6.289	5.732	6.586	5.948	6.303	5.997	5.616	5.62	7.167	6.095	6.043
ADCY5	3.061	2.562	2.819	2.961	2.943	2.781	2.763	3.25	3.091	2.835	2.728	3.136	2.988	3.023	2.863	3.549	2.692	2.783	3.012	2.975	2.592	3.007	2.865	2.669	2.685	2.949	2.691	2.911	2.734	2.36	2.977	2.507	2.806	3.209	2.922	2.747	2.844	3.19	2.613	2.806	2.945	2.763	2.968	2.467	2.746	3.181	3.266	3.187	2.683
ADCY6	2.511	2.505	2.584	2.368	2.581	2.506	2.133	2.99	2.471	2.351	2.6	2.488	2.309	2.703	2.57	2.607	2.745	2.659	2.548	2.683	2.439	2.911	2.544	2.416	2.552	2.777	2.492	2.675	2.412	2.425	2.425	2.233	2.451	2.814	2.444	2.614	2.693	2.606	2.345	2.379	2.438	2.662	2.376	2.476	2.108	2.596	2.549	2.261	2.618
ADCY7	9.84	9.985	9.283	9.5	9.954	9.285	10.169	8.799	9.232	9.762	9.554	9.381	9.675	9.254	9.493	9.672	9.418	9.781	9.954	10.052	9.56	9.296	9.612	9.892	9.762	9.48	9.9	9.511	9.727	9.643	9.835	10.024	9.474	9.276	9.4	9.96	8.883	9.318	9.62	9.82	9.707	9.737	9.597	10.405	9.898	9.544	9.113	9.943	9.731
ADCY8	2.293	2.314	2.588	2.551	2.562	2.309	2.506	2.926	2.412	2.696	2.32	2.871	2.495	2.663	2.494	2.749	2.527	2.459	2.367	2.499	2.477	2.572	2.464	2.514	2.304	2.483	2.414	2.447	2.481	2.511	2.546	2.543	2.362	2.612	2.311	2.593	2.416	2.698	2.345	2.368	2.554	2.635	2.617	2.005	2.394	2.776	2.896	2.506	2.404
ADCY9	5.021	4.863	4.588	4.628	4.691	5.136	5.748	5.219	3.924	5.989	4.863	5.84	5.516	5.141	5.876	3.344	5.469	4.731	5.419	4.262	5.411	5.605	5.046	5.553	5.837	4.587	5.67	5.836	4.876	5.418	5.311	5.523	4.755	4.164	4.936	5.01	4.788	5.437	5.046	5.93	4.169	5.289	5.386	4.855	4.451	4.994	4.154	5.863	5.837
ADCYAP1	2.826	2.495	2.485	2.497	2.601	2.814	2.718	2.591	2.759	2.573	2.607	2.676	3.022	2.856	3.252	3.086	2.642	2.638	2.797	2.699	2.865	2.787	2.721	2.772	2.686	2.676	2.493	2.583	2.487	2.967	2.68	2.742	2.594	3.085	2.875	2.903	2.879	2.573	2.578	2.48	2.72	2.931	2.781	2.438	3.067	2.743	2.826	2.624	2.65
ADCYAP1R1	3.797	3.725	3.963	4.022	4.083	3.889	3.847	4.227	3.521	3.768	4.413	4.104	4.217	3.745	4.342	3.824	4.148	3.879	3.82	3.979	4.179	4.178	3.894	4.018	3.841	4.092	4.003	3.941	3.865	3.887	4.093	3.844	4.013	3.939	3.756	3.838	3.972	4.259	3.692	3.934	3.938	4.071	3.964	3.849	3.89	3.981	4.313	3.99	3.818
ADD1	10.729	10.201	10.66	10.58	10.813	10.714	10.711	10.851	10.601	10.785	10.528	10.733	10.728	10.95	10.75	10.827	10.737	10.656	10.801	10.697	10.667	10.778	10.815	10.65	10.885	10.851	10.85	10.75	10.775	10.494	10.909	10.577	10.832	11.136	11.004	10.428	10.484	10.946	10.647	10.654	10.492	10.802	10.717	10.482	10.765	10.802	10.795	10.534	10.831
ADD2	4.769	4.435	4.837	4.634	4.412	4.668	4.424	5.408	4.891	4.453	4.509	4.764	4.691	5.011	4.252	5.041	4.136	4.226	4.132	4.445	4.779	4.489	3.975	4.318	4.325	4.649	4.512	4.572	4.45	4.357	4.57	3.969	5.023	5.006	4.777	4.179	4.261	5.012	4.63	4.113	4.726	4.943	4.415	4.44	4.742	4.501	4.68	4.852	4.456
ADD3	9.855	9.536	10.055	10.127	9.804	9.716	9.828	9.882	10.032	9.888	9.853	9.996	9.736	9.778	9.767	10.032	9.706	9.926	9.57	9.562	9.985	10.005	9.628	9.67	9.663	9.921	9.869	9.819	9.927	9.843	9.705	9.184	9.979	9.516	9.924	9.487	9.494	9.56	9.947	9.842	9.816	9.764	9.839	9.479	9.833	9.818	10.106	9.512	9.641
ADH1A	3.713	3.554	3.676	3.742	3.879	3.758	3.796	3.629	4.259	3.761	3.949	3.414	3.894	3.969	3.822	3.751	4.104	4.362	3.258	4.045	3.537	4.198	3.804	3.591	3.743	3.783	3.379	3.593	3.707	3.887	3.682	3.648	3.5	3.786	3.718	3.345	3.264	4.184	3.229	3.613	3.502	3.76	3.628	3.544	3.598	3.719	3.909	3.508	3.398
ADH1A	2.957	3.019	3.152	3.039	3.153	3.011	2.645	3.29	3.129	2.792	2.803	3.144	2.853	3.275	3.393	2.542	3.314	3.144	2.667	3.314	2.7	2.896	3.324	2.624	3.113	3.065	2.958	2.759	2.817	2.691	3.179	3.172	2.89	3.233	2.823	3.078	2.986	3.188	2.859	2.848	3.066	2.815	2.95	2.867	2.766	3.005	3.09	3.007	2.998
ADH1B	2.713	2.79	2.654	2.784	2.672	3.003	2.102	3.014	2.675	2.724	2.798	2.497	3.118	3.044	3.131	2.792	2.822	2.512	2.272	2.592	2.442	2.764	2.88	2.499	2.852	2.944	2.645	2.854	2.521	2.841	2.839	2.332	2.674	3.161	2.574	2.607	2.919	2.902	2.717	2.79	2.928	2.703	2.716	2.704	2.724	2.782	3.02	2.742	2.726
ADH1C	2.212	1.933	1.962	2.286	2.152	2.054	2.107	2.247	2.082	1.94	2.147	2.025	2.267	2.026	2.358	2.036	2.29	1.958	2.165	2.362	1.973	2.272	2.19	1.959	1.96	2.32	2.054	2.017	2.15	2.081	2.27	1.767	2.009	2.224	2.282	2.033	2.303	1.922	2.007	2.113	2.173	1.871	1.974	1.962	2.048	2.02	2.213	2.316	2.003
ADH4	2.54	2.607	2.468	2.455	2.529	2.677	3.317	2.581	2.317	2.312	2.326	2.475	2.586	2.381	2.416	2.295	2.868	2.587	2.108	2.358	2.72	2.491	2.472	2.174	2.307	2.42	2.344	2.373	2.737	2.483	2.407	2.644	2.885	2.583	2.764	2.35	2.244	2.377	2.499	2.399	2.36	2.409	2.321	2.34	2.419	2.527	2.527	2.331	2.442
ADH5	7.911	7.651	7.912	8.267	7.858	8.332	8.007	8.081	7.861	8.109	8.196	8.036	7.901	7.574	8.135	7.758	7.757	8.012	7.758	8.068	8.08	7.719	7.828	8.077	8.207	7.973	8.12	8.143	8.228	7.922	8.054	8.08	7.833	8.757	7.755	7.874	8.033	7.319	8.183	8.267	8.007	7.948	8.015	8.278	7.919	8.166	7.69	8.011	8.064
ADH6	2.682	2.841	2.886	2.716	2.704	2.661	2.717	3.63	2.724	2.523	2.532	2.369	2.333	2.741	2.813	2.533	2.868	2.554	2.306	2.721	2.451	2.528	2.72	2.331	2.652	2.764	2.595	2.72	2.683	2.609	2.546	2.599	2.599	3.069	2.635	2.389	2.808	2.662	2.505	2.758	2.579	2.634	2.629	2.616	2.715	2.908	2.742	2.585	2.506
ADH7	2.159	2.197	2.168	2.333	2.276	2.125	2.467	2.318	2.409	2.249	2.422	2.304	2.291	2.477	2.184	2.2	2.161	2.021	2.124	2.067	2.108	2.39	2.319	2.032	2.028	2.109	2.184	2.077	2.301	2.006	1.941	2.221	2.188	2.338	2.042	2.194	1.929	2.279	2.25	2.078	2.218	2.111	2.178	2.125	2.022	2.239	2.337	2.023	2.315
ADHFE1	6.462	6.276	6.475	6.325	6.758	6.496	7.306	5.636	5.784	6.512	5.91	6.437	6.166	5.424	6.005	5.942	6.282	6.827	7.014	6.106	6.574	6.59	6.082	6.561	6.793	6.085	6.558	6.026	6.319	6.562	6.906	7.08	6.349	6.365	6.354	6.571	6.092	5.685	6.699	6.315	5.827	6.115	6.37	7.022	5.589	5.919	5.892	6.498	6.398
ADI1	8.761	8.259	8.234	8.547	8.094	8.681	8.506	9.335	8.567	8.13	8.482	8.125	8.839	8.947	8.87	8.154	8.666	8.502	8.576	8.134	8.217	8.371	8.894	8.405	8.669	8.557	8.146	8.797	8.669	8.571	8.514	8.88	8.363	8.842	8.078	8.321	9.248	8.318	8.637	8.267	8.403	8.54	8.358	8.201	8.174	8.454	9.221	8.225	8.492
ADIG	2.071	1.857	2.266	2.138	2.225	2.188	1.975	2.242	2.141	2.242	2.158	2.203	2.275	2.256	2.135	2.142	2.243	2.196	2.277	2.062	2.113	2.269	2.215	2.108	2.011	2.273	2.242	2.083	2.034	2.003	2.101	2.308	2.115	2.418	1.942	2.39	2.249	2.248	2.043	2.01	1.993	2.389	2.173	2.149	2.046	2.12	2.233	2.199	2.152
ADIPOQ	3.495	3.247	3.033	3.353	3.184	3.425	3.105	3.432	2.984	3.198	3.407	3.042	3.05	3.016	3.343	3.084	3.231	3.255	3.556	3.777	3.073	3.342	3.323	3.276	3.546	3.368	3.348	3.189	3.431	3.586	3.248	3.497	3.482	3.423	3.047	3.334	3.276	3.316	3.332	3.122	3.168	3.379	3.326	3.192	3.144	3.368	3.077	3.376	3.325
ADIPOR1	10.936	9.954	10.734	10.955	11.014	10.71	10.308	11.362	11.079	11.052	10.788	10.936	11.016	11.371	11.066	11.356	10.838	10.899	10.795	11.322	10.845	11.077	10.791	10.877	10.394	11.196	10.677	10.775	10.736	10.782	11.013	10.494	10.864	11.174	11.231	10.711	10.431	11.362	10.842	10.889	10.984	10.902	10.775	10.141	11.222	11.203	11.042	11.222	11.026
ADIPOR2	9.32	9.007	9.157	9.153	8.919	9.333	9.476	9.263	8.904	8.943	9.07	9.046	8.967	8.941	9.174	9.014	9.33	8.941	8.941	8.904	9.068	9.19	9.142	9.085	9.417	9.214	9.253	9.227	9.212	9.065	9.325	8.787	9.03	9.312	9.145	8.891	9.191	8.981	8.997	9.105	8.826	9.146	9.303	8.875	9.072	8.995	9.064	8.982	8.928
ADK	7.33	7.943	8.174	7.502	7.132	7.752	7.036	7.34	7.211	7.197	7.42	7.259	7	7.208	8.031	8.125	7.577	7.038	6.642	7.3	7.6	7.144	7.345	7.601	7.373	7.008	7.583	7.239	7.749	7.5	7.444	7.311	7.622	6.986	7.606	7.191	7.633	7.346	7.685	7.139	7.667	7.388	7.422	7.948	7.312	8.05	7.003	7.131	7.203
ADM	9.559	10.29	8.317	9.5	9.49	9.631	9.121	9.106	10.082	9.463	9.622	9.222	9.439	9.23	8.513	9.235	9.505	9.747	9.486	9.043	8.963	9.136	9.908	9.149	9.552	9.39	9.467	9.552	9.167	8.924	9.135	8.72	9.062	9.608	9.544	9.696	9.113	8.928	8.585	9.154	9.311	9.689	9.712	8.892	8.943	9.403	9.255	9.534	8.02
ADM2	3.1	2.519	2.959	2.79	2.968	3.134	3.505	2.878	2.75	2.781	2.98	2.378	2.996	2.986	2.764	3.085	3.763	3.078	2.678	2.792	2.873	3.034	3.146	2.858	3.182	2.687	2.922	2.868	3.123	2.663	3.533	2.736	3.007	3.308	3.548	2.58	2.902	2.888	3.319	2.72	3.526	2.584	3.265	2.925	3.176	2.734	2.709	2.665	2.884
ADNP	9.341	9.631	8.853	8.803	9.423	8.742	9.259	8.471	8.777	9.453	9.438	8.791	9.351	9.168	8.637	9.114	8.144	9.232	9.355	9.615	9.057	8.739	8.986	9.402	9.211	8.97	9.603	9.205	9.511	9.488	8.908	9.617	9.148	8.017	8.784	9.714	8.526	8.853	9.209	9.539	9.032	8.952	9.093	10.068	8.826	8.96	8.705	9.176	9.4
ADNP2	7.363	6.991	7.375	6.973	7.059	6.296	6.736	6.09	6.846	7.254	7.493	7.337	7.283	6.96	6.628	7.156	6.584	7.025	7.421	7.34	6.962	6.647	6.592	7.516	6.659	6.761	7.282	7.232	7.494	7.584	6.599	7.595	7.241	5.676	6.923	7.45	6.576	6.774	7.278	7.586	7.004	7.044	7.073	7.777	7.073	6.871	6.618	7.385	7.63
ADO	7.599	7.969	6.916	7.358	7.412	7.18	7.102	7.25	7.413	7.556	7.57	7.079	7.823	6.768	7.425	7.584	7.103	7.861	7.414	7.779	7.169	6.84	6.844	7.476	7.399	7.097	7.645	7.374	7.251	7.506	7.324	7.533	7.83	6.697	7.093	7.522	7.06	7.693	7.375	7.496	7.139	7.337	7.101	8.067	6.879	7.469	7.346	7.542	7.157
ADORA1	2.52	2.62	2.507	2.387	2.628	2.441	2.636	2.492	2.425	2.545	2.779	2.784	2.37	2.721	2.624	3.024	2.765	2.776	2.422	2.596	2.371	2.529	2.583	2.424	2.711	2.63	2.378	2.574	2.487	2.503	2.479	2.58	2.462	3	2.654	2.795	2.933	2.568	2.475	2.556	2.383	2.624	2.481	2.305	2.615	2.561	2.609	2.414	2.263
ADORA2A	8.215	8.367	8.691	8.527	8.908	8.549	8.395	8.227	8.869	8.704	8.702	8.197	8.767	8.233	8.655	8.879	8.906	8.37	8.352	8.025	8.54	8.402	8.647	7.993	8.527	8.564	8.575	8.282	8.328	8.411	9.008	8.159	8.621	8.553	8.376	8.067	8.757	8.679	8.174	8.451	8.927	8.523	8.855	8.376	8.479	8.7	8.689	7.884	8.225
ADORA2B	3.771	4.082	2.984	2.703	3.082	2.421	2.203	2.831	2.582	3.022	3.335	2.704	2.324	3.207	3.662	4.329	4.195	2.888	2.307	3.273	3.016	3.382	2.797	3.529	3.642	3.153	2.378	2.376	2.679	2.825	2.862	3.115	3.1	3.318	3.376	2.827	2.959	2.888	2.562	3.258	2.809	3.396	2.311	3.049	3.2	2.745	3.627	2.795	3.462
ADORA3	6.786	6.87	6.558	7.65	6.607	6.706	5.417	7.134	6.473	5.776	6.679	6.319	6.203	8.138	6.862	5.534	5.839	7.171	6.866	6.511	5.832	6.377	6.876	6.394	6.344	6.057	5.541	7.358	7.726	6.52	6.24	6.297	6.859	7.407	6.185	6.678	6.775	6.453	7.146	6.058	5.883	5.786	5.521	7.062	6.599	7.728	6.838	7.297	7.058
ADPGK	9.618	9.869	9.292	9.474	9.454	9.082	9.76	8.888	9.204	9.441	9.791	9.453	9.363	9.151	9.332	9.638	8.986	9.576	9.653	9.629	9.479	9.525	9.336	9.583	9.549	9.167	9.33	9.407	9.291	9.703	9.239	9.447	9.446	8.856	8.924	9.777	9.114	9.156	9.628	9.389	9.191	9.27	9.257	9.938	9.457	9.296	9.338	9.628	9.572
ADPRH	6.59	6.477	6.166	6.404	6.201	7.014	6.174	6.671	6.038	6.672	7.194	6.496	6.191	6.638	6.677	5.51	6.329	6.588	6.41	6.59	6.353	6.973	6.523	6.786	6.842	6.762	6.618	6.981	6.892	5.906	7.101	6.697	5.963	6.773	6.813	6.74	7.113	6.513	6.245	6.379	6.264	6.939	6.528	6.58	6.217	6.795	6.665	7.289	6.978
ADPRHL1	3.68	3.48	3.613	3.82	3.725	3.694	3.492	3.81	3.694	3.754	3.898	3.965	3.821	3.886	3.956	3.63	3.719	3.584	3.95	3.723	3.539	3.926	3.844	3.542	3.836	4.195	3.628	3.531	3.392	3.621	3.55	3.263	3.597	3.849	3.639	3.682	4.13	3.674	3.682	3.736	3.867	3.346	3.913	3.429	4.003	3.937	3.998	3.753	3.649
ADPRHL2	9.481	8.928	9.303	9.054	9.295	9.603	9.094	9.008	9.046	9.14	9.464	9.311	9.328	9.112	9.234	9.121	9.591	9.217	8.984	8.809	9.178	9.31	9.438	9.226	9.537	9.366	9.379	9.267	9.211	9.265	9.458	8.816	9.209	9.356	9.272	9.208	9.488	9.119	9.171	9.151	9.17	9.35	9.525	9.414	8.976	9.254	9.281	9.268	9.195
ADRA1A	2.321	2.548	2.587	2.694	2.782	2.576	2.446	2.645	2.569	2.385	2.691	2.673	2.497	2.65	2.376	2.881	2.756	2.383	2.328	2.657	2.598	2.674	2.774	2.333	2.519	2.504	2.543	2.748	2.537	2.576	2.479	2.452	2.689	3.016	2.715	2.775	2.888	2.707	2.435	2.499	2.434	2.67	2.696	2.96	2.7	2.655	3.027	2.719	2.478
ADRA1B	2.595	2.408	2.7	2.909	2.375	2.61	3.196	2.595	2.832	2.48	2.431	2.75	2.809	2.651	2.959	2.469	2.579	2.745	2.587	2.469	2.714	2.597	2.579	2.208	2.642	2.611	2.552	2.666	2.43	2.575	2.456	2.326	2.645	2.969	2.351	2.478	2.568	2.476	2.568	2.507	2.578	2.596	2.336	2.326	2.771	2.537	3.172	2.461	2.471
ADRA1D	2.891	2.884	2.956	2.998	2.928	2.971	2.662	2.742	2.81	2.877	3.02	3.3	3.239	2.926	3.146	3.352	3.097	2.823	2.951	2.809	3.167	3.019	3.161	2.909	2.992	2.889	2.807	2.99	3.012	2.591	3.057	2.787	3.014	3.309	2.913	3.011	2.802	2.907	2.788	3.023	2.79	2.82	3.093	3.082	2.96	2.847	3.281	2.915	2.889
ADRA2A	3.269	2.785	3.354	3.376	3.394	3.037	2.861	3.824	3.652	2.988	3.396	3.16	3.504	3.523	3.105	3.135	3.367	3.049	3.541	3.264	3.055	3.108	3.525	4.896	2.798	3.095	3.216	2.787	4.083	3.599	3.498	3.56	3.507	2.798	2.965	3.674	2.873	3.766	3.193	3.229	3.057	4.484	3.076	3.858	3.28	2.976	3.264	3.145	3.53
ADRA2B	3.224	3.115	3.334	2.907	3.151	3.259	3.356	3.242	3.115	3.116	3.275	3.193	2.996	3.381	3.27	2.923	3.25	3.151	3.205	3.181	3.014	3.455	3.409	2.981	3.177	3.451	3.18	3.022	3.077	3.102	3.173	2.96	3.424	3.208	2.918	3.614	3.319	3.388	2.991	3.018	3.21	3.07	2.879	2.947	3.222	3.239	3.662	3.225	3.139
ADRA2C	3.393	3.068	3.216	3.179	3.267	3.499	2.991	3.693	3.152	3.311	3.477	3.43	3.114	3.63	3.835	3.379	3.449	3.433	3.422	3.908	3.169	3.866	3.543	3.007	4.021	3.521	3.434	3.24	3.415	3.228	3.543	3.27	3.106	3.767	3.517	3.062	3.357	3.684	3.182	3.216	3.063	3.287	3.467	3.243	3.023	3.561	3.557	3.515	3.199
ADRB1	3.088	3.618	2.768	2.918	2.802	3.433	2.667	3.027	2.59	3.412	3.624	4.015	2.951	4.155	4.114	3.099	2.473	2.776	3.138	2.736	3.945	2.532	3.34	3.101	4.876	4.427	3.972	2.968	2.582	2.375	5.457	3.328	3.384	3.149	4.287	4.24	2.645	5.094	3.519	3.509	3.836	3.632	4.458	4.237	3.118	2.561	2.918	3.219	4.054
ADRB2	9.57	9.245	8.352	8.971	10.216	9.414	9.63	9.218	8.624	9.058	9.084	9.301	9.292	9.01	9.672	8.202	9.624	9.254	9.26	8.481	9.081	8.65	9.406	9.204	9.882	9.466	9.764	9.303	9.596	8.399	9.928	9.294	9.046	8.832	9.451	8.85	9.124	9.028	8.823	9.943	9.188	9.245	9.379	9.769	9.126	9.452	8.54	9.329	9.512
ADRB3	2.999	2.576	2.695	2.577	2.74	3.013	3.085	3.369	2.608	2.708	2.664	2.704	2.489	2.76	3.006	2.732	2.912	3.094	2.58	2.892	2.862	2.862	2.717	2.597	2.889	2.738	2.655	2.759	2.735	2.821	3.018	2.599	2.939	3.071	3.186	2.992	2.775	3.215	2.572	2.641	2.7	2.831	3.024	2.815	2.786	2.554	3.181	2.735	2.875
ADRBK1	8.244	7.97	8.224	8.273	7.953	8.196	8.396	8.328	7.946	8.196	8.066	8.114	8.545	8.236	8.307	8.315	8.311	8.394	7.935	8.225	8.195	8.525	8.357	8.26	8.176	8.463	8.179	8.482	8.119	8.081	8.19	7.792	8.149	8.071	8.396	8.184	8.532	8.415	8.108	8.075	8.231	8.424	8.352	8.09	8.041	7.89	8.447	8.262	8.045
ADRBK2	8.022	8.241	7.828	7.847	7.435	7.945	7.945	7.732	7.34	7.873	7.745	7.913	7.923	7.911	8.129	7.545	8.02	8.166	7.663	7.752	7.965	7.423	7.987	8.123	8.116	7.501	8.119	7.821	7.892	7.847	8.239	8.372	8.038	7.957	7.211	7.887	7.49	8.113	8.208	7.688	8.039	8.397	7.938	8.089	7.599	8.217	7.807	7.849	7.865
ADRM1	9.38	8.879	9.55	9.347	8.912	9.355	9.54	9.424	9.213	9.212	9.407	9.33	9.441	9.415	9.46	9.028	9.31	9.212	9.42	8.828	9.389	9.529	9.22	9.096	9.433	9.261	9.081	9.359	9.506	9.214	9.605	9.634	9.527	9.287	9.513	8.977	9.743	9.354	9.278	9.308	9.43	9.252	9.147	8.762	9.275	9.302	9.393	8.986	9.412
ADSL	8.342	8.214	8.566	8.467	8.129	8.773	8.168	8.451	8.567	8.421	8.659	8.465	8.285	8.199	8.378	8.241	8.764	8.179	7.978	7.999	8.481	8.075	8.119	8.244	8.571	8.182	8.41	8.245	8.373	8.296	8.554	8.338	8.524	7.981	8.351	8.002	8.631	8.082	8.341	8.299	8.611	8.183	8.444	8.286	8.346	8.532	8.408	8.139	8.278
ADSS	9.575	9.341	9.254	9.36	9.933	9.369	9.188	8.987	9.426	9.985	9.757	9.759	9.568	9.617	9.787	9.441	9.092	9.54	10.12	10.063	9.23	9.442	9.669	9.887	9.415	9.507	9.67	9.857	9.666	9.416	9.516	10.028	8.903	8.778	9.643	10.005	9.579	9.646	9.576	9.883	9.604	9.113	9.729	10.068	9.342	9.404	9.546	10.028	9.752
ADSSL1	3.937	4.338	3.99	4.131	4.437	4.024	4.133	4.569	4.072	4.482	4.769	3.756	5.116	4.097	4.819	4.864	3.955	4.091	3.928	4.305	4.664	4.206	3.97	4.754	4.608	3.781	4.329	4.808	4.121	4.732	4.375	4.988	4.606	4.699	4.786	4.782	4.386	4.553	4.89	4.012	3.765	4.853	4.684	4.433	3.971	4.968	4.225	4.42	4.753
AEBP1	5.184	4.888	6.26	5.503	5.477	5.439	5.495	5.225	5.638	5.789	5.633	6.336	5.485	5.215	5.314	5.853	5.619	5.165	5.464	5.098	5.602	6.045	5.295	5.102	5.68	5.339	6.293	5.27	5.563	6.082	6.036	5.79	6.313	5.496	5.649	5.084	6.39	5.586	5.801	5.543	6.126	6.046	5.719	5.393	5.414	5.984	5.985	5.255	5.479
AEBP2	6.595	6.411	5.61	6.292	5.992	5.216	5.525	5.782	5.998	6.152	5.664	5.897	5.597	5.462	4.659	6.352	5.697	6.299	5.828	5.978	5.854	5.779	5.224	6.083	5.44	5.557	5.979	5.52	5.901	6.058	5.548	5.798	6.247	4.623	5.756	5.943	5.031	5.646	6.34	5.958	6.404	5.91	5.035	6.148	5.882	5.869	4.732	6.013	5.803
AEN	7.305	7.223	7.648	7.578	7.451	7.448	7.401	7.458	8.114	7.81	7.698	8.164	7.56	7.639	7.247	7.974	7.517	7.136	7.385	7.349	7.63	7.827	7.69	7.324	7.533	6.864	7.548	7.616	7.335	7.446	7.59	7.591	8.334	7.178	7.498	7.175	7.681	7.631	7.437	7.899	8.306	7.094	7.408	7.495	7.606	7.666	7.658	7.223	7.961
AES	8.967	8.201	9.154	9.139	9.1	9.3	8.976	9.011	9.24	8.996	9.112	9.15	9.102	8.994	9.073	9.004	9.231	8.856	8.718	8.471	8.864	9.011	8.808	8.758	9.171	8.979	9.173	8.984	9.166	8.657	9.285	8.886	9.097	8.867	9.248	8.642	9.282	8.745	8.877	9.17	9.315	8.876	9.084	8.822	8.9	9.136	9.116	8.751	9.149
AFAP1	6.639	5.059	6.905	5.323	6.277	7.022	6.231	6.046	5.758	5.701	5.804	6.442	6.888	6.912	6.116	6.046	6.22	6.506	7.361	5.489	6.471	6.57	5.607	5.858	6.087	6.908	6.066	5.253	6.92	6.906	5.43	5.731	6.411	6.367	6.181	5.31	4.99	7.926	6.531	5.575	6.598	6.971	7.114	5.993	5.42	6.288	7.369	6.808	6.777
AFAP1L1	3.146	2.64	2.846	3.337	3.199	3.105	2.983	3.435	3.325	3.09	3.139	2.988	3.366	3.302	3.114	2.935	2.993	2.696	2.94	3.228	2.916	3.263	3.065	3.025	3.238	3.221	2.958	2.951	3.074	2.733	2.88	3.031	3.247	3.447	2.835	2.883	3.29	3.029	3.08	2.925	3.192	3.243	3.14	2.853	3.034	3.486	3.362	3.114	3.092
AFAP1L2	4.827	3.902	4.98	5.104	4.197	5.586	5.348	3.915	4.899	4.959	4.728	5.504	5.195	5.043	4.029	4.32	5.132	3.957	5.491	4.48	4.378	5.214	4.473	4.858	3.488	2.87	4.676	4.929	5.586	4.503	4.587	5.751	4.098	5.538	5.1	4.672	4.87	4.725	4.411	4.712	5.369	4.493	4.934	5.475	4.071	3.324	4.631	4.279	5.212
AFF1	10.954	11.1	10.236	10.394	10.705	10.752	10.554	10.467	10.686	10.807	10.757	10.822	10.679	10.777	10.572	10.721	10.601	10.766	10.789	10.707	10.735	10.678	10.825	10.814	10.736	10.69	10.841	10.778	10.816	10.867	10.913	10.854	10.536	10.452	10.352	10.786	10.144	10.554	10.665	10.986	10.629	10.941	10.748	11.154	10.495	10.748	10.48	10.849	10.827
AFF1	6.029	4.725	5.124	5.289	4.409	3.784	4.396	4.981	5.637	4.938	4.614	5.703	4.911	5.585	4.426	6.252	3.905	5.219	3.908	4.27	5.178	6.1	3.772	4.875	4.226	4.984	4.136	4.323	4.393	4.522	3.132	3.407	5.439	3.867	5.45	4.208	4.504	5.582	5.42	5.104	5.034	6.094	3.603	3.659	5.54	4.598	4.982	4.302	4.213
AFF2	2.051	2.103	2.199	2.133	2.153	2.244	2.237	2.163	1.972	2.06	1.991	2.464	2.516	2.004	2.16	2.53	2.319	2.298	2.36	2.199	1.85	2.502	2.262	2.334	2.249	2.345	2.206	2.223	2.226	2.027	2.194	2.015	2.333	2.334	2.551	1.955	2.204	2.277	2.036	2.119	2.242	2.064	2.266	1.912	2.072	2.039	2.349	2.148	1.978
AFF3	6.909	6.883	6.458	6.457	6.959	6.615	7.219	5.417	6.177	6.966	6.037	7.385	6.307	6.135	5.367	7.396	6.24	6.204	6.412	7.317	7.438	6.052	6.778	6.819	6.891	5.467	7.36	6.879	7.855	7.004	7.268	7.131	7.173	6.464	6.199	6.679	5.53	6.086	7.641	6.919	6.859	6.962	6.243	7.155	6.328	7.051	5.784	5.812	6.775
AFF4	8.861	9.505	8.571	8.665	9.427	8.754	8.889	7.991	8.334	9.007	9.078	8.421	9.082	8.559	8.517	8.211	8.702	8.931	9.135	9.153	8.6	8.281	8.981	9.324	8.816	8.441	9.074	8.721	9.01	9.004	9.027	9.473	8.753	8.061	8.178	9.168	8.408	8.123	8.962	8.975	8.701	8.646	8.971	9.78	8.478	8.634	8.154	9.017	9.005
AFG3L2	6.536	6.337	6.735	6.722	5.937	6.663	6.348	6.617	6.467	6.449	6.67	6.312	6.438	6.524	6.826	5.935	6.837	6.651	6.045	6.235	6.299	6.328	6.431	6.503	6.657	6.483	6.555	6.658	6.535	6.542	6.621	6.658	6.582	6.566	6.804	6.345	6.796	6.546	6.57	6.4	6.28	6.546	6.678	6.292	5.994	6.807	6.269	6.511	6.527
AFM	1.993	2.029	2.294	1.912	2.028	2.122	1.915	2.18	2.107	2.013	1.951	1.748	1.864	2	1.999	2.348	2.097	2.085	2.156	2.141	2.006	1.984	1.916	1.931	1.87	1.995	1.999	2.103	2.028	2.205	1.991	2.242	1.869	2.038	1.894	1.964	2.039	1.839	1.851	1.965	2.19	2.065	1.868	1.98	1.896	2.064	2.236	2.168	2.131
AFMID	3.431	3	3.546	3.47	3.322	3.658	2.883	3.472	3.511	3.337	3.332	3.61	3.576	3.37	3.493	3.801	3.202	3.347	2.766	3.663	3.108	3.43	3.352	3.185	3.23	3.457	3.171	3.616	3.176	3.201	3.505	2.523	3.061	3.636	3.004	3.269	3.646	3.629	3.346	3.202	3.085	3.14	3.384	3.159	3.117	3.472	3.559	3.36	3.059
AFP	2.547	2.192	2.365	2.425	2.299	2.247	2.886	2.485	2.416	2.244	2.282	2.283	2.519	2.366	2.466	2.293	2.417	2.477	2.233	2.185	2.252	2.398	2.457	2.297	2.323	2.458	2.452	2.263	2.24	2.41	2.441	2.22	2.499	2.324	2.432	2.37	2.332	2.241	2.292	2.268	2.582	2.073	2.457	2.333	2.211	2.302	2.345	2.331	2.339
AFTPH	9.702	10.041	9.537	9.505	10.016	9.666	9.68	9.292	9.7	9.893	10.059	9.707	9.733	9.734	9.582	9.806	9.48	9.636	10.084	10.146	9.465	9.579	9.923	9.96	9.692	9.73	9.765	9.817	9.756	9.802	9.579	9.778	9.529	9.38	9.38	10.209	9.648	9.499	9.582	9.88	9.604	9.54	9.673	10.19	9.536	9.892	9.429	10.002	9.727
AG2	3.12	2.962	2.63	3.069	3.187	2.71	3.001	2.913	2.825	2.838	2.762	2.773	2.924	2.755	3.277	3.05	2.623	3.052	2.9	2.763	2.692	3.488	2.909	2.794	2.967	2.861	2.829	2.816	3.31	2.782	2.917	2.642	2.949	3.343	2.887	2.616	3.407	3.059	2.804	2.673	2.673	2.698	2.896	2.961	3.294	2.795	3.102	2.848	2.54
AGA	8.154	8.259	8.107	8.073	7.952	8.283	7.607	7.72	7.63	7.259	8.223	7.647	8.066	7.567	7.965	6.688	7.998	7.461	7.992	7.564	7.963	7.882	7.762	7.924	7.643	7.826	8.039	7.633	8.268	7.798	8.13	8.053	7.998	7.403	8.17	7.33	8.097	7.808	7.956	8.044	8.249	7.526	7.573	7.695	7.867	8.314	8.109	7.924	7.949
AGAP1	3.8	3.928	3.877	3.759	3.877	3.992	3.779	3.876	3.737	3.73	3.715	3.717	4.091	3.999	4.166	3.862	3.81	3.876	3.825	3.816	3.765	3.802	3.767	3.959	3.736	4.122	4.001	3.974	3.572	3.466	3.887	3.772	3.923	3.975	3.815	3.757	4.173	3.74	3.913	4.092	4.149	3.992	4.018	3.485	4.062	4.202	4.43	3.778	3.718
AGAP10	5.017	4.609	5.444	4.693	4.685	4.863	4.639	5.2	4.648	4.98	4.53	5.342	4.52	4.661	4.991	5.551	4.77	4.664	4.571	4.426	4.873	4.734	4.968	4.928	5.073	5.022	5.247	4.705	4.678	5.167	5.075	4.156	5.186	5.985	5.155	4.178	4.439	4.245	5.222	4.964	4.705	5.179	5.165	4.763	4.122	4.756	5.474	4.369	5.17
AGAP11	2.528	2.496	2.145	3.122	2.358	2.228	3.022	2.485	2.843	2.287	2.401	2.499	2.778	2.293	2.272	3.301	2.248	2.243	2.248	2.307	2.143	2.753	2.003	2.5	2.242	2.177	2.379	2.155	2.353	2.665	1.985	2.464	2.935	2.291	2.702	2.661	2.323	2.432	2.326	2.01	2.445	2.316	2.415	2.26	2.493	2.413	2.543	2.383	2.377
AGAP2	6.321	5.99	6.611	6.487	6.741	6.671	6.401	6.438	6.478	6.961	6.353	6.467	6.545	6.723	6.916	7.042	6.966	6.729	6.294	6.661	6.609	7.345	7.031	6.461	6.851	7.136	6.719	6.576	6.626	6.544	6.944	6.008	6.437	6.728	7.113	6.575	6.81	6.84	6.358	6.778	6.671	6.484	6.825	5.982	6.147	6.226	7.243	6.486	6.186
AGAP3	6.096	6.33	6.681	6.116	6.007	6.449	6.538	6.136	5.625	5.667	6.561	6.31	6.057	6.506	6.432	5.872	6.295	6.118	6.474	5.693	6.118	6.249	6.027	6.322	6.127	5.927	6.342	6.144	6.056	5.898	6.303	6.46	6.275	6.056	6.163	5.953	6.465	6.178	5.722	5.915	6.074	6.626	6.577	6.039	5.533	5.879	6.204	6.236	5.99
AGAP4	5.954	6.515	6.174	6.156	6.087	5.524	6.411	5.465	5.453	5.741	5.967	6.048	6.243	5.498	5.339	5.281	5.807	5.583	6.091	5.687	6.617	6.329	6.276	5.574	6.601	5.716	6.304	5.703	5.649	6.686	5.755	6.551	5.952	5.235	5.259	5.67	6.258	5.908	5.306	5.876	5.802	6.434	6.004	6.698	5.555	5.94	5.547	5.855	5.661
AGAP4	5.705	6.188	6.048	6.132	5.958	5.405	6.092	5.435	5.412	5.487	5.848	5.991	6.333	5.371	5.594	5.655	5.592	5.239	5.977	5.787	6.335	6.113	6.262	5.534	6.55	5.744	6.19	5.65	5.426	6.512	5.518	6.377	5.762	5.06	5.491	5.379	6.058	5.614	5.522	5.711	5.739	6.372	5.573	6.368	5.583	5.759	5.915	5.711	5.54
AGAP5	5.404	5.645	5.848	5.514	5.62	5.089	5.775	4.697	4.918	5.309	5.629	5.507	5.644	5.107	5.381	5.179	5.638	5.193	5.463	5.221	5.607	5.726	5.914	5.123	6.346	5.344	6.062	5.446	4.934	5.988	5.329	5.935	5.585	4.841	5.063	5.241	5.738	5.223	5.163	5.328	5.379	5.771	4.879	6.06	5.113	5.54	5.2	5.497	5.126
AGAP6	6.884	7.891	7.69	7.316	7.369	7.025	7.418	6.75	6.287	6.882	7.528	7.38	7.47	6.838	7.063	6.841	7.164	6.765	7.449	6.953	7.898	7.459	7.608	6.798	8.036	6.923	7.654	7.018	6.819	8.107	6.86	8.012	7.24	6.405	6.562	7.009	7.476	7.074	6.967	7.152	6.941	7.781	6.838	7.86	6.782	7.138	7.13	6.912	7.043
AGBL1	2.478	2.351	2.764	2.746	2.864	2.761	2.672	2.189	2.829	2.949	2.944	2.818	2.654	2.855	2.704	2.449	2.694	2.971	2.67	2.863	2.684	2.837	2.514	2.375	2.325	2.984	2.612	2.625	2.328	2.718	2.561	2.668	2.638	2.799	2.92	2.818	3.393	2.827	2.664	2.478	2.536	2.591	2.615	2.766	2.643	3.002	2.891	2.885	2.43
AGBL2	2.463	3.073	3.134	3.207	3.172	3.721	3.137	3.97	3.11	4.257	3.012	3.612	2.631	3.964	2.582	2.581	3.087	2.992	2.991	2.794	3.054	2.783	3.366	2.741	3.234	2.644	3.323	3.822	3.412	3.08	2.847	3.128	2.44	2.642	2.627	2.65	2.979	2.599	2.614	2.891	3.003	3.225	2.35	2.809	2.478	3.128	3.319	2.576	2.669
AGBL3	1.911	2.071	1.893	2.059	1.907	2.02	2.746	1.998	2.261	1.793	1.686	1.934	2.133	2.004	1.719	2.832	1.989	2.243	1.96	2.015	2.117	2.069	1.945	1.865	1.862	1.978	2.077	2.03	1.897	1.929	1.888	2.086	2.005	2.133	2.393	2.031	1.896	2.065	2.138	2.051	1.84	2.055	2.152	1.801	2.267	1.842	1.97	1.81	2.112
AGBL4	3.366	2.979	3.652	2.846	3.592	3.396	2.874	3.247	3.553	3.384	3.154	3.743	3.293	3.374	3.305	3.247	3.084	3.049	3.225	2.975	3.403	3.461	3.708	3.013	3.789	3.541	3.292	3.571	3.186	3.444	3.201	2.98	3.087	3.692	3.384	3.634	3.765	3.733	3.224	3.523	3.459	2.896	3.475	3.38	3.498	3.694	3.406	3.427	2.994
AGBL5	4.2	4.064	4.489	4.511	4.61	4.52	4.02	4.368	4.42	4.401	4.371	4.448	4.485	4.606	3.915	4.354	4.699	4.164	4.257	4.2	4.345	4.436	4.17	4.128	4.25	4.157	4.46	4.261	4.239	4.171	4.452	4.614	4.358	4.49	4.456	4.306	4.439	4.147	4.549	4.327	4.529	4.323	4.109	3.945	4.279	4.29	4.752	4.213	4.18
AGER	9.064	9.086	9.638	9.339	9.673	9.535	9.749	9.671	9.046	9.176	9.132	9.347	9.167	9.251	9.947	9.34	9.9	9.344	9.464	9.329	8.974	9.821	9.667	8.8	9.872	9.587	9.269	9.396	9.335	8.885	9.644	9.187	9.652	9.584	9.853	9.257	9.633	9.815	9.306	8.928	9.78	9.352	9.766	8.984	8.957	9.318	9.797	9.254	8.956
AGFG1	7.632	8.568	7.684	7.407	7.587	7.4	7.277	7.554	8.037	7.831	7.658	7.485	7.579	7.645	7.753	7.355	6.999	8.132	8.051	7.891	7.637	7.557	8.025	7.874	7.275	7.439	7.363	7.713	7.456	7.874	7.545	7.985	7.574	7.189	7.395	8.397	7.892	7.719	7.705	7.826	7.535	7.789	7.525	7.94	7.643	7.463	7.385	8.136	7.777
AGFG2	8.165	7.405	8.155	7.591	8.687	8.34	8.159	8.447	8.262	8.706	8.414	8.261	8.199	8.274	8.021	7.98	8.509	8.066	7.806	7.693	8.185	8.464	7.756	7.959	8.308	8.271	8.493	8.661	8.4	8.168	8.618	7.734	8.275	7.575	8.526	7.693	8.211	7.754	7.863	8.575	7.977	8.025	8.621	7.993	7.423	8.266	8.545	7.905	8.265
AGGF1	5.854	6.888	6	6.146	6.447	5.885	6.02	5.625	5.895	5.793	6.371	5.947	6.349	5.687	5.296	4.394	6.096	6.332	5.891	6.266	6.436	4.511	6.11	6.547	5.856	5.823	6.168	6.055	6.606	6.143	5.797	7.121	6.286	5.977	5.313	6.361	5.227	5.348	5.912	6.359	5.781	6.204	6.321	7.406	5.893	5.724	5.503	6.641	6.434
AGK	5.926	5.931	5.856	6.155	6.071	5.961	6.259	5.581	5.951	6.131	5.979	5.926	6.054	5.613	5.699	6.086	6.161	6.381	6.225	5.997	5.856	6.176	5.401	6.023	5.923	5.977	6.132	5.964	6.248	6.145	6.14	6.143	6.058	5.392	5.828	6.19	5.732	5.929	6.192	6.276	5.895	6.054	5.887	6.525	5.898	5.931	5.618	6.059	6.076
AGL	4.448	6.619	6.289	5.487	6.324	4.26	4.518	3.397	4.4	5.553	5.131	5.153	5.009	4.645	5.072	1.935	5.068	5.733	4.84	5.688	5.218	2.803	4.875	5.405	5.297	4.554	6.016	4.946	5.32	5.201	4.493	6.831	5.225	3.567	3.818	5.07	4.513	4.836	5.338	5.889	6.057	4.85	5.488	6.997	5.445	5.328	3.925	5.713	5.061
AGMAT	3.656	3.43	3.769	4.038	3.623	4.504	3.24	3.822	4.254	3.695	4.277	3.762	3.365	3.916	3.589	3.979	4.009	3.626	3.253	3.853	3.704	3.695	3.457	3.351	4.321	2.762	3.908	3.681	3.879	4.174	3.17	3.369	3.672	3.528	3.706	3.733	3.769	3.788	3.4	3.886	3.566	3.879	3.663	3.669	3.623	3.738	4.158	2.887	3.499
AGPAT1	6.182	6.096	6.576	5.924	6.333	6.609	7.111	6.785	6.442	6.379	6.612	6.624	6.728	6.533	6.284	6.749	6.671	6.422	6.522	6.301	6.698	7.032	7.036	6.673	6.174	6.987	6.45	6.443	7.036	6.371	6.34	6.49	6.162	7.382	6.652	6.521	7.004	6.831	6.309	6.534	6.859	6.96	6.458	6.366	6.646	6.28	6.677	6.788	6.111
AGPAT2	5.28	5.689	6.111	5.726	5.469	5.78	5.328	6.108	6.249	5.577	5.975	5.433	5.85	6.072	6.3	5.281	5.75	5.589	5.475	5.68	5.432	5.787	5.954	5.667	5.402	6.014	5.569	6.217	5.556	5.698	5.622	5.829	5.414	6.534	5.926	5.697	6.512	6.105	5.498	5.591	5.724	5.259	5.514	5.216	5.814	5.781	6.218	5.503	5.888
AGPAT3	7.368	7.137	6.723	7.203	6.715	7.165	7.065	7.963	7.164	6.968	7.38	6.889	7.191	7.353	7.237	7.095	7.203	7.145	6.998	7.076	6.896	7.18	6.833	7.072	7	6.735	6.813	7.105	7.13	6.549	7.522	7.006	7.184	7.737	7.515	6.641	6.888	7.271	7.072	6.865	6.971	7.372	6.979	6.754	7.366	7.159	7.154	7.428	7.162
AGPAT4	5.956	5.87	5.695	5.12	5.718	5.339	6.076	5.733	4.844	5.712	4.788	5.764	5.543	5.642	6.296	4.811	5.915	5.475	5.343	5.377	5.454	6.092	5.168	5.509	5.516	5.728	5.872	5.935	5.173	5.556	5.816	5.254	5.703	5.726	5.804	5.174	6.227	5.725	5.644	5.572	5.39	5.714	5.247	5.063	5.343	5.674	5.573	5.565	5.369
AGPAT5	6.211	6.88	6.151	6.668	6.387	5.954	5.669	5.156	5.816	6.612	6.169	6.015	5.905	5.54	4.229	5.241	5.726	6.187	6.127	6.893	5.542	5.65	5.714	6.351	6.274	5.888	6.317	5.656	6.536	5.454	5.514	6.81	6.474	4.797	5.134	6.418	5.897	4.801	6.443	5.968	6.463	5.339	6.049	7.048	5.907	6.317	5.499	5.864	6.348
AGPAT6	8.924	8.645	8.855	9.063	9.041	8.871	9.094	8.922	8.956	8.851	8.558	8.812	8.766	8.848	8.914	8.95	8.953	8.792	8.608	8.508	8.84	8.986	8.977	8.769	9.174	8.722	9.13	8.897	8.713	8.813	9.189	8.58	9.002	9.156	8.891	8.506	8.707	8.724	8.772	8.787	8.777	8.887	8.941	8.537	8.849	8.61	9.099	8.665	8.87
AGPAT9	9.045	9.78	8.697	9.041	9.067	8.334	9.116	8.054	9.156	9.061	8.859	8.963	9	8.983	8.571	9.081	7.67	9.365	9.517	9.785	8.822	9.037	9.446	9.26	8.723	9.1	8.468	9.211	8.749	9.47	8.607	8.794	8.493	7.903	8.857	10.018	8.957	9.263	8.939	8.805	8.697	8.857	8.798	9.42	8.643	8.707	9.009	9.344	8.95
AGPHD1	2.529	2.464	2.705	2.853	2.715	3.829	2.224	2.603	2.703	2.278	2.613	2.247	3.029	3.215	2.775	2.365	4.161	2.304	2.628	2.271	2.691	2.408	2.578	2.858	2.713	2.628	2.448	2.205	2.592	2.462	2.469	2.245	2.426	2.515	2.3	2.105	2.312	2.505	2.499	2.356	2.549	2.618	2.394	2.546	2.532	2.564	2.419	2.484	2.459
AGPS	7.279	7.468	7.221	7.072	7.426	7.541	7.227	7.194	7.006	7.419	7.163	7.389	7.029	7.077	7.197	7.715	7.626	7.416	7.428	7.387	6.894	6.932	7.197	7.628	8.068	7.019	7.632	7.414	7.407	7.278	7.627	7.505	6.939	6.916	7.038	7.293	6.741	6.903	7.276	7.102	7.228	7.275	7.29	7.716	6.853	7.126	7.006	7.683	7.713
AGR2	2.866	2.861	2.937	2.793	2.679	2.63	3.055	2.504	2.96	2.782	2.678	2.838	2.98	2.891	2.702	3.188	2.82	3.192	3.412	2.846	3.069	2.86	2.945	3.008	2.742	2.841	2.828	2.709	2.621	2.804	3.088	2.754	2.671	2.656	2.805	2.924	2.788	2.879	2.727	2.85	3.029	2.97	2.854	2.974	3.163	2.889	2.79	2.805	2.647
AGR3	2.06	2.085	2.035	1.831	2.028	2.114	1.958	1.984	1.844	2.005	2.139	1.89	1.805	2.007	2.168	2.199	2.268	2.285	2.305	2.049	1.824	2.026	2.098	2.083	2.109	2.048	2.005	2.236	2.119	2.045	2.033	2.139	2.066	1.948	2.094	1.865	2.003	2.036	1.993	2.102	2.251	1.988	1.951	2.103	1.905	2.155	2.121	2.157	2.27
AGRN	7.63	5.575	6.479	5.759	5.66	7.682	5.235	6.608	6.267	5.454	6.349	6.958	5.078	5.974	5.934	4.959	7.655	6.124	5.409	5.921	5.506	6.181	5.875	6.248	7.069	6.329	6.344	5.971	5.919	6.183	6.584	6.065	6.148	7.581	5.403	5.738	6.268	5.834	6.134	6.556	7.205	7.726	6.384	6.326	5.71	6.01	5.926	7.876	5.867
AGRP	3.399	2.985	3.412	3.334	3.295	3.309	3.187	3.402	3.566	3.193	3.231	3.459	3.557	3.539	3.547	3.492	3.223	3.362	3.096	3.149	2.904	3.657	3.224	3.302	3.528	3.354	3.232	3.42	3.22	3.106	3.194	3.224	3.32	3.466	3.581	2.978	3.356	3.691	3.08	3.209	3.215	3.214	3.377	3.179	3.005	3.307	3.387	3.276	3.193
AGT	3.222	3.127	3.338	3.395	3.276	3.486	3.514	3.78	3.514	3.533	3.395	3.349	3.306	3.501	3.79	3.425	3.225	3.293	3.255	3.27	3.603	3.53	3.489	3.368	3.435	3.374	3.404	3.244	3.152	3.492	3.372	3.24	3.156	3.701	3.689	3.308	3.86	3.245	3.549	3.616	3.401	3.263	3.619	3.327	3.37	3.502	3.49	3.73	3.412
AGTPBP1	7.45	8.57	7.865	7.829	7.629	7.584	7.752	7.757	7.825	7.476	7.622	7.757	7.807	7.673	7.048	7.611	7.219	7.945	8.338	7.775	7.739	7.491	7.848	7.895	7.59	7.688	7.483	7.856	7.901	8.142	7.457	8.319	7.347	7.082	7.466	7.957	7.675	7.467	7.955	7.861	6.969	7.417	7.777	7.877	8.153	7.408	7.258	7.913	7.474
AGTR1	2.283	1.99	2.049	1.889	2.279	2.345	2.122	2.118	1.978	2.076	2.177	2.067	1.885	2.02	2.193	1.948	2.186	2.226	2.244	2.087	1.946	1.956	1.984	2.298	2.057	2.082	2.102	2.141	2.004	1.951	2.053	2.087	1.871	1.99	2.118	1.972	2.352	2.096	1.941	2.051	2.154	2.327	2.195	2.29	1.988	2.213	2.414	2.032	1.972
AGTR2	2.17	2.066	1.915	1.929	1.886	2.349	2.267	2.137	1.913	2.06	2.103	1.929	1.904	1.932	2.137	2.178	2.284	2.152	2.029	2.199	2.142	1.994	1.96	2.194	2.204	2.209	1.961	2.128	1.874	1.976	2.255	1.959	2.061	2.227	1.995	2.211	1.995	2.163	2.133	1.983	2.072	1.945	2.132	2.107	2.081	1.875	1.932	2.077	1.993
AGTRAP	7.872	8.049	8.175	8.144	7.779	8.199	7.846	8.287	8.396	8.034	8.224	7.817	7.994	8.167	8.555	7.838	8.252	7.856	8.062	7.754	7.697	8.433	8.277	7.963	8.02	8.164	7.743	8.589	7.469	7.839	7.969	7.911	7.787	8.272	8.219	8.224	8.883	8.352	8.025	7.839	8.028	8.083	7.891	7.738	8.383	7.915	8.442	8.296	8.066
AGXT	2.698	2.482	2.41	2.174	2.731	2.757	2.276	3.175	2.822	2.674	2.654	2.843	2.599	2.801	2.274	2.816	2.444	2.397	2.808	2.411	2.683	2.446	2.708	1.962	2.378	2.345	2.57	2.407	2.584	2.733	2.86	2.111	2.557	2.534	2.526	2.469	2.574	2.74	2.466	2.472	2.456	2.556	2.634	2.541	2.383	2.646	3.043	2.445	2.421
AGXT2	2.758	2.698	2.659	2.786	2.71	2.629	2.572	3.273	2.777	2.727	2.746	2.688	2.561	2.811	3.05	2.996	2.977	2.686	2.425	2.626	2.759	3.231	2.733	2.883	2.705	2.676	2.748	2.94	2.568	2.557	2.52	3.098	2.619	3.078	2.873	2.928	2.776	2.722	2.849	2.536	2.864	2.786	2.604	2.48	2.906	2.613	3.398	2.63	2.833
AGXT2L1	2.31	2.063	2.248	2.04	2.35	2.202	2.285	2.28	1.893	2.272	2.259	2.379	2.151	2.254	2.378	2.334	2.779	2.109	2.202	2.067	2.15	2.188	2.249	2.175	2.241	2.261	2.192	2.222	2.372	2.515	2.395	2.331	2.145	2.264	2.351	2.352	2.196	2.134	2.096	2.136	2.252	2.255	2.212	2.191	2.157	2.249	2.366	2.317	2.237
AGXT2L2	7.116	6.833	7.363	7.064	6.934	7.019	7.242	7.762	7.012	6.943	6.981	6.284	7.107	7.164	7.464	7.499	7.354	6.927	6.976	6.779	6.9	7.247	7.107	6.937	7.037	7.103	6.91	7.355	7.063	6.951	7.269	7.086	6.844	6.952	7.375	6.4	7.497	7.898	7.037	6.859	7.264	6.777	6.902	6.977	6.807	6.953	7.553	6.991	7.097
AHCTF1	7.283	8.131	7.703	7.507	7.75	7.015	7.217	6.094	7.21	7.737	7.708	7.363	7.458	7.221	6.665	7.494	6.777	7.614	8.385	8.262	7.559	6.533	8.039	7.496	7.043	7.455	7.72	7.843	7.605	8.437	6.602	8.626	6.781	5.977	6.387	8.295	7.226	6.765	7.894	7.962	7.421	7.279	7.143	8.075	6.471	7.476	7.112	7.268	7.74
AHCY	7.389	7.404	7.486	7.593	7.367	7.547	7.351	7.735	7.708	7.542	7.941	7.468	7.644	7.252	7.308	7.47	7.682	7.426	7.363	7.641	7.191	7.541	7.34	7.434	7.644	7.296	7.557	7.291	7.641	7.175	7.565	7.668	7.5	8.032	7.222	7.756	8.084	7.55	7.291	7.164	7.771	7.363	7.579	7.574	7.571	7.749	6.991	7.581	7.397
AHCYL1	10.627	10.283	10.364	10.245	10.426	10.539	10.542	10.428	10.199	10.47	10.384	10.43	10.551	10.479	10.488	10.759	10.248	10.427	10.365	10.388	10.446	10.568	10.434	10.568	10.771	10.563	10.524	10.454	10.64	10.437	10.682	9.983	10.476	10.64	10.689	10.323	10.043	10.347	10.384	10.491	10.117	10.517	10.66	10.24	10.108	10.521	10.478	10.35	10.512
AHCYL2	8.248	8.038	7.582	7.619	8.222	7.94	8.182	7.922	7.398	8.071	7.91	7.788	8.081	7.773	7.558	8.373	7.653	7.996	7.791	7.97	7.928	7.616	7.903	8.132	8.191	7.683	8.164	8.159	8.263	7.985	8.248	7.806	7.934	7.956	8.062	8.01	7.503	7.946	8.052	8.031	7.379	8.24	7.814	8.142	7.024	7.96	7.878	7.779	8.005
AHDC1	2.85	3.097	3.297	3.322	2.999	3.425	3.165	3.21	3.483	3.033	2.817	3.556	3.535	3.215	3.553	3.652	3.39	3.207	3.08	2.937	3.491	3.364	3.217	3.417	3.385	3.275	3.083	3.292	3.606	2.677	3.257	2.826	3.189	3.606	3.051	2.993	3.566	3.336	3.346	3.307	3.06	3.019	2.767	3.095	3.364	3.073	3.564	3.259	3.119
AHI1	6.025	6.196	5.972	5.501	5.228	6.253	5.953	6.077	5.874	5.426	6.081	5.333	5.473	4.662	3.371	4.487	5.93	5.186	5.004	4.928	5.734	4.158	5.524	5.944	5.377	5.3	6.614	6.029	5.59	6.285	4.628	5.412	5.986	4.507	5.648	5.473	3.735	3.279	5.756	4.281	5.377	5.32	5.133	5.321	5.961	3.879	3.693	5.194	6.069
AHNAK	11.562	11.399	11.256	11.074	11.546	11.431	11.429	11.21	11.024	11.371	11.232	11.22	11.343	11.225	11.528	11.405	11.485	11.366	11.506	11.303	11.269	11.208	11.399	11.407	11.473	11.421	11.591	11.53	11.412	11.01	11.612	11.356	11.535	11.398	11.584	11.03	11.289	11.226	11.306	11.517	11.278	11.536	11.416	11.414	10.899	11.456	11.289	11.462	11.479
AHNAK2	3.657	3.594	4.009	3.755	4.09	4.002	3.532	4.052	4.113	3.796	3.776	3.946	3.9	4.044	3.895	4.611	3.624	3.694	3.904	3.739	3.939	4.322	3.591	3.676	3.717	4.319	3.836	3.843	3.921	3.667	3.375	3.211	3.956	3.928	4.118	4.057	4.112	4.075	3.844	3.619	3.602	3.872	3.899	3.757	3.816	4.168	4.03	3.481	3.605
AHR	7.898	8.329	7.322	7.051	7.898	7.168	7.23	6.482	7.213	7.862	8.004	6.565	7.251	7.179	7.673	7.509	6.328	7.381	7.413	8.402	6.306	6.539	6.952	7.745	7.586	6.671	7.489	7.092	7.172	6.393	7.016	7.528	7.417	6.41	6.357	8.236	7.983	6.778	7.567	8.216	7.414	6.845	7.347	7.6	7.032	7.404	6.435	8.267	8.014
AHRR	2.731	3.261	2.932	2.442	2.999	2.589	2.622	2.673	2.622	3.584	3.015	2.957	2.592	3.03	3.836	3.582	2.727	2.895	2.939	3.082	2.729	2.703	2.899	2.918	2.942	2.821	2.971	3.024	2.728	3.121	2.976	2.712	2.815	3.195	3.096	2.879	2.935	2.904	2.895	2.943	2.85	2.904	3.693	2.76	2.668	3.472	3.305	2.629	2.93
AHSA1	8.499	8.652	8.635	8.741	8.589	8.858	9.184	8.883	8.491	8.672	8.838	8.729	8.582	8.686	8.753	8.323	8.795	8.703	8.414	8.25	8.494	8.48	8.785	8.305	9.026	8.467	8.599	8.636	8.747	8.546	8.774	8.575	8.849	8.423	8.676	8.237	8.806	8.347	8.721	8.806	8.598	8.656	8.463	8.442	8.504	8.678	8.329	8.261	8.664
AHSA2	6.591	6.396	6.687	5.898	6.275	6.46	6.093	6.001	6.831	6.86	5.322	6.521	6.424	6.002	6.241	6.782	6.168	6.27	6.985	6.951	7.237	6.451	6.585	6.219	6.71	5.958	6.422	6.198	6.268	6.793	6.506	6.451	7	5.638	6.065	6.599	6.201	5.686	6.754	6.817	6.907	6.624	6.125	6.516	7.014	6.259	6.53	5.189	5.82
AHSG	2.757	2.594	2.788	2.853	2.919	2.831	2.757	2.975	3.09	2.675	2.55	2.789	2.526	2.935	2.804	2.963	2.757	2.876	2.827	2.885	2.535	2.723	2.818	2.667	2.857	2.866	2.749	2.594	2.605	2.866	3.114	3.074	2.643	2.878	2.56	2.624	2.79	2.735	2.755	2.686	3.067	2.828	2.778	2.566	2.729	2.859	2.897	2.647	2.646
AHSP	7.092	6.299	7.912	9.078	7.688	7.553	5	10.758	9.397	8.131	6.816	7.636	8.202	9.834	9.269	8.923	7.602	8.522	6.175	8.968	7.852	7.345	6.421	5.913	5.826	9.004	7.432	7.44	7.195	6.617	8.14	6.1	8.258	10.396	9.032	6.091	5.49	8.71	7.894	6.975	8.314	8.38	7.826	4.145	10.486	8.266	8.934	8.624	8.02
AICDA	2.718	2.429	2.847	2.938	2.558	2.574	2.812	3.016	2.929	2.755	2.82	2.8	3	2.829	2.987	2.777	2.947	2.765	2.858	2.764	2.685	2.906	2.707	2.728	3.131	2.856	2.439	2.704	2.46	2.858	2.85	2.563	2.466	2.831	2.928	2.8	2.801	3.374	2.751	2.402	2.47	2.698	2.785	2.521	2.665	3.159	3.093	2.623	2.592
AIDA	8.142	8.55	8.521	8.915	8.924	8.351	8.107	9.513	8.682	8.886	8.382	8.724	8.629	8.65	8.753	8.582	8.371	8.695	8.041	9.079	8.22	7.855	8.06	8.219	8.21	8.52	8.782	8.088	8.281	8.183	8.385	8.702	8.66	8.083	8.481	8.309	7.811	8.588	8.549	8.544	9.222	8.202	8.631	8.874	9.319	8.708	8.123	8.993	8.437
AIDA	7.049	6.524	7.111	7.665	7.476	6	6.387	8.641	7.688	7.144	6.85	7.533	6.979	7.877	7.228	8.079	6.27	7.134	6.267	7.354	7.05	7.078	5.821	6.972	5.596	7.322	6.823	6.76	7.263	6.676	6.037	5.971	7.568	6.074	7.314	6.654	6.636	7.529	7.214	7.195	7.208	7.347	5.86	6.254	7.797	7.054	7.224	7.021	6.612
AIF1	11.347	11.608	11.47	11.48	11.267	11.644	11.164	11.599	11.238	11.505	11.581	11.354	11.336	11.519	11.739	11.392	11.656	11.458	11.155	11.377	11.416	11.297	11.537	11.323	11.354	11.5	11.314	11.634	11.325	11.414	11.417	11.544	11.347	11.608	11.466	11.105	11.892	11.427	11.501	11.456	11.399	11.531	11.475	11.48	11.242	11.638	11.575	11.375	11.452
AIF1L	2.384	2.299	2.71	2.622	2.757	2.527	2.765	2.84	2.753	2.871	2.621	2.879	2.616	2.845	2.638	2.64	3.225	2.388	2.756	2.939	2.67	2.962	2.612	2.851	2.866	3.073	2.697	2.534	2.69	2.819	2.67	2.408	2.469	2.713	2.64	2.568	2.686	2.67	2.708	2.565	2.508	2.459	2.922	2.692	2.755	2.634	2.57	2.989	2.645
AIFM1	7.728	7.052	7.52	7.275	7.197	7.284	7.744	7.715	7.332	7.441	7.698	7.196	7.435	7.548	7.807	7.093	7.901	7.367	7.28	6.926	7.323	7.4	7.472	7.41	7.735	7.329	7.44	7.717	7.776	7.234	7.956	7.586	7.575	7.451	7.589	7.106	7.233	7.13	7.563	7.478	7.244	7.406	7.684	7.147	7.328	7.866	7.478	7.119	7.534
AIFM2	5.894	5.288	5.975	5.935	6.018	6.005	6.521	4.768	5.976	6.066	5.284	6.277	5.53	5.772	5.95	6.121	6.196	6.092	6.216	6.081	5.797	6.308	6.081	5.419	6.285	6	6.034	5.713	6.226	6.008	6.346	6.225	6.13	7.739	6.15	5.427	6.129	6.165	5.923	5.709	6.269	5.845	6.522	6.042	5.922	5.705	6.264	5.712	6.191
AIFM3	2.926	3.119	3.492	2.724	3.519	3.098	3.378	3.054	3.291	3.419	3.5	3.121	3.069	2.842	4.545	2.521	3.777	2.547	3.173	3.099	3.055	3.647	3.311	2.983	3.045	2.993	3.032	2.481	2.981	2.712	3.955	2.553	3.189	3.48	3.539	2.473	3.621	3.303	2.968	3.051	2.871	2.597	3.192	2.9	3.161	3.255	2.943	3.358	3.037
AIG1	6.307	6.487	6.525	6.258	6.158	6.5	6.555	5.937	6.668	6.275	6.738	6.505	6.48	6.441	6.506	5.347	6.704	6.287	6.338	6.647	6.108	6.418	6.558	6.687	6.49	6.39	6.449	6.901	6.427	6.541	6.05	6.341	6.125	6.391	6.551	6.272	6.686	6.482	6.444	6.488	6.282	6.232	6.403	6.645	6.566	6.527	5.825	6.66	6.519
AIM1	9.7	9.997	10.046	9.611	10.135	9.871	9.759	9.796	9.788	10.241	9.761	9.995	9.782	10.006	10.081	9.85	10.01	9.589	10.097	9.816	10.031	10.013	10.045	9.893	9.977	9.855	9.924	10.114	9.971	9.994	10.18	10.247	9.725	9.363	9.944	9.832	9.859	9.978	9.95	10.166	10.223	9.948	9.989	9.994	9.645	9.985	9.964	9.949	10.074
AIM1L	2.582	2.879	3.272	2.538	2.76	2.673	2.798	3.121	2.977	2.554	3.196	2.686	2.403	2.81	3.798	2.543	2.993	2.69	3.116	2.45	3.099	3.289	2.903	2.444	3.104	3.583	3.074	3.26	2.855	3.281	2.787	2.639	2.137	3.046	3.501	2.75	2.977	2.672	2.559	2.388	2.554	2.687	2.83	2.534	2.596	2.806	3.099	2.332	2.914
AIM2	8.176	8.486	6.443	7.878	7.314	8.255	6.674	7.892	9.222	7.764	7.675	7.062	6.773	6.758	7.904	6.035	7.912	7.24	6.721	7.25	7.206	7.178	7.887	6.804	7.546	7.438	7.384	7.901	6.819	7.746	7.84	7.243	6.572	8.03	6.999	7.823	6.909	7.413	7.375	7.223	7.596	7.27	7.376	7.919	8.305	7.39	6.448	7.864	6.435
AIMP1	7.576	7.787	7.935	7.869	7.651	8.43	7.896	8.007	7.537	7.682	7.987	7.627	7.239	7.875	7.838	6.87	8.024	7.839	7.557	7.294	7.737	7.143	7.645	7.54	7.925	7.545	7.605	7.981	8.05	7.9	8.096	8.116	8.071	7.343	7.387	7.259	7.405	7.388	8.117	7.597	7.571	7.767	7.998	7.791	7.734	7.969	7.575	7.888	7.91
AIMP2	8.073	7.662	7.716	7.902	7.742	7.766	7.871	8.519	7.812	7.767	7.783	7.97	7.878	8.291	7.989	7.619	7.96	7.901	7.629	7.44	7.975	7.559	7.831	7.873	7.973	7.684	7.867	7.695	7.856	7.866	8.287	7.669	7.971	7.778	8.156	7.642	7.933	8.166	7.899	7.701	7.679	7.944	7.652	7.491	7.89	8.083	8.107	7.749	8.033
AIP	8.097	7.701	8.34	8.326	8.031	8.451	8.402	8.47	8.242	8.236	8.357	8.172	8.245	8.196	8.315	8.091	8.384	8.093	8.017	7.641	8.005	8.261	8.053	7.802	8.104	8.232	8.102	8.405	8.343	7.847	8.449	8.075	8.253	8.177	8.515	7.646	8.653	7.895	7.931	8.173	8.419	8.243	8.099	7.822	7.897	8.259	8.3	7.865	8.292
AIPL1	2.728	2.682	3.156	2.835	3.289	2.983	2.548	3.763	3.048	3.128	3.168	3.204	3.166	3.287	3.781	3.216	3.309	2.983	2.44	2.858	2.833	3.643	3.166	2.791	2.845	3.435	3.166	3.39	2.743	2.867	3.091	2.803	2.837	3.295	3.158	3.065	3.536	3.603	3.043	2.974	2.88	2.934	3.025	2.592	2.905	3.386	3.702	3.426	2.985
AIRE	3.34	3.168	2.96	3.163	3.224	3.104	3.396	3.131	3.46	2.987	3.452	3.152	3.236	3.29	3.437	3.018	3.3	3.149	2.926	3.234	2.942	3.265	3.306	2.915	3.473	3.306	2.754	3.05	3.072	2.762	3.27	2.772	3.082	3.648	3.116	2.886	3.019	3.225	3.123	2.875	3.664	2.974	3.338	3.029	3.146	3.112	3.302	3.26	2.984
AJAP1	2.525	2.442	2.309	2.313	2.411	2.373	2.468	2.928	2.656	2.429	2.388	2.607	2.001	2.58	2.496	2.141	2.546	2.237	2.285	2.561	2.366	2.57	2.522	2.61	2.629	2.399	2.253	2.449	2.395	2.445	2.471	2.448	2.357	3.728	2.513	2.26	2.382	2.476	2.212	2.316	2.34	2.428	2.452	2.688	2.413	2.595	2.568	2.456	2.663
AK1	7.695	6.835	8.271	8.187	7.786	7.519	7.563	9.211	8.012	7.864	7.057	7.728	8.303	8.539	7.907	8.181	8.297	8.06	7.034	8.127	8.199	8.174	7.221	7.176	7.228	8.296	7.773	7.642	7.387	7.623	8.281	7.011	7.801	8.359	8.249	6.409	7.32	8.506	7.888	7.356	8.309	7.755	8.321	6.218	8.972	7.678	8.049	8.202	7.67
AK2	9.13	8.715	9.02	8.775	8.58	8.971	8.928	9.194	8.915	8.679	9.011	8.948	8.585	8.851	9.182	8.966	8.992	8.827	8.669	9.096	8.91	9.016	8.794	9.046	9.315	8.919	8.933	8.929	9.013	8.845	9.029	8.789	9.106	8.685	9.165	8.698	9.055	8.762	8.985	8.905	8.681	8.827	9.087	8.668	8.982	8.981	9.198	9.259	8.877
AK3	7.047	7.493	7.047	6.761	7.247	7.222	7.053	7.017	6.912	6.895	7.067	6.93	6.901	6.411	6.579	6.343	7.032	7.446	7.346	7.649	6.993	6.749	6.858	7.149	7.056	7.235	7.76	6.807	7.741	7.318	7.109	7.594	7.085	6.664	6.518	7.157	6.091	6.668	7.244	7.55	6.926	6.938	7.235	7.636	7.335	7.204	6.626	7.259	6.743
AK3L1	3.096	2.494	2.342	2.192	2.622	3.186	2.781	2.656	2.942	2.538	2.837	2.406	2.371	2.738	2.557	2.002	3.072	2.789	2.513	2.125	3.016	2.344	2.398	2.321	2.719	2.568	2.131	2.755	2.357	2.794	2.554	2.181	2.815	3.194	2.6	3.003	2.482	2.661	2.052	2.763	2.361	2.581	2.639	3.337	3.031	2.884	2.477	2.135	3.103
AK5	3.826	4.933	6.503	6.461	4.267	5.937	5.991	6.876	5.517	5.169	6.616	6.003	6.381	6.127	4.501	5.373	6.536	6.439	5.271	5.457	6.668	3.689	4.539	4.578	6.572	5.706	5.609	4.855	6.391	6.241	5.511	5.588	5.87	6.241	4.17	5.449	5.729	5.513	6.096	6.037	6.129	6.501	5.906	6.587	5.02	5.493	6.276	5.12	5.291
AK7	2.023	1.899	2.092	1.849	2.044	2.096	2.162	2.133	1.839	1.88	1.888	1.792	1.731	2.012	1.855	2.116	1.876	2.078	1.787	2.097	1.904	1.828	1.783	2.164	2.052	2.026	2.086	2.121	1.973	1.846	1.906	1.998	1.852	2.045	2.017	1.955	1.911	1.828	1.891	2.005	2.129	1.783	2.104	1.976	1.756	2.016	1.91	1.904	2.007
AKAP1	6.888	6.187	6.536	6.702	6.319	5.307	6.809	6.429	6.911	6.831	6.847	6.792	6.636	6.175	6.54	6.885	6.38	6.658	6.556	7.102	6.595	6.544	5.997	6.718	6.082	6.475	6.798	6.559	6.845	6.404	6.583	6.174	6.655	5.069	6.795	6.257	6.512	6.337	6.315	6.439	6.478	6.653	6.768	6.442	6.208	6.991	7.223	6.048	6.721
AKAP10	9.569	9.873	9.426	9.753	10.214	9.405	9.182	8.752	10.246	10.034	9.195	9.696	9.206	9.42	9.525	10.132	9.413	9.722	10.376	9.378	9.499	10.212	9.89	9.667	9.47	8.909	9.462	10.248	9.859	9.536	8.795	9.844	9.617	9.517	10.186	9.981	9.646	9.499	9.621	10.065	10.125	9.422	9.569	9.962	9.66	9.069	10.025	9.475	10.143
AKAP11	8.214	8.926	8.354	8.534	9.087	8.28	8.163	8.095	8.31	8.979	8.598	8.356	8.329	8.404	8.511	7.577	8.268	8.724	8.559	9.26	8.405	7.162	7.699	8.622	8.436	8.425	9.029	8.164	8.801	8.307	8.256	9.241	8.741	7.688	8.396	8.657	8.117	7.784	8.523	8.706	8.907	8.23	8.58	9.596	8.559	8.614	7.556	8.748	8.752
AKAP12	4.592	3.57	4.087	3.816	2.972	3.19	4.64	3.184	3.241	3.435	3.807	3.642	3.426	3.248	4.248	3.231	3.446	3.678	3.879	3.125	4.349	6.034	4.096	4.487	3.171	3.603	4.191	4.687	3.771	3.222	3.488	5.545	4.335	3.907	3.436	6.076	3.628	3.455	3.56	4.604	3.734	3.945	3.538	3.934	3.159	3.366	3.176	4.674	3.658
AKAP13	10.065	9.178	9.899	9.425	9.279	9.324	9.801	9.736	9.501	9.629	9.29	9.809	9.375	9.819	10.161	9.644	9.312	9.586	9.478	9.051	9.912	10.307	9.773	9.572	9.606	9.86	9.461	9.909	9.574	9.897	9.323	8.778	9.849	9.274	9.844	9.467	9.5	10.108	9.842	9.647	9.246	9.824	9.391	9.021	9.647	9.551	9.99	9.47	9.428
AKAP14	2.837	2.645	2.692	2.767	2.401	2.345	2.582	2.604	3.141	2.497	2.704	2.344	2.677	2.379	2.861	2.54	2.47	2.309	2.606	2.238	2.769	2.302	2.411	2.636	2.372	2.29	2.52	2.609	2.682	2.332	3.102	3.171	2.472	2.477	2.89	2.497	2.839	2.657	2.444	2.507	2.443	2.608	2.281	2.652	2.669	2.69	2.89	2.323	2.39
AKAP2	7.803	7.588	6.878	7.534	8.204	8.045	7.04	7.846	7.365	7.231	7.389	7.362	7.045	6.973	6.88	7.61	7.626	6.902	7.005	7.43	6.828	6.729	7.284	7.462	8.01	7.341	7.806	7.524	8.167	7.107	8.21	6.868	7.942	8.529	7.394	7.69	6.072	6.654	7.607	7.352	7.289	7.727	7.519	7.858	7.537	7.981	6.134	7.205	6.986
AKAP3	2.572	2.528	2.542	2.584	2.399	2.752	2.443	2.751	2.813	2.475	2.491	2.664	2.932	2.607	2.576	2.679	2.723	2.39	2.479	2.509	2.584	2.807	2.524	2.611	2.579	2.393	2.39	2.426	2.537	2.259	2.645	2.251	2.867	2.634	2.365	2.438	2.596	2.774	2.627	2.913	2.707	2.158	2.501	2.536	2.362	2.453	2.994	2.677	2.5
AKAP4	2.257	2.164	2.142	2.551	2.255	2.357	2.832	2.241	2.604	2.264	2.357	2.203	2.264	2.375	2.477	2.505	2.567	2.582	2.425	2.47	2.612	2.69	2.39	2.177	2.414	2.334	2.156	2.37	2.315	2.115	2.333	2.22	2.276	2.572	2.734	2.154	2.482	2.694	2.385	2.366	2.262	2.491	2.423	2.229	2.634	2.57	2.245	2.335	2.057
AKAP5	2.323	3.645	2.755	2.39	2.838	2.636	2.869	2.403	2.371	3.432	3.217	2.876	2.492	2.508	3.082	2.398	2.358	2.923	2.531	2.21	2.799	2.685	2.415	2.831	2.728	3.009	3.169	3.167	2.353	3.291	4.086	3.702	2.804	2.45	2.587	3.183	2.537	2.915	2.545	2.988	2.45	2.799	3.189	3.023	3.019	2.623	2.881	3.865	2.829
AKAP6	3.317	3.707	3.556	3.884	3.262	3.753	3.172	3.322	3.694	3.783	3.72	3.874	3.592	3.499	3.354	3.761	3.497	4.15	3.568	3.906	3.719	3.848	3.359	3.689	3.377	3.552	3.795	4.081	3.227	3.93	3.83	3.185	3.71	3.691	3.508	3.577	3.559	3.791	3.337	3.787	3.612	3.501	3.661	3.947	3.606	3.827	3.987	3.563	3.72
AKAP7	7.289	7.862	7.781	7.722	8.22	7.534	7.787	7.147	7.44	7.896	7.812	6.962	7.593	7.123	7.396	6.545	7.607	7.776	7.016	8.148	6.563	6.4	7.015	7.632	7.929	7.34	7.923	6.744	7.759	7.27	7.18	7.726	7.775	6.292	6.747	7.99	6.375	5.304	7.451	7.801	8.474	6.807	7.816	8.775	7.71	7.73	6.82	8.083	7.429
AKAP8	8.451	8.44	8.765	8.61	8.545	8.625	8.771	8.186	8.271	8.538	8.518	8.606	8.646	8.331	8.337	8.148	8.717	8.337	8.697	8.31	8.758	8.63	8.561	8.622	8.711	8.358	8.768	8.487	8.439	8.734	8.843	9.138	8.562	8.135	8.265	8.454	8.478	8.54	8.53	8.659	8.693	8.497	8.62	8.969	8.208	8.187	8.387	8.18	8.867
AKAP8L	3.612	3.495	3.84	3.464	3.246	3.552	3.915	4.634	3.454	3.937	3.645	3.738	3.608	3.852	3.498	4.908	3.442	3.302	3.785	3.705	4.022	4.013	3.745	3.053	3.15	4.009	3.641	3.662	4.239	4.141	3.73	3.136	4.224	3.894	3.496	3.455	4.341	3.734	3.892	3.057	3.589	3.684	3.298	3.723	3.682	3.738	4.252	3.261	3.155
AKAP9	8.483	8.126	8.507	8.049	8.355	8.391	8.43	8.557	7.83	8.361	8.564	8.318	7.892	7.878	8.461	8.306	7.969	8.167	8.483	8.267	8.594	8.323	8.04	8.168	8.521	8.471	8.75	8.346	8.423	8.761	8.336	8.408	8.184	8.104	7.918	7.822	7.88	8.261	8.661	8.448	8.245	8.606	8.198	8.223	7.929	8.563	8.251	8.141	8.23
AKD1	4.018	4.515	3.508	3.722	3.854	3.501	4.471	5.002	4.127	3.285	3.435	3.646	3.668	4.093	2.954	4.786	3.665	3.263	3.981	3.416	3.904	3.973	3.482	4.522	3.712	3.382	3.939	4.023	4.465	4.981	3.704	3.765	3.212	2.933	4.189	3.836	3.326	4.437	3.587	4.121	3.843	3.923	3.615	3.892	3.743	3.746	4.032	3.715	4.377
AKIRIN1	9.178	9.233	9.083	9.536	9.678	9.292	8.897	9.201	8.914	9.36	8.99	9.529	9.114	9.059	9.059	9.565	8.621	9.308	9.244	9.724	9.036	9.28	9.168	9.242	9.142	9.432	9.457	9.338	9.354	9.366	8.885	8.221	9.191	8.95	8.926	9.309	8.963	8.834	8.791	9.231	8.958	9.196	9.243	9.261	8.739	9.022	9.327	9.553	9.038
AKIRIN2	8.566	8.664	8.562	8.395	8.146	8.154	8.475	8.398	8.612	8.215	8.638	8.467	8.469	8.418	8.351	8.275	7.999	8.578	8.589	8.561	8.521	8.418	8.579	8.484	8.081	8.496	8.084	8.361	8.215	8.707	8.339	8.359	8.252	8.241	8.172	8.704	8.665	8.698	8.582	8.471	7.952	8.474	8.386	8.169	8.417	8.256	8.403	8.581	7.978
AKNA	11.13	10.719	11.09	11.066	11.124	11.063	11.287	10.707	10.625	10.893	10.694	10.969	11.084	10.848	10.858	10.815	11.151	10.929	10.961	10.711	10.898	11.089	11.128	11.028	11.16	11.137	11.1	11.127	10.932	11.045	11.031	10.829	11.045	10.951	11.1	10.939	11.042	10.887	10.927	10.919	10.866	10.953	10.992	10.958	10.658	10.788	11.048	10.931	10.928
AKNAD1	2.25	2.32	2.693	2.385	2.69	2.854	2.622	2.781	2.44	2.582	2.262	2.295	2.521	2.764	2.784	3.037	3.035	2.648	2.595	2.415	1.92	2.767	2.718	2.273	2.729	2.782	2.433	2.848	2.283	2.407	2.511	2.172	2.505	3.111	2.83	2.417	2.744	2.586	2.436	2.291	2.673	2.325	2.678	2.416	2.422	2.771	2.852	2.745	2.466
AKR1A1	7.584	7.561	7.743	7.376	7.385	7.833	7.704	8.146	7.623	7.952	7.975	7.986	7.697	7.95	8.088	7.505	7.818	7.408	7.343	7.273	7.667	7.685	7.555	7.604	7.972	7.603	7.645	7.987	7.594	7.644	7.855	7.309	7.62	8.228	7.919	7.411	7.92	7.661	7.746	7.654	7.726	7.657	7.615	7.499	7.777	8.017	7.833	7.782	7.814
AKR1B1	8.306	7.756	8.339	8.364	8.221	8.773	8.612	8.169	8.502	8.156	7.965	8.196	8.317	8.297	8.273	8.301	8.483	8.175	8.293	7.929	8.311	8.507	8.17	8.464	8.366	8.266	8.316	8.33	8.497	8.213	8.601	8.188	8.547	8.359	8.636	7.907	8.335	8.146	8.161	8.202	8.417	8.257	8.367	7.974	8.263	8.316	8.068	8.181	8.296
AKR1B10	1.934	2.063	2.111	2.025	2.118	2.294	1.908	2.445	2.06	2.048	2.025	2.22	2.245	1.949	2.055	2.119	2.284	2.016	2.369	2.202	2.293	2.077	2.198	2.024	2.326	2.144	2.048	2.141	2.129	2.077	2.371	2.223	2.192	2.887	2.305	2.087	2.203	2.322	2.1	2.132	2.082	2.225	2.097	2.133	1.99	2.131	2.117	2.143	2.019
AKR1B10	2.385	2.306	2.168	2.241	2.59	2.328	2.216	2.425	2.16	2.278	2.366	2.043	2.208	2.295	2.403	2.391	2.284	2.519	2.326	2.28	2.429	2.188	2.034	2.47	2.332	2.274	2.42	2.432	2.238	2.325	2.363	2.193	2.311	2.291	2.409	2.131	2.293	2.301	2.154	2.315	2.175	2.216	2.161	2.309	2.138	2.666	2.482	2.265	2.242
AKR1B15	2.288	1.832	2.108	2.133	2.136	2.15	2.586	2.336	2.412	1.978	2.064	2.208	2.371	2.334	2.177	2.797	2.156	2.232	1.989	2.241	2.279	2.206	2.143	2.227	2.273	2.347	1.999	2.035	1.993	1.983	2.236	1.843	2.27	2.011	2.172	1.944	2.183	2.131	1.922	2.147	1.976	2.034	2.212	1.949	1.988	2.14	2.159	2.2	1.892
AKR1C1	3.425	2.941	4.477	4.492	2.706	3.357	3.9	5.166	4.049	3.072	3.995	3.473	2.974	4.748	3.335	3.625	3.299	4.104	3.62	2.775	4.155	2.827	3.429	3.975	4.378	4.377	4.151	3.835	3.992	3.746	2.778	3.386	3.054	4.158	4.341	4.257	4.328	3.623	4.4	3.649	3.904	3.387	3.21	2.119	4.78	5.103	4.029	3.544	3.747
AKR1C1	2.672	2.519	4.368	3.62	2.797	2.886	3.521	5.109	3.746	2.833	3.757	3.022	3.644	2.577	4.374	3.836	2.609	3.124	2.573	2.928	3.407	2.388	2.97	4.15	3.496	3.764	3.48	3.089	3.754	3.054	3.26	3.052	2.897	3.019	2.991	4.142	3.913	3.43	3.903	3.427	3.748	3.538	2.975	2.424	3.937	5.11	4.738	3.816	2.777
AKR1C2	3.348	2.857	3.237	3.124	3.154	2.737	3.077	3.193	2.936	2.925	3.148	3.356	2.96	3.353	4.579	4.507	2.911	3.039	2.71	3.004	3.814	2.745	3.224	3.878	3.087	3.398	2.985	2.957	2.925	3.176	3.02	3.019	3.065	2.732	3.061	3.617	3.295	3.318	2.945	3.54	3.907	3.322	2.774	2.824	3.485	5.241	4.401	3.461	3.035
AKR1C3	6.703	7.24	7.295	6.92	7.048	7.747	7.074	7.302	6.564	6.424	5.483	7.043	6.568	6.352	6.41	5.968	7.777	7.683	6.801	6.505	7.718	5.935	5.687	6.125	7.222	7.934	7.072	6.959	7.327	5.858	5.113	7.013	7.695	7.005	7.682	6.095	7.672	6.114	7.412	7.941	6.229	7.214	5.939	7.342	8.023	7.176	6.546	7.387	7.248
AKR1C4	2.646	2.783	2.899	2.442	2.722	2.79	2.391	3.164	2.559	2.687	2.805	2.673	2.604	2.754	2.833	2.929	2.784	2.647	2.782	2.728	2.759	2.585	2.757	2.69	2.926	2.665	2.769	2.978	2.78	2.484	2.733	2.868	2.646	2.807	2.913	2.644	2.826	2.874	2.627	2.74	2.78	2.848	2.895	2.811	2.686	2.624	2.795	2.861	2.67
AKR1CL1	2.213	1.953	2.123	1.945	2.168	1.846	1.789	2.165	2.11	2.042	2.064	2.078	2.052	2.006	1.703	1.903	1.725	2.118	1.757	2.043	2.159	2.086	1.918	2.111	2.081	2.005	2.067	1.767	2.057	2.138	1.893	1.958	2.256	2.247	1.86	2.069	2.171	1.841	2.05	1.914	2.023	2.284	1.961	2.08	2.001	1.829	1.916	1.879	1.984
AKR1D1	1.937	1.819	1.81	1.841	1.731	1.812	1.992	1.95	1.819	1.849	1.979	1.819	2.173	2.007	1.894	1.794	1.845	1.857	1.771	1.826	1.818	1.982	1.804	1.802	1.877	1.834	2.055	1.801	1.909	1.837	2.266	1.747	1.889	1.99	2.21	1.715	2.01	1.916	1.795	1.89	1.812	1.849	1.784	1.749	1.933	1.807	1.894	1.818	1.785
AKR1E2	2.814	2.939	3.273	3.134	3.131	3.073	3.238	3.115	3.274	2.935	3.03	3.392	3.086	3.131	3.203	3.131	3.32	3.355	3.17	3.529	3.029	3.341	3.561	3.211	3.678	3.373	3.046	3.303	3.135	3.143	3.196	3.092	3.276	3.446	3.826	2.929	3.632	2.901	2.97	2.617	3	3.434	3.332	3.103	3.052	3.115	2.816	3.271	3.17
AKR7A2	7.96	7.671	7.991	7.897	7.875	8.287	7.803	8.269	7.996	7.945	8.335	8.003	8.086	8.037	8.226	7.235	8.479	7.86	7.933	7.683	7.964	8.069	7.49	7.829	8.271	8.123	7.963	8.035	8.139	7.582	7.987	7.797	7.921	8.253	8.262	7.892	8.479	7.979	7.801	7.938	7.924	8.144	7.869	7.582	7.661	8.178	8.346	7.626	8.103
AKR7A3	2.602	2.289	2.569	2.59	3.016	2.666	2.373	2.485	2.278	2.504	2.549	2.794	2.888	2.623	3.009	2.494	3.157	3.008	2.717	2.744	2.266	2.821	2.874	2.87	2.656	2.862	2.505	3.115	3.033	2.425	2.792	2.594	2.683	2.493	3.093	2.13	3.016	2.497	2.62	2.551	3.148	2.404	2.391	2.676	2.411	2.859	2.982	2.44	2.615
AKR7L	2.633	3.081	2.775	2.662	2.746	2.954	2.545	3.231	2.532	2.696	2.512	2.83	2.315	2.647	2.689	2.779	2.711	2.606	2.671	2.627	2.955	2.887	2.968	2.461	2.695	2.669	2.805	2.456	2.654	2.589	2.948	2.751	2.42	2.83	2.954	2.772	2.355	2.346	2.765	2.674	2.564	2.303	2.526	2.872	2.848	2.596	2.896	2.768	2.524
AKT1	8.438	8.384	8.415	8.356	8.72	8.682	8.475	8.478	8.2	8.402	8.518	8.343	8.802	8.559	8.542	8.632	8.624	8.463	8.406	8.423	8.517	8.835	8.595	8.67	8.596	8.864	8.546	8.635	8.476	8.443	8.609	8.062	8.357	8.375	8.638	8.519	8.772	8.666	8.366	8.487	8.196	8.292	8.62	8.363	7.952	8.652	8.44	8.391	8.482
AKT1S1	5.612	4.895	5.666	5.909	5.305	5.581	4.899	6.774	5.803	5.536	5.701	5.315	5.929	6.451	5.885	5.389	5.713	5.739	5.546	6.153	5.66	5.234	5.291	5.544	4.907	6.098	5.698	5.276	5.789	5.281	5.879	5.185	5.811	6.617	5.887	5.565	5.051	6.262	5.477	5.464	5.481	5.512	5.655	5.049	5.956	5.666	5.857	5.234	5.739
AKT2	7.91	7.849	8.186	8.062	8.104	8.35	7.901	8.388	8.175	8.001	8.099	8.379	8.339	8.607	8.371	8.712	8.687	8.011	7.949	7.849	8.14	8.418	8.196	8.221	8.145	8.345	8.127	8.108	8.024	7.753	8.595	7.95	8.001	8.412	8.186	8.04	8.39	8.408	7.914	8.098	8.155	8.031	8.216	7.587	8.468	7.969	8.464	7.994	8.136
AKT3	7.427	6.47	6.26	6.885	7.46	6.789	6.992	6.485	6.897	7.058	6.438	7.085	6.712	6.504	6.089	7.638	7.145	7.067	6.793	6.568	6.766	7.378	6.308	6.662	6.522	6.497	7.242	7.349	7.134	6.863	6.729	6.792	6.805	6.028	7.073	6.569	6.134	6.478	6.747	7.275	6.662	7.132	6.576	6.77	6.087	6.781	6.471	6.752	6.918
AKTIP	9.723	9.892	9.451	9.611	10.115	9.655	10.183	8.819	9.584	9.966	10.089	9.687	9.919	9.399	9.201	9.694	9.601	9.622	10.207	10.242	9.342	9.249	9.965	9.862	9.883	9.622	9.886	9.697	9.877	9.959	9.801	10.208	9.735	8.943	9.366	9.952	9.384	9.016	9.846	9.849	9.851	9.403	9.808	10.502	9.742	9.756	9.27	9.908	9.912
ALAD	6.956	6.814	6.462	7.147	6.658	6.666	7.529	7.305	6.605	6.705	6.98	6.638	6.993	7.058	6.388	6.829	6.925	6.801	6.995	6.923	6.375	6.851	7.36	6.845	6.971	6.67	7.066	6.689	6.843	6.805	7.168	7.454	6.923	7.317	6.774	6.848	6.588	6.87	7.267	6.614	6.495	7.05	6.913	6.828	7.304	6.762	6.42	6.702	6.43
ALAS1	6.941	6.771	6.715	7.096	6.647	6.56	7.074	7.092	6.772	6.891	6.844	6.98	7.351	7.183	6.908	6.819	6.849	7.053	7.256	6.63	6.819	7.257	7.165	6.943	7.361	7.301	6.69	7.537	7.234	6.945	7.068	7.229	6.837	6.894	7.158	7.198	7.407	7.059	7.058	7.19	6.637	6.865	7.118	6.677	6.574	7.264	7.153	6.724	7.237
ALAS2	11.755	10.129	11.631	11.894	11.035	11.383	10.034	12.438	12.05	11.943	11.496	11.539	11.81	12.175	12.005	11.784	11.483	12.03	10.647	11.857	11.797	11.16	10.915	10.527	10.289	11.907	11.036	11.334	11.177	11.699	11.729	10.521	11.873	12.16	11.774	10.886	10.387	12.301	11.909	11.342	11.576	11.855	11.497	8.774	12.162	11.943	11.718	11.466	11.87
ALB	2.444	2.484	2.463	2.442	2.399	2.518	2.623	2.533	2.468	2.415	2.408	2.366	3.082	2.379	2.342	2.808	2.438	2.874	2.449	2.455	2.278	2.679	2.505	2.541	2.388	2.337	2.458	2.688	2.679	2.571	2.463	2.384	2.478	2.601	2.399	2.601	2.499	2.568	2.524	2.61	2.609	2.607	2.589	2.602	2.316	2.489	2.54	2.54	2.218
ALCAM	6.981	9.219	7.69	7.23	8.084	6.425	7.411	7.023	6.115	7.447	7.201	7.551	7.297	6.3	7.537	7.56	7.158	7.943	7.701	7.972	7.959	7.317	7.852	8.024	6.935	7.078	7.763	7.434	7.458	7.294	6.316	9.018	8.049	6.62	6.483	7.533	7.308	7.237	7.713	8.461	7.911	7.621	7.103	8.325	7.866	7.653	7.507	7.8	7.352
ALDH16A1	5.918	4.867	5.478	5.407	5.364	5.629	5.815	6.046	5.169	5.44	5.488	5.635	5.176	5.475	5.905	4.917	6.031	5.314	5.479	5.012	5.604	5.413	5.465	4.965	5.841	5.232	5.662	5.523	5.393	5.053	5.707	5.674	5.359	5.442	5.561	5.114	5.394	5.613	5.423	5.497	5.722	5.425	5.212	5.134	5.3	5.642	5.647	5.187	5.388
ALDH18A1	7.11	6.562	6.894	6.868	7.408	6.978	6.935	6.687	6.903	7.339	6.772	7.26	7.154	6.651	6.373	6.214	6.962	6.67	6.957	6.645	6.75	7.482	6.952	6.921	7.227	7.138	7.414	6.863	7.405	7.047	7.429	7.106	7.054	6.489	7.171	7.288	6.391	6.805	6.967	7.311	7.324	6.894	7.281	7.095	6.372	7.13	7.449	6.722	7.035
ALDH1A1	8.706	7.315	7.599	7.245	7.437	7.608	7.644	8.59	7.225	8.051	8.35	7.196	8.037	7.58	8.411	8.199	7.991	7.576	7.748	7.909	7.598	8.433	8.503	8.714	8.209	8.371	7.958	8.43	7.317	7.932	8.537	7.825	7.585	8.493	7.464	8.18	7.88	8.677	7.835	8.211	7.334	7.953	7.612	8.352	8.057	7.905	7.577	7.932	8.202
ALDH1A2	2.295	2.233	2.351	2.274	2.699	2.169	2.345	2.377	2.382	2.215	2.408	2.267	2.444	2.079	2.401	2.358	2.644	2.317	2.312	2.783	2.183	2.453	2.299	2.352	2.204	2.432	2.348	2.136	2.172	2.344	2.327	2.089	2.307	2.728	2.387	2.303	2.247	2.393	2.157	2.476	2.558	2.192	2.249	2.136	2.269	2.012	2.328	2.37	2.176
ALDH1A3	2.903	3.189	3.121	2.977	3.118	2.944	3.158	2.902	2.914	2.901	2.948	2.934	2.863	2.801	2.94	3.347	3.256	2.564	2.763	2.805	2.836	3.03	2.841	2.683	3.121	3.026	2.707	2.944	2.956	3.144	2.684	2.809	2.879	3.378	3.041	3.27	3.037	2.89	2.761	2.812	2.953	2.828	2.724	3.094	2.735	3.129	3.425	3.526	2.905
ALDH1B1	3.311	2.819	3.24	2.846	3.019	2.854	2.885	2.786	2.795	2.82	3.704	2.628	2.837	3.192	3.319	2.806	2.93	3.271	3.103	3.013	3.09	3.204	2.649	2.975	2.633	3.178	3.165	2.892	3.187	3.232	2.795	2.899	3.01	2.337	3.472	2.995	2.862	2.896	2.88	3.399	2.837	3.165	3.152	2.986	3.333	3.045	2.904	2.847	2.897
ALDH1L1	3.398	3.106	3.658	3.227	3.552	3.713	3.226	4.033	3.706	3.474	3.69	3.494	3.275	3.124	3.936	3.369	3.504	3.447	3.036	2.885	3.466	3.482	3.611	3.553	3.64	3.717	3.697	3.727	3.536	3.824	3.395	3.32	3.041	4.043	3.433	3.098	3.854	3.454	3.264	3.652	3.738	3.493	3.601	3.082	3.468	3.578	3.54	3.466	3.395
ALDH1L2	3.029	3.037	3.046	2.945	2.998	2.912	2.999	3.171	3.011	2.958	2.806	3.333	3.366	3.281	3.289	3.53	2.939	3.2	2.992	2.722	2.731	3.336	2.971	2.867	2.715	2.877	2.919	2.89	2.828	2.827	2.837	2.982	2.903	2.955	2.838	3.115	2.695	3.397	2.713	2.699	2.906	2.913	2.809	2.407	3.066	2.776	3.184	2.867	2.699
ALDH2	9.276	9.268	8.467	8.713	8.191	9.165	9.075	9.141	8.47	8.756	8.803	8.474	8.876	9.079	9.355	8.52	8.816	9.083	9.139	8.704	8.84	9.268	8.695	9.407	9.205	8.627	8.66	9.185	8.998	9.368	9.32	9.439	9.341	9.063	9.052	9.24	9.031	9.158	9.149	9.22	8.382	9.236	8.252	9.125	8.503	8.392	9.176	9.359	9.218
ALDH3A1	1.751	2.101	2.096	2.049	2.246	2.063	2.046	2.165	1.99	2.164	2.222	2.062	2.106	2.09	2.58	2.164	2.436	2.094	2.239	1.724	2.111	2.272	2.355	2.148	1.909	2.21	1.966	2.302	1.826	2.062	2.257	2.059	2.178	2.18	2.016	1.904	2.128	2.035	1.899	1.92	2.154	2.395	2.027	2.256	2.052	2.271	2.593	2.11	2.16
ALDH3A2	6.57	6.71	7.111	7.154	6.655	6.57	6.611	7.248	6.621	6.817	6.841	6.748	6.407	6.818	7.028	6.242	6.419	6.635	6.582	6.306	6.8	6.083	6.575	6.827	6.701	6.597	6.54	7.034	6.861	6.733	6.611	6.71	7.159	8.905	6.547	6.628	6.209	6.376	6.908	6.671	6.66	6.688	6.286	7.001	6.652	6.757	6.692	6.908	6.848
ALDH3B1	9.078	8.905	8.513	8.983	8.661	8.942	8.817	9.525	9.053	9.053	9.267	8.926	9.135	9.454	9.644	8.701	9.378	9.023	9.116	8.906	8.676	9.433	9.476	9.354	9.452	9.112	8.847	9.303	9.056	8.918	9.476	9.142	9.105	9.423	9.26	9.112	9.372	9.288	9.075	8.711	8.577	9.391	8.961	8.777	8.844	9.046	9.566	9.338	9.226
ALDH3B2	2.907	2.882	2.8	2.91	3.197	3.099	3.247	3.18	3.112	3.086	3.119	3.062	2.789	3.357	3.258	3.006	3.15	2.776	3.216	3.257	2.867	3.204	2.924	2.912	3.25	3.276	2.928	3.381	3.085	3.003	2.893	2.95	2.904	3.29	3.519	3.068	2.996	3.355	2.812	3.07	2.981	2.939	3.243	3.166	2.904	3.307	3.286	3.284	2.771
ALDH4A1	6.352	5.595	5.649	5.872	5.453	5.692	6.263	6.678	5.749	6.156	5.964	6.244	5.283	6.386	5.849	6.445	5.709	5.975	5.9	5.672	5.8	5.997	5.802	6.208	6.532	6.447	6.158	6.297	5.805	5.851	6.604	5.449	6.149	6.272	5.578	5.813	6.45	6.359	5.846	6.421	6.424	6.302	6.018	5.325	5.662	5.633	5.755	6.054	5.811
ALDH5A1	5.598	6.071	6.406	6.678	6.36	5.615	6.417	7.651	6.662	6.471	6.257	5.598	6.488	7.585	6.415	7.672	6.721	6.513	5.765	6.699	6.922	5.861	6.186	6.52	5.394	6.283	6.461	6.146	6.481	6.798	6.173	6.276	6.875	7.429	6.33	6.01	4.384	7.555	6.572	6.452	6.226	6.135	5.857	5.367	8.168	5.748	7.044	6.366	6.548
ALDH6A1	4.802	4.266	5.153	5.012	4.424	5.273	4.84	5.016	4.815	3.979	4.917	4.497	3.838	5.58	4.229	4.812	4.565	4.777	4.636	4.835	4.639	4.594	5.322	4.77	4.208	4.593	4.93	5.27	4.961	3.62	5.468	4.13	4.572	3.958	4.773	4.402	4.235	4.148	3.882	4.315	3.739	5.147	4.582	4.098	4.283	4.609	4.751	3.763	4.244
ALDH7A1	3.059	3.067	2.739	3.079	2.894	3.54	3.283	3.116	2.991	2.691	3.036	2.835	3.718	3.201	2.893	3.004	3.381	3.058	3.241	3.279	2.711	3.09	3.281	3	3.166	3.294	2.832	3.096	2.931	3.423	3.127	2.831	2.855	3.443	3.208	3.172	3.049	3.055	2.831	3.057	3.224	3.079	3.113	3.069	2.668	3.029	3.193	2.893	3.342
ALDH8A1	2.497	3.565	2.841	2.313	2.539	3.115	3.115	2.319	2.064	2.75	3.179	2.52	2.776	2.189	1.957	2.665	4.004	2.428	2.888	3.194	2.704	2.385	2.638	2.524	3.039	2.025	3.013	2.583	2.868	3.691	2.38	2.914	2.675	2.308	2.273	1.997	3.083	2.153	2.921	2.522	2.75	2.595	2.78	4.016	2.715	3.16	2.058	2.199	2.668
ALDH9A1	9.037	8.633	8.765	9.04	8.907	8.585	9.156	8.96	8.866	9.126	8.977	8.697	9.256	9.07	8.624	8.904	8.822	9.033	8.978	8.872	9.097	9.119	8.91	9.184	8.173	9.13	8.842	9.323	9.27	9.076	8.962	8.718	9.076	8.636	9.254	9.07	9.185	9.086	9.277	9.04	8.696	8.893	8.862	8.889	8.829	9.095	9.157	8.609	8.928
ALDOA	10.764	10.561	10.91	10.755	10.561	10.768	10.703	10.824	10.903	10.85	10.812	10.914	10.969	10.922	11.039	10.682	10.809	10.843	10.789	10.628	10.712	11.071	11.025	10.896	10.782	10.937	10.747	11.086	10.731	10.902	10.924	10.762	10.914	10.852	10.949	10.727	11.139	10.972	10.846	10.877	10.767	10.88	10.826	10.604	10.75	10.751	11.156	10.745	10.901
ALDOAP2	2.505	2.919	2.752	2.417	3.061	2.881	2.84	2.484	2.375	3.249	3.25	2.931	2.392	2.838	2.98	3.093	2.666	2.314	2.881	2.821	2.953	2.732	2.744	2.729	2.705	2.606	2.665	3.255	2.716	2.656	2.55	2.702	2.551	2.61	3.191	2.796	3.186	2.83	2.67	2.795	2.603	2.826	2.833	2.96	2.864	2.762	2.864	3.262	2.881
ALDOB	2.294	2.666	2.872	2.47	2.815	2.899	2.527	3.142	2.763	2.916	3.04	2.617	2.624	2.628	2.759	3.531	2.458	2.579	2.752	2.653	2.479	2.912	2.673	2.484	2.751	3.228	2.828	3.038	2.388	2.652	2.621	2.727	2.469	2.954	2.724	2.961	2.817	3.044	2.762	2.895	2.605	2.863	2.771	2.898	2.805	3.174	2.945	2.85	2.926
ALDOC	6.98	6.082	7.326	7.212	6.542	7.041	7.264	7.008	7.095	6.984	7.064	6.951	7.068	6.948	6.766	6.914	7.067	6.684	6.837	6.308	7.005	6.952	7.259	6.91	7.054	7.075	6.66	7.021	7.12	7.147	6.854	7.331	7.165	7.952	7.126	6.285	7.605	6.574	6.966	7.21	7.372	6.851	7.009	6.558	6.405	7.001	6.91	6.373	7.328
ALG1	4.349	4.14	4.416	4.353	4.6	4.792	3.828	4.166	5.017	4.262	4.638	4.758	4.748	4.763	4.227	5.139	5.018	4.389	4.433	4.099	4.274	4.376	4.589	5.11	4.358	4.619	4.729	4.477	4.44	4.175	5.29	4.269	4.436	5.037	5.146	4.342	5.056	3.851	4.622	4.25	4.269	4.654	4.587	3.945	4.451	4.508	4.257	4.628	5.147
ALG10	3.63	4.015	2.701	2.863	3.483	3.278	2.803	3.115	3.082	4.252	3.885	3.351	3.45	2.554	3.026	3.045	3.468	3.707	3.386	3.829	4.349	3.692	3.942	4.439	3.598	3.33	3.382	2.965	4.215	3.925	4.141	4.139	3.597	2.197	3.516	4.33	2.847	2.332	4.04	4.062	3.737	3.846	3.883	4.987	3.589	3.498	2.833	3.942	3.798
ALG10B	4.023	5.806	4.567	4.336	5.118	3.757	3.996	3.355	4.223	4.125	4.758	4.292	4.111	4.179	4.101	4.196	4.286	4.684	4.286	5.483	4.166	3.357	4.484	4.783	4.4	4.055	4.26	3.841	4.233	4.157	3.725	5.566	4.512	4	3.839	4.904	4.108	3.809	4.655	4.963	4.982	4.182	4.06	5.939	4.643	4.471	4.281	4.972	4.754
ALG11	5.719	6.155	5.736	5.731	5.483	5.843	4.192	4.598	4.908	5.561	5.225	5.597	5.364	4.763	3.895	5.121	5.836	5.753	5.311	5.382	5.576	4.977	5.341	5.775	5.345	4.92	5.582	5.437	5.764	5.161	4.487	6.096	5.228	4.473	5.011	5.866	4.931	4.93	5.825	5.665	4.991	5.434	5.595	6.082	5.605	4.134	4.225	5.832	5.562
ALG12	4.561	4.081	4.416	4.549	4.216	4.335	5.196	4.307	4.672	4.376	4.621	4.518	4.051	4.377	4.197	4.267	4.7	4.037	4.772	3.887	4.31	4.33	4.796	4.037	4.886	4.637	4.346	4.548	4.184	4.192	4.566	5.138	4.294	4.283	4.83	4.27	4.624	4.465	4.401	4.325	4.691	4.15	4.391	4.351	4.162	4.225	4.346	4.129	4.572
ALG13	7.129	8.065	8.067	7.318	7.841	7.448	7.588	6.785	6.908	7.525	7.349	7.069	7.079	6.836	6.799	7.533	7.452	7.271	7.382	7.511	7.334	6.135	7.518	7.294	7.33	6.966	7.656	6.996	7.473	7.932	7.652	8.198	7.45	6.689	6.235	7.082	6.83	7.214	7.421	7.497	7.613	7.397	7.167	8.176	6.82	7.358	6.317	7.273	6.872
ALG14	4.245	4.677	4.08	4.097	4.161	4.364	3.943	3.771	3.122	3.845	4.067	3.86	3.286	4.104	4.37	4.328	4.224	4.364	3.592	4.111	4.138	3.378	4.437	4.078	3.872	3.661	3.549	4.45	4.281	3.646	3.325	4.327	4.224	3.66	3.408	4.649	3.936	4	4.2	4.163	4.503	4.072	3.914	4.66	4.296	4.292	3.999	4.334	3.726
ALG1L	2.796	2.422	2.855	2.565	2.832	2.529	2.523	2.913	2.824	2.763	2.585	3.401	3.231	3.007	2.618	2.608	2.977	2.681	2.571	2.421	2.529	2.77	2.606	2.619	2.793	2.704	2.634	2.668	2.808	2.708	2.575	2.456	2.871	2.684	2.578	2.449	2.804	2.844	2.442	2.53	2.616	2.646	2.604	2.693	2.722	2.491	2.469	2.649	2.653
ALG1L2	2.281	2.364	2.566	2.381	2.433	2.417	2.16	2.647	2.383	2.322	2.497	2.265	2.511	2.389	2.82	2.092	2.474	2.236	2.917	2.299	2.68	2.501	2.565	2.342	2.463	2.748	2.319	2.425	2.145	2.379	2.173	2.253	2.643	2.667	2.535	2.582	2.555	2.677	2.466	2.295	2.476	2.416	2.796	2.663	2.411	2.223	2.567	2.888	2.425
ALG2	8.61	9.315	8.288	8.616	9.076	8.503	8.536	8.26	8.409	8.909	9.082	8.31	8.479	8.328	8.385	8.708	8.415	8.937	8.621	8.856	8.335	8.307	8.669	9.19	8.6	8.586	8.86	8.512	9.076	8.625	8.69	8.982	8.391	8.547	8.297	9.393	8.412	8.11	8.568	8.826	8.007	8.798	9.169	9.222	8.049	8.851	8.286	8.563	8.796
ALG3	7.65	7.402	7.634	7.431	7.122	7.803	7.578	7.732	7.404	7.416	7.777	7.301	7.536	7.627	7.533	7.225	7.793	7.392	7.222	7.149	7.683	7.626	7.423	7.713	7.976	7.285	7.725	7.474	7.692	7.427	8.074	7.442	7.606	7.729	7.718	7.218	7.523	7.57	7.494	7.285	7.373	7.683	7.746	7.163	7.224	7.778	7.438	7.423	7.504
ALG5	7.762	8.089	7.964	7.691	7.823	8.414	7.772	7.786	7.933	7.849	8.267	7.922	7.514	7.161	7.734	7.379	8.012	7.711	7.649	7.805	7.666	7.711	7.576	8.025	8.513	7.692	7.926	7.876	7.795	7.858	8.054	7.929	7.982	7.444	7.795	8.138	8.005	7.257	7.835	7.791	7.641	7.637	8.039	8.292	8.078	8.049	7.817	7.821	7.937
ALG6	7.065	7.519	6.769	7.174	7.199	7.177	7.089	6.255	6.935	7.073	7.059	6.681	6.944	6.313	6.484	5.8	7.344	7.401	7.242	7.244	6.766	6.912	7.299	7.235	7.576	6.709	7.158	6.846	7.188	7.012	7.088	7.288	7.399	7.116	6.692	7.311	5.887	6.544	7.131	6.852	7.098	6.757	7.436	7.704	7.012	7.124	5.651	7.134	6.899
ALG8	7.134	6.872	7.035	7.016	7.284	7.632	7.68	7.224	6.761	7.288	7.548	7.121	7.246	7.436	7.069	6.965	7.406	6.951	7.232	7.232	6.644	7.197	7.323	7.59	7.623	7.077	7.294	7.088	7.463	6.581	7.693	7.359	7.355	7.323	7.332	7	7.193	7.117	7.118	7.276	6.995	7.394	7.627	7.2	6.59	7.318	7.085	6.996	7.082
ALG9	6.642	6.719	6.953	6.707	7.152	6.135	7.353	6.948	6.496	7.056	6.887	7.13	7.149	6.811	6.77	5.617	6.942	6.519	7.343	6.454	6.976	7.03	6.885	6.714	7.1	5.996	7.543	6.918	6.969	6.906	7.07	7.3	6.993	6.596	6.9	6.904	6.69	6.217	6.864	7.423	7.135	6.824	6.517	7.018	6.149	6.857	7.615	6.385	7.262
ALK	2.062	2.112	1.715	2.179	2.175	1.818	2.189	1.968	2.126	1.988	1.827	2.043	2.069	2.02	2.02	2.255	2.021	2.133	2.434	2.036	2.053	2.078	2.031	1.885	2.048	2.151	1.905	1.895	1.882	1.904	1.944	1.928	2.324	1.888	1.984	1.95	2.048	2.223	1.899	2.118	1.906	2.179	2.104	2.058	2.084	1.861	2.102	2.045	1.968
ALKBH1	5.849	6.007	5.996	5.786	5.489	6.754	6.252	5.711	5.866	5.991	6.337	6.182	6.183	5.893	5.662	5.495	6.036	6.172	6.192	6.019	6.134	5.963	5.36	5.963	6.234	5.85	5.818	6.251	6.472	6.327	6.094	6.085	6.01	5.51	6.288	6.235	6.357	5.677	6.214	5.712	6.358	6.246	6.01	6.332	5.796	6.151	4.905	6.23	5.907
ALKBH2	5.251	4.956	5.46	5.785	5.438	5.83	5.898	5.441	5.678	5.344	5.535	5.48	5.365	5.412	4.849	5.677	5.623	5.413	5.518	5.332	4.948	5.121	4.96	5.243	5.917	5.315	5.485	5.162	5.899	5.446	5.66	5.724	5.793	5.186	5.416	4.892	5.598	4.742	5.622	5.239	5.774	5.237	5.239	5.42	5.191	5.561	5.426	5.212	5.661
ALKBH3	6.235	6.601	7.102	6.925	6.777	7.14	6.698	7.043	6.934	6.819	7.025	6.772	6.445	6.824	7.024	6.03	7.889	6.44	6.091	6.639	6.529	6.608	6.326	6.63	6.722	6.609	6.931	6.487	6.913	6.599	7.07	6.668	6.804	7.427	6.72	6.026	6.937	6.305	6.668	6.944	7.036	6.433	7.003	6.784	6.929	6.982	6.497	6.838	7.102
ALKBH4	4.788	4.918	5.284	4.858	4.711	5.11	4.822	4.733	4.804	4.943	5.079	5.152	4.654	4.789	4.719	5.354	5.136	5.062	4.647	4.399	4.971	5.214	4.938	4.902	5.01	4.397	4.705	5.007	4.647	4.874	4.999	5.036	4.811	5.116	4.599	4.906	5.159	4.892	4.941	4.913	4.956	4.988	5.099	4.541	4.53	4.833	5.146	4.749	5.401
ALKBH5	11.06	10.78	11.107	11.044	11.207	10.957	11.002	10.921	10.893	11.155	10.995	11.126	11.254	11.046	11.076	11.058	10.82	11.026	11.161	11.031	11.147	11.16	11.011	11.203	10.969	10.999	11.119	11.283	11.166	10.99	11.186	11.091	11.085	10.804	11.191	11.082	11.018	10.975	11.114	11.168	11.138	11.069	11.079	11.292	10.84	11.006	11.113	10.986	11.238
ALKBH6	4.519	3.765	4.203	4.228	4.476	4.375	4.467	4.82	3.938	4.443	4.205	4.084	4.363	4.547	4.564	4.219	4.418	4.38	4.413	3.943	3.998	4.019	4.421	4.141	4.778	4.592	4.381	4.799	3.85	4.15	4.789	4.361	4.505	4.638	4.349	3.269	4.415	4.199	4.114	4.252	4.262	4.342	4.356	4.053	4.111	4.296	4.305	4.115	4.209
ALKBH7	6.835	6.462	7.409	7.603	6.78	7.394	6.915	7.417	7.744	7.199	7.392	7.421	7.203	7.193	7.232	7.689	7.156	6.915	6.793	7.124	6.871	7.234	6.821	7.217	7.082	7.21	7.001	7.076	7.324	6.599	7.167	6.589	7.064	6.939	7.582	6.928	7.719	7.111	6.897	7.105	7.72	6.868	7.014	7.033	6.882	7.114	7.327	6.993	7.403
ALKBH8	5.558	6.309	6.087	5.478	6.04	5.387	5.63	4.239	4.772	6.204	6.259	5.605	5.988	4.583	5.709	5.252	4.885	6.115	6.18	6.521	5.382	4.391	5.926	6.147	5.672	4.85	6.132	5.497	6.238	6.27	5.573	6.925	5.364	4.336	5.452	6.302	3.573	5.301	6.053	6.382	5.27	5.406	5.982	7.383	5.669	5.742	3.33	5.995	6.124
ALLC	2.318	2.159	2.074	2.237	2.368	2.29	1.929	2.16	2.448	2.314	2.202	2.188	2.28	2.268	2.346	2.257	2.078	2.028	2.18	2.302	2.111	2.35	2.247	2.137	2.16	2.449	2.164	2.029	2.147	2.234	2.274	2.046	2.243	2.223	2.112	2.118	2.302	2.108	2.111	2.293	2.323	2.192	2.142	2.429	2.32	2.116	2.644	2.377	2.041
ALMS1	6.35	5.73	6.752	6.685	6	6.527	6.272	6.082	6.749	6.265	6.101	6.573	6.22	6.323	6.299	6.972	6.452	6.734	6.094	5.653	6.501	6.729	6.093	5.996	6.74	6.501	7.015	6.633	6.542	6.288	6.326	6.072	6.47	5.793	6.567	5.396	6.054	6.312	6.334	6.027	6.065	6.338	6.844	6.109	6.27	6.313	6.713	5.598	5.897
ALOX12	5.526	4.288	5.461	4.878	5.34	5.303	4.676	6.364	6.458	4.984	5.65	6.062	5.817	5.827	6.033	5.797	5.899	4.761	5.893	5.324	6.262	5.893	5.199	6.833	4.331	5.839	5.632	4.635	6.026	5.805	5.851	5.57	6.081	7.807	5.465	5.729	5.022	7.283	5.492	5.17	5.807	7.788	5.679	5.154	4.773	5.343	5.426	4.477	5.902
ALOX12B	2.512	2.53	2.55	2.498	2.605	2.795	3.238	2.846	2.616	2.548	2.58	2.76	2.826	2.504	2.592	2.667	2.356	2.28	2.332	2.209	2.654	2.657	2.509	2.101	2.339	2.518	2.903	2.511	2.606	2.488	2.475	2.646	2.529	2.222	2.341	2.427	2.871	2.59	2.334	2.326	2.662	2.351	2.654	2.375	2.377	2.549	2.477	2.456	2.294
ALOX15	5.763	3.408	3.928	6.974	3.228	5.966	4.118	6.689	4.086	3.006	6.021	4.327	4.806	6.504	4.315	5.099	4.693	5.241	3.058	4.787	4.471	5.324	6.631	5.11	6.15	5.231	4.193	6.743	7.43	5.636	4.3	4.318	5.137	5.947	4.793	4.78	5.085	5.448	6.121	4.416	3.634	5.058	3.604	5.996	4.509	6.861	2.672	4.609	5.966
ALOX15B	3.179	2.828	3.377	3.36	3.295	3.084	3.262	2.894	3.009	3.35	4.628	3.601	3.183	3.777	4.708	3.832	3.137	2.951	3.883	3.131	3.655	4.672	3.704	4.707	3.753	3.342	2.882	3.368	2.868	3.08	2.993	5.118	3.495	3.38	2.902	3.521	4.562	4.221	3.545	3.307	3.055	3.322	3.02	3.309	3.492	2.862	3.453	3.753	3.789
ALOX5	8.511	9.068	8.492	8.25	8.041	7.862	8.559	8.165	9.025	8.114	8.213	8.366	8.395	8.323	8.233	8.019	8.294	8.564	8.833	8.008	8.797	8.86	9.205	8.486	8.412	8.417	7.992	8.684	8.22	8.645	8.098	8.442	8.093	8.158	8.517	8.8	8.603	8.906	8.391	8.311	8.288	8.135	8.546	8.067	8.423	8.171	8.711	8.284	8.247
ALOX5AP	11.625	11.237	11.392	11.552	11.621	11.437	11.578	11.063	11.773	11.447	11.407	11.508	11.512	11.321	11.466	11.236	11.403	11.36	11.765	11.512	11.449	11.727	11.936	11.566	11.622	11.697	10.952	11.593	11.291	11.687	11.04	11.219	11.323	11.226	11.445	11.697	11.671	11.523	11.525	11.355	11.536	11.062	11.482	11.556	11.7	11.367	11.522	11.57	11.474
ALOXE3	2.785	2.857	2.933	3.009	3.118	3.359	3.32	3.261	3.301	3.094	3.117	2.955	3.094	3.175	3.357	3.298	3.076	3.019	3.141	3.147	2.73	3.227	3.148	3.184	3.019	3.06	2.926	3.069	3.092	2.99	3.228	2.93	3.159	3.253	3.236	2.734	3.069	3.58	2.687	2.923	2.967	2.814	3.148	2.893	3.007	3.362	3.111	3.102	2.893
ALPI	2.768	2.733	3.122	2.712	3.245	2.883	2.918	3.804	2.833	2.907	3.123	3.015	2.716	3.013	3.189	2.915	2.864	3.117	3.042	2.793	2.701	3.422	2.995	2.765	2.772	3.3	2.943	3.228	2.734	3.077	2.896	2.831	2.883	3.245	2.853	3.162	3.091	3.171	2.83	2.788	2.816	2.785	2.952	2.966	2.512	2.993	3.451	2.977	2.714
ALPK1	8.549	9.082	8.124	8.195	7.852	8.446	8.427	8.204	8.621	7.863	8.132	8.519	8.336	8.232	8.483	8.544	8.389	8.25	8.583	7.975	8.54	8.55	8.722	8.242	8.877	8.572	8.143	8.475	7.611	8.652	8.117	8.509	7.997	8.769	8.414	8.322	8.639	8.349	8.349	8.27	8.208	8.58	8.681	8.142	8.292	8.269	8.424	7.951	7.763
ALPK2	2.456	1.922	2.007	2.313	2.395	2.421	2.053	2.485	2.376	1.974	2.713	2.368	2.65	2.286	2.093	2.067	2.552	2.229	1.594	1.91	2.15	2.686	2.43	2.582	1.955	2.757	1.965	2.224	2.121	1.882	3.133	2.111	2.111	2.216	2.084	2.032	2.203	2.134	2.13	2.502	2.107	2.26	2.775	2.001	1.865	2.23	2.05	2.006	3.671
ALPK3	3.132	3.179	3.176	3.248	3.606	3.124	2.847	3.223	3.233	3.248	3.473	3.21	3.384	3.31	3.482	3.109	3.185	2.87	3.056	3.68	3.203	3.251	3.261	3.059	3.31	3.236	3.403	3.09	3.004	3.425	3.329	3.043	3.005	3.457	3.621	3.162	3.711	3.622	3.014	3.142	3.132	3.182	2.878	2.952	3.058	3.221	3.124	3.14	3.107
ALPL	9.803	10.757	9.507	9.881	9.856	10.109	10.066	9.278	11.217	9.904	9.282	9.529	9.927	10.297	9.61	10.026	9.788	10.132	9.912	9.135	9.972	9.555	10.339	8.981	9.06	9.921	9.308	9.702	9.597	9.795	9.411	9.322	9.584	9.9	10.471	9.986	9.858	9.87	9.605	9.852	9.241	9.882	10.364	8.34	10.206	9.948	9.842	9.169	9.157
ALPP	2.774	2.621	2.554	2.473	2.789	2.822	2.833	3.621	2.464	2.669	2.655	2.7	2.801	2.702	2.822	3.295	2.723	2.379	2.786	2.691	2.405	2.576	2.695	2.676	2.549	3.081	2.379	2.528	2.667	2.827	2.613	2.439	2.685	2.825	2.949	2.66	2.898	2.832	2.569	2.53	2.732	2.529	2.953	2.228	2.667	2.729	2.901	2.916	2.589
ALPPL2	2.738	2.496	2.85	2.894	3.094	3.148	2.477	3.339	2.756	2.964	3.063	2.959	2.75	2.951	3.089	3.012	2.877	2.821	3.038	2.798	2.438	3.169	3.128	2.728	2.944	3.405	2.853	3.027	2.795	2.895	2.996	2.536	2.507	3.378	3.07	2.845	3.32	3.062	2.61	2.805	2.72	2.897	2.896	2.84	2.708	3.09	3.563	3.312	2.913
ALS2	6.678	7.063	6.442	6.364	6.815	6.159	6.242	5.978	6.207	5.6	6.353	6.4	6.346	6.693	6.079	6.478	6.727	6.689	6.833	6.316	6.27	6.563	6.661	6.424	6.596	6.398	6.759	6.84	6.532	6.917	6.618	6.506	6.341	5.774	6.262	6.32	6.354	5.763	6.865	6.858	6.146	6.219	7.263	6.855	6.482	6.571	5.51	6.923	6.604
ALS2CL	4.104	4.087	5.002	4.579	4.397	4.384	5.186	4.446	4.52	4.215	4.479	4.259	4.372	4.402	4.635	4.92	5.058	4.518	4.112	4.244	4.229	4.279	4.389	3.92	4.465	4.191	4.748	3.911	4.719	4.474	4.719	4.19	4.679	4.082	4.792	4.293	4.282	4.612	3.792	4.386	4.734	4.174	4.709	4.433	4.572	4.568	5.069	4.675	4.239
ALS2CR11	4.409	5.213	4.322	3.084	4.46	3.825	4.883	4.968	4.104	4.103	4.31	4.331	3.308	4.144	5.043	3.057	3.725	4.252	4.392	4.344	5.451	3.602	4.446	3.783	4.973	4.105	4.796	3.945	4.215	5.183	3.802	4.656	3.715	3.207	5.341	3.906	3.451	4.711	5.402	4.821	3.965	4.015	4.481	3.975	4.966	3.83	5.07	3.356	3.729
ALS2CR12	2.712	2.619	2.99	2.548	2.628	2.879	2.538	3.017	2.533	2.723	2.956	2.461	2.246	4.07	3.021	3.462	2.588	2.806	2.83	2.724	2.891	2.459	2.926	2.593	2.618	3.315	2.886	3.013	2.671	2.911	2.364	2.735	2.98	2.823	3.342	2.518	2.826	3.719	2.68	3.011	2.814	2.614	2.557	2.429	2.993	2.944	3.704	2.617	2.749
ALS2CR4	3.956	3.948	3.842	4.278	4.781	4.152	3.592	3.832	4.286	4.275	4.172	3.272	4.309	4.036	3.559	3.549	4.27	4.26	3.708	3.9	4.817	3.876	3.577	4.236	4.147	3.568	4.171	3.309	4.322	4.159	3.926	4.612	3.881	3.721	3.553	3.863	3.735	4.282	3.41	3.96	3.681	3.986	4.427	4.32	4.165	4.639	3.444	3.833	4.124
ALS2CR8	3.069	4.734	4.314	4.241	3.841	3.407	3.701	3.241	4.225	3.707	4.106	4.108	3.729	3.846	3.805	4.433	3.246	3.904	3.893	4.66	4.289	3.054	3.855	4.178	4.25	2.955	4.426	3.762	4.527	4.947	3.396	5.031	4.049	3.002	3.675	3.879	2.978	3.303	4.628	3.925	3.556	3.858	3.311	4.946	3.512	4.063	3.921	3.65	3.371
ALX1	1.971	1.878	2.149	1.787	2.166	2.074	1.921	2.006	2.115	2.036	1.937	2.169	2.1	2.021	1.976	2.029	2.186	1.88	2.366	2.34	1.979	2.025	2.057	1.928	2.059	1.955	1.932	2.223	1.78	2.159	2.058	1.706	2.215	2.046	2.112	2.11	2.158	1.974	1.886	1.908	1.884	1.959	2.185	1.996	1.985	1.852	2.075	2.068	1.925
ALX3	2.501	2.55	2.635	2.552	2.654	2.595	2.839	2.835	2.804	2.809	2.665	2.698	2.788	2.475	2.78	2.274	2.499	2.398	2.371	2.591	2.536	2.635	2.625	2.617	2.625	2.496	2.601	2.702	2.422	2.636	3.011	2.388	2.323	2.83	2.683	2.552	2.877	2.83	2.529	2.518	2.766	2.579	2.488	2.32	2.635	2.65	2.95	2.583	2.189
ALX4	3.847	3.27	3.342	3.962	3.796	3.414	3.481	3.965	3.679	3.84	3.261	3.537	3.983	3.849	3.75	3.914	4.061	3.31	3.777	3.294	3.925	3.392	3.529	3.24	3.304	3.895	3.478	3.137	3.393	3.084	3.675	3.291	3.344	3.35	3.549	3.495	3.749	3.574	3.294	3.544	3.939	3.82	3.483	3.427	3.48	3.745	3.709	3.598	3.614
AMAC1	4.651	4.359	4.713	5.123	4.706	5.48	5.396	4.544	5.193	4.955	4.569	5.364	4.93	4.522	5.127	5.266	5.471	4.618	5.194	4.896	5.141	5.211	4.951	4.418	5.374	4.673	4.798	5.015	4.943	4.869	4.835	5.078	5.105	4.473	4.849	4.822	5.203	5.705	4.667	4.846	4.876	5.167	5.291	5.029	5.026	5.032	4.926	4.797	4.336
AMAC1L2	4.22	3.814	4.077	3.969	4.325	4.174	4.566	4.666	4.751	4.399	4.5	4.56	4.089	4.145	4.526	4.248	4.141	4.145	4.102	4.096	4.042	4.639	4.224	3.96	4.316	4.489	4.149	4.111	4.209	3.953	4.079	3.352	4.005	4.66	4.156	4.288	4.708	4.623	4.066	3.992	4.036	4.017	4.354	3.598	3.849	4.39	4.24	4.587	4.319
AMAC1L3	2.802	2.812	3.086	2.945	2.9	3.242	2.995	3.911	3.069	3.003	3.063	2.931	3.062	2.852	3.179	2.848	3.429	2.967	3.244	2.876	2.617	3.168	3.062	2.67	3.05	3.44	3.136	2.925	2.981	2.794	3.272	2.761	2.709	2.855	3.118	2.846	3.675	2.983	2.728	2.825	2.999	2.758	2.896	3.05	2.735	2.99	3.378	2.727	3.292
AMACR	4.034	4.255	5.266	5.557	4.677	4.887	4.498	3.934	5.292	4.427	4.423	4.073	4.355	4.086	4.671	4.643	4.282	4.785	3.659	4.644	4.434	4.763	5.493	4.378	4.638	4.279	5.109	3.892	5.105	4.683	5.104	4.901	5.222	4.296	4.967	5.151	4.112	4.227	5.06	4.876	3.536	4.978	4.59	5.081	4.539	4.041	3.966	4.851	4.756
AMACR	5.348	5.321	5.957	6.817	5.314	5.627	5.615	5.614	6.008	5.308	5.445	5.439	5.096	5.39	5.93	6.559	6.571	5.86	5.551	5.179	5.721	5.725	6.775	5.526	5.978	6.147	6.309	5.645	6.001	5.922	6.185	6.182	5.892	5.364	6.06	5.432	5.122	5.696	5.83	6.002	5.048	5.29	5.468	6.349	5.669	4.909	5.912	5.6	5.942
AMBN	1.748	2.083	1.904	1.9	1.924	2.024	1.821	2.1	2.2	2.126	2.035	1.98	1.754	1.949	1.954	2.127	1.986	1.886	1.802	1.709	1.92	1.949	1.884	1.657	1.802	2.089	1.935	1.957	1.935	1.957	2.005	2.024	1.736	1.909	1.992	2.052	1.913	2.354	2.178	1.953	1.95	1.812	2.292	2.115	1.926	1.984	1.968	2.036	1.943
AMBP	3.135	2.833	2.967	2.946	3.113	3.13	3.614	3.34	3.171	3.041	3.2	2.948	3.136	3.392	3.02	3.083	2.806	2.98	3.297	3.362	3.029	3.295	2.927	2.823	3.384	3.08	2.994	3.164	3.005	3.142	3.448	3.076	2.782	3.352	2.808	2.89	3.07	2.961	2.743	2.887	3.385	2.978	2.976	2.853	2.779	3.278	3.294	3.152	2.867
AMBRA1	6.502	6.136	7.265	6.597	6.595	6.727	6.725	6.311	6.241	6.575	6.682	7.196	6.796	7.054	7.038	5.63	6.784	6.653	6.95	6.239	6.898	7.15	6.673	6.453	6.859	6.761	6.732	7.014	6.981	6.738	6.921	7.046	6.551	6.457	6.929	6.616	6.885	6.395	6.872	6.836	6.943	7.027	6.875	6.585	6.314	6.745	6.899	6.627	6.833
AMD1	8.83	9.775	9.718	9.268	9.574	8.984	8.853	8.531	8.792	9.119	9.117	9.04	9.511	8.714	8.859	8.741	8.785	9.324	8.961	9.889	9.289	8.598	9.077	9.461	8.943	9.206	9.583	8.774	9.274	9.26	8.562	9.55	9.068	8.242	8.219	9.731	9.367	8.962	9.079	9.289	9.542	9.247	9.303	9.872	9.132	9.398	8.545	9.539	8.919
AMDHD1	3.359	4.851	5.07	4.628	4.058	4.301	4.646	3.136	3.712	3.2	4.457	5.343	3.971	4.254	4.114	3.721	5.015	4.304	3.388	3.773	4.816	3.866	4.278	4.736	3.9	4.301	4.387	4.066	3.559	3.434	4.998	5.539	5.089	4.428	3.964	3.915	4.491	3.989	4.422	3.205	3.412	3.852	3.445	3.862	3.869	3.865	3.412	4.013	4.066
AMDHD2	4.442	3.36	4.469	5.068	4.517	4.634	4.601	4.755	4.081	4.266	4.368	4.839	4.301	4.141	4.362	3.985	4.594	4.573	4.759	4.302	4.522	4.795	4.736	5.023	4.557	4.575	4.059	4.509	4.538	5.079	4.255	4.625	4.899	4.803	4.355	4.164	5.062	4.469	4.632	4.288	4.946	3.962	4.279	4.005	4.699	4.265	4.73	4.284	4.604
AMELX	3.412	2.96	3.002	3.601	3.593	3.827	3.224	3.591	3.958	3.598	3.313	3.661	3.744	3.399	3.203	4.133	3.699	3.337	3.26	3.486	3.154	3.59	3.47	3.114	3.315	3.42	3.38	3.332	3.483	3.306	3.789	3.115	3.259	3.659	4.228	3.154	3.462	3.448	3.204	3.381	3.386	3.436	3.446	3.769	3.533	3.662	3.516	3.126	3.297
AMELY	3.15	3.035	2.983	2.996	3.271	3.105	3.313	3.198	3.309	3.063	3.077	3.327	3.033	3.035	3.205	3.643	2.999	2.916	3.478	2.978	3.292	3.319	3.131	3.159	3.323	3.476	3.076	2.966	2.825	3.175	3.028	2.95	2.984	3.178	3.474	2.997	3.156	3.226	2.966	3.103	2.947	2.942	3.202	2.996	3.035	2.994	3.299	3.212	3.012
AMFR	5.308	5.863	5.705	5.602	5.386	5.664	5.485	6.429	5.52	5.35	5.378	5.729	5.957	5.906	5.198	4.982	6.22	5.825	4.913	5.917	5.603	5.528	5.765	5.687	5.9	5.426	5.702	4.943	5.794	5.226	6.15	5.26	5.943	6.72	5.926	5.822	5.652	5.875	5.271	5.562	5.723	5.619	5.612	5.659	6.224	5.757	5.126	5.478	5.749
AMH	2.891	2.822	3.035	3.255	2.992	3.326	3.054	3.165	3.376	2.89	3.04	3.453	3.209	3.512	3.6	2.866	2.881	2.754	3.097	2.737	3.098	3.319	3.137	3.016	3.047	2.874	3.125	2.854	3.099	3	3.043	3.056	3.256	3.595	3.008	2.907	3.096	3.491	3.094	3.027	2.935	2.856	3.038	2.918	3.269	3.057	2.909	3.031	2.837
AMHR2	3.3	3.245	3.518	3.572	3.859	3.653	3.343	4.366	3.841	3.71	3.576	3.708	3.729	3.983	3.519	3.747	3.465	3.391	3.459	3.499	3.725	3.819	3.532	3.299	3.417	3.781	3.586	3.592	3.261	3.638	3.751	3.13	3.24	4.065	3.433	3.507	3.731	3.827	3.236	3.567	3.242	3.603	3.734	3.213	3.474	3.976	3.606	3.472	3.336
AMICA1	11.096	11.277	11.234	10.964	11.167	10.929	11.177	10.874	10.986	10.962	11.053	10.959	11.042	10.995	11.164	10.898	11.094	11.022	11.116	11.065	11.149	11.265	11.385	11.04	11.151	11.259	11.025	11.113	10.58	11.131	10.955	11.035	11.173	11.223	10.988	11.109	11.176	11.101	11.059	10.744	11.184	10.933	11.009	11.042	11	10.992	11.117	11.12	10.951
AMIGO1	3.75	4.062	4.387	4.218	3.864	3.707	4.022	4.478	4.492	4.325	4.047	4.132	4.284	4.171	3.958	4.911	4.485	4.104	3.886	3.715	4.314	3.852	4.087	3.553	3.19	4.023	4.634	3.405	4.016	4.395	4.178	4.735	3.898	2.933	3.697	3.734	4.139	3.676	4.654	4.538	4.674	4.035	4.209	3.648	3.264	4.485	3.148	2.837	3.803
AMIGO2	5.19	5.152	5.264	5.406	4.684	4.131	3.966	4.396	4.771	4.992	5.036	4.649	4.796	4.681	5.299	4.13	4.821	4.601	3.491	4.61	4.765	4.245	4.396	4.228	4.733	3.946	5.293	4.791	5.081	4.648	4.998	4.834	4.74	4.814	4.624	4.56	4	4.563	4.467	5.077	5.16	5.003	4.332	4.544	4.164	4.707	4.045	3.835	4.101
AMIGO3	3.774	3.75	3.834	3.722	3.937	3.949	4.245	4.227	3.924	3.949	4.108	4.246	4.112	4.472	3.956	4.193	3.925	3.833	3.841	3.441	4.012	4.243	4.123	3.977	3.978	4.085	3.863	3.958	4.183	3.891	3.899	4.098	4.084	4.042	4.086	3.73	4.065	4.139	3.731	4.053	4.526	3.863	4.088	3.709	4.107	3.944	3.831	3.992	3.833
AMMECR1	7.685	7.596	7.929	7.894	7.623	7.519	7.73	7.629	7.908	7.872	7.7	7.758	7.722	7.42	7.403	6.846	7.533	7.747	7.375	7.531	7.49	7.604	7.288	7.548	7.377	7.679	8.085	7.462	8.023	8.073	7.553	7.486	7.749	6.899	7.77	7.528	7.66	7.445	7.759	7.794	7.539	7.932	7.851	7.292	7.859	7.784	7.483	7.784	7.522
AMMECR1L	6.66	7.225	6.872	6.908	6.925	6.892	6.769	6.224	6.511	6.727	6.78	6.741	6.969	6.785	6.707	5.154	7.164	7.239	6.665	7.163	6.848	6.315	7.186	6.901	6.931	6.563	6.735	6.907	7.226	7.179	6.826	7.181	6.735	6.762	6.375	6.973	6.344	6.3	6.827	6.926	6.535	6.628	7.088	7.524	6.795	6.63	6.063	7.208	6.995
AMN	3.169	2.941	3.313	3.41	3.275	3.349	3.086	3.287	3.403	3.358	3.189	3.438	3.393	3.59	3.375	3.187	3.433	3.277	3.298	3.247	3.434	3.103	3.396	3.103	3.251	3.554	3.233	3.4	3.061	3.227	3.346	2.94	3.335	3.992	3.489	3.44	3.292	3.67	3.559	3.232	3.313	3.266	3.46	2.958	3.479	3.525	3.57	3.37	3.394
AMN1	5.501	7.362	6.171	5.339	5.93	4.909	5.578	4.274	5.573	5.66	5.931	5.56	5.086	5.471	4.703	6.798	5.024	6.018	6.042	6.321	5.617	4.889	5.81	5.802	6.063	6.095	5.688	6.087	5.788	6.216	5.406	6.691	5.133	5.803	4.789	6.449	5.409	6.086	5.949	5.506	6.036	5.48	5.085	6.114	5.505	5.641	5.174	5.611	5.25
AMOT	4.557	3.816	4.328	3.98	5.134	3.744	3.753	3.451	2.561	4.298	4.228	4.308	2.896	3.835	3.414	3.073	4.917	4.429	3.348	3.32	3.969	3.848	4.015	3.558	4.486	4.246	4.547	3.894	4.603	3.476	5.393	4.13	4.759	3.528	4.911	3.246	3.582	3.308	4.231	4.654	3.527	3.88	4.604	4.312	3.279	4.26	2.62	4.142	4.569
AMOTL1	5.104	4.571	4.958	4.704	4.148	5.291	4.768	4.742	3.832	4.016	4.296	4.556	4.701	5.161	5.143	3.525	3.823	4.624	4.605	4.464	5.51	4.344	4.87	5.269	4.994	4.219	4.92	5.49	4.59	4.777	4.6	4.474	4.045	4.304	5.32	4.591	4.477	5.758	3.941	5.388	4.581	5.229	4.242	4.074	3.927	4.375	5.663	4.375	6.345
AMOTL2	2.874	2.839	3.008	2.489	2.812	3.283	2.771	3.433	2.892	3.263	2.909	3.25	2.798	2.889	2.988	2.82	3.083	2.725	3.123	2.821	3.2	3.382	2.833	2.75	3.211	3.02	3.051	3.275	2.913	2.675	3.029	2.696	2.805	3.406	3.042	3.381	3.315	3.275	2.941	2.913	2.918	2.8	3.105	2.879	2.763	3.176	3.498	2.89	3.066
AMPD1	2.114	2.145	2.126	2.193	2.136	2.134	2.277	2.147	2.525	1.999	1.946	2.07	2.313	2.427	2.304	2.303	2.148	2.258	2.19	1.972	2.412	2.285	2.136	2.26	2.032	1.924	1.989	2.199	2.469	2.256	2.361	2.437	2.375	2.19	2.03	2.255	2.204	2.35	2.075	2.04	1.971	2.224	1.908	1.903	2.608	2.102	2.334	2.014	2.169
AMPD2	8.771	8.556	9.435	8.943	8.456	9.006	9.213	8.123	7.796	8.551	8.552	9.298	9.26	8.923	9.176	8.885	9.248	9.119	9.087	9.002	9.244	9.552	9.179	8.943	8.782	9.124	8.944	9.348	8.745	8.956	8.875	9.594	9.111	9.337	9.22	8.739	9.636	8.933	8.928	8.944	9.101	9.164	9.053	8.405	8.277	8.631	9.501	8.746	8.96
AMPD3	7.25	7.592	6.981	7.592	7.744	7.034	7.673	7.295	7.329	6.869	7.045	6.854	7.416	7.037	6.713	6.685	7.347	7.591	7.834	7.105	6.56	6.802	7.965	7.005	7.189	7.043	6.937	7.237	7.422	6.831	7.416	7.972	7.347	7.35	7.013	6.981	6.993	6.999	7.236	7.023	6.924	7.12	7.587	7.465	7.08	7.628	7.278	6.951	7.414
AMPH	3.971	3.693	3.126	2.857	3.947	3.583	3.378	3.397	3.807	3.664	3.752	3.705	2.924	3.015	3.214	3.567	3.247	3.427	3.909	3.748	3.839	3.695	3.62	3.858	3.608	4.093	3.526	3.656	3.798	3.934	3.658	3.189	3.567	2.937	3.223	4.048	3.222	3.33	3.654	3.487	3.132	3.376	3.428	4.264	3.556	3.041	2.669	3.459	3.848
AMT	5.884	5.738	5.843	5.161	6.105	6.004	6.012	5.756	5.692	5.384	5.089	5.966	5.366	5.766	5.739	6.088	6.45	5.433	5.645	5.037	6.225	5.935	5.777	5.118	6.244	5.439	6.009	5.473	5.233	5.758	6.084	5.696	6.339	6.113	5.727	5.004	5.873	5.319	5.713	5.228	6.009	5.925	5.905	5.536	5.759	5.705	5.774	5.214	5.439
AMT	2.783	2.928	2.832	2.683	2.387	2.864	3.055	2.538	3.352	2.818	2.645	2.806	3.492	2.882	2.882	3.173	2.921	2.716	3.305	2.328	2.604	3.598	2.855	2.759	2.656	2.82	3.065	2.711	2.934	2.931	3.044	2.616	2.964	2.935	2.66	2.775	2.996	2.806	2.901	2.767	2.666	2.35	3.083	2.553	2.632	2.776	2.96	2.617	2.951
AMTN	2.354	2.124	2.322	2.199	2.422	2.375	2.143	2.087	2.145	2.261	2.034	2.312	2.432	2.357	2.157	2.588	2.188	2.298	2.579	2.274	2.305	2.322	2.405	2.177	2.078	2.214	2.386	2.416	2.219	2.143	2.21	2.135	2.299	2.234	2.198	2.494	2.251	2.632	2.354	2.102	2.233	2.077	2.321	2.155	1.957	2.583	2.082	2.423	2.554
AMY1A	6.924	7.305	6.835	6.892	7.081	6.599	7.937	5.865	6.866	6.815	6.697	6.812	7.227	6.369	6.543	7.135	6.689	6.957	7.503	7.385	6.904	6.936	6.782	6.903	7.231	6.227	7.007	6.729	7.142	7.668	7.051	7.383	6.551	6.215	6.263	7.246	6.606	6.723	7.366	7.157	6.871	6.509	7.008	7.467	6.898	7.205	6.686	6.741	6.749
AMY1A	7.367	7.42	7.626	7.488	7.977	7.549	8.272	6.829	7.601	7.471	7.521	7.257	7.554	6.889	7.051	7.956	7.482	7.541	7.941	7.551	7.407	7.387	7.642	7.139	8.059	7.309	7.894	7.314	7.423	7.774	7.804	8.26	7.536	7.185	6.96	7.502	7.507	7.537	7.612	7.69	7.588	7.223	7.708	7.624	7.004	7.868	7.554	7.515	7.12
AMY2B	6.917	7.131	6.783	6.892	7.036	6.397	7.735	5.667	6.7	6.866	6.725	6.937	6.849	6.384	5.86	6.977	6.608	6.76	7.318	7.325	6.71	6.637	6.738	6.804	7.185	6.427	6.876	6.689	6.902	7.372	7.067	7.514	6.848	5.737	6.321	7.009	6.443	6.656	7.361	7.024	6.921	6.637	6.68	7.451	6.814	7.106	6.465	6.626	6.635
AMZ1	3.072	2.989	3.095	2.791	3.017	2.862	2.644	3.043	2.951	3.011	2.826	2.892	3.209	3.164	2.81	3.303	3.158	2.718	2.85	2.995	3.07	3.128	2.801	2.701	2.961	2.881	2.628	2.89	2.838	2.879	3.05	2.992	3.251	2.652	2.922	2.745	2.783	3.294	2.746	3.018	3.18	2.678	2.917	2.611	3.03	2.653	2.963	3.162	2.56
AMZ2	8.2	8.213	8.105	8.378	8.595	8.458	8.626	8.178	8.334	8.308	8.498	8.34	8.413	8.153	8.093	8.161	8.685	8.193	8.345	8.443	8.032	8.373	8.467	8.203	8.438	8.421	8.61	8.48	8.319	8.206	8.813	8.258	8.259	8.848	8.339	8.054	8.418	8.124	8.281	8.484	8.176	7.943	8.548	8.359	8.378	8.31	8.504	8.116	8.2
ANAPC1	7.344	6.708	7.418	7.453	7.338	7.266	7.653	7.417	7.316	7.364	7.511	7.347	7.215	7.217	7.21	6.692	7.529	7.225	7.133	6.842	7.224	7.205	7.167	7.176	7.54	7.181	7.451	7.302	7.489	7.13	7.637	7.503	7.346	6.89	7.225	6.674	7.122	7.148	7.37	7.332	7.142	7.307	7.336	7.153	6.924	7.504	7.206	6.916	7.176
ANAPC10	4.238	5.75	5.183	4.537	4.292	5.211	4.502	4.45	4.563	5.004	5.694	5.119	3.993	4.038	4.212	5.322	5.681	4.923	4.863	5.471	4.713	2.992	4.69	4.942	4.657	3.872	5.167	4.643	5.62	5.598	5.256	6.135	3.994	4.199	4.1	5.405	4.631	3.297	4.803	4.949	5.408	3.618	5.124	5.839	4.491	4.725	4.34	4.605	5.253
ANAPC11	9.898	9.656	10.121	10.042	9.824	10.228	9.604	10.221	10.016	10.012	10.181	10.052	9.915	10.062	10.294	9.751	10.197	9.855	9.877	9.708	9.825	9.844	9.837	9.865	10.215	10	9.926	10.162	10.047	9.743	10.219	9.856	9.955	10.148	10.088	9.865	10.393	10.082	10.002	10.041	10.194	9.914	9.88	9.939	9.929	10.105	10.186	9.982	10.098
ANAPC13	8.58	8.406	8.615	8.755	8.493	8.597	8.824	8.253	8.583	8.619	8.932	8.94	8.635	8.528	8.392	8.701	8.34	8.627	8.878	8.968	8.744	8.586	8.933	8.607	8.572	8.537	8.58	8.577	8.784	8.874	8.368	8.625	8.529	7.793	8.431	8.849	8.724	8.51	8.973	8.885	8.679	8.401	8.852	8.852	8.778	8.57	8.612	9.052	8.232
ANAPC16	8.537	8.54	8.592	8.639	8.477	8.633	8.506	8.649	8.692	8.727	8.941	8.635	8.454	8.458	8.947	8.473	8.52	8.515	8.332	8.714	8.404	8.454	8.489	8.421	8.588	8.475	8.633	8.393	8.674	8.579	8.738	8.607	8.455	8.318	8.276	8.39	8.697	8.389	8.714	8.265	8.787	8.402	8.456	8.71	8.868	8.7	8.555	8.365	8.546
ANAPC2	4.647	4.228	4.548	4.447	4.5	4.637	4.495	5.133	4.355	4.522	4.845	4.768	4.236	4.144	4.61	3.858	4.91	4.409	5.039	4.401	4.505	4.714	4.668	4.237	4.929	4.765	4.646	5.116	4.597	4.675	4.785	4.704	4.397	4.803	4.791	4.097	5.187	4.328	4.201	4.701	4.701	4.413	4.285	3.989	4.276	4.472	4.995	4.317	4.509
ANAPC2	3.163	2.785	2.811	2.79	2.703	2.823	2.87	2.984	2.903	2.806	2.905	2.821	2.861	3.153	2.765	3.174	2.789	3.02	3.452	2.579	3.213	2.812	2.926	2.81	2.628	2.945	2.88	2.887	2.502	2.511	2.8	2.939	2.844	3.076	3.197	2.528	2.938	2.965	2.555	2.837	3.172	2.79	3.1	2.595	3.227	2.85	3.164	2.72	2.964
ANAPC4	8.176	8.53	8.249	7.713	8.411	8.008	8.621	7.828	7.888	8.002	7.953	8.123	8.332	7.774	8.34	8.229	8.676	8.297	8.297	8.107	8.311	7.405	8.349	7.945	8.292	7.76	8.553	8.492	7.842	8.628	8.351	8.496	8.238	7.6	7.801	7.734	7.7	7.711	8.524	8.413	8.063	8.182	8.602	8.654	8.227	8.303	7.866	7.798	8.099
ANAPC5	9.328	8.96	9.459	9.165	9.385	9.634	9.789	9.434	9.288	9.2	9.26	9.356	9.244	9.242	9.339	8.997	9.608	9.144	9.175	8.982	9.404	9.452	9.242	9.139	9.647	9.281	9.56	9.314	9.586	9.228	9.658	9.199	9.686	9.401	9.32	8.69	9.481	9.315	9.224	9.222	9.461	9.348	9.307	9.26	9.388	9.364	9.4	9.038	9.296
ANAPC7	7.722	8.032	8.08	7.8	7.92	8.339	8.427	8.131	8.017	7.767	8.025	7.699	7.915	7.603	7.95	7.63	8.319	7.83	8.093	7.477	7.944	7.798	8.189	7.519	8.305	7.971	8.181	8.014	7.806	7.953	8.475	8.222	7.866	7.708	7.779	7.622	8.243	7.748	7.845	7.852	7.765	8.035	8.072	7.858	7.485	8.167	7.695	7.558	7.815
ANG	6.334	6.956	5.042	5.804	5.943	6.407	5.671	5.648	5.172	4.983	5.821	5.247	5.557	6.674	6.404	4.058	6.552	5.536	6.122	5.666	5.52	6.006	5.707	6.505	5.961	5.573	4.88	5.964	5.138	5.911	5.822	6.516	5.911	5.315	5.911	6.567	6.948	6.231	5.575	6.154	5.209	5.959	5.408	5.858	5.829	5.716	5.921	5.71	5.701
ANGEL1	6.795	6.419	6.619	6.817	6.695	6.25	6.628	6.665	6.51	6.515	6.711	6.319	7.164	6.265	7.013	5.453	6.558	6.611	6.145	6.24	6.675	6.191	5.88	6.619	6.467	6.209	6.605	6.598	6.695	6.482	6.581	6.306	6.592	6.625	6.673	6.472	6.744	6.032	6.155	6.79	6.202	6.979	6.668	6.689	5.955	6.496	7.125	6.183	6.622
ANGEL2	7.578	8.124	8.058	7.91	8.209	7.576	7.768	7.419	7.605	7.678	7.803	7.538	7.174	7.516	7.565	7.324	7.948	7.612	8.199	8.184	7.656	7.065	7.882	7.916	7.953	7.522	7.959	7.332	7.693	7.795	7.715	8.524	7.639	7.782	7.373	7.673	7.49	6.937	7.779	7.883	7.794	7.465	7.775	8.519	7.974	7.79	7.147	7.636	7.747
ANGPT1	3.444	2.323	3.27	3.075	3.229	3.291	2.99	2.443	2.868	2.908	2.674	3.015	3.562	3.112	2.728	3.584	2.653	3.044	2.649	2.591	3.294	3.503	4.317	3.493	2.323	2.783	2.617	3.38	2.57	2.742	2.591	2.768	4.471	3.069	2.119	3.578	3.081	3.834	3.211	3.043	2.902	3.496	2.79	2.389	3.062	2.52	2.753	2.922	2.789
ANGPT2	4.177	3.556	3.676	3.796	3.688	3.668	3.865	3.207	3.789	2.993	3.58	3.795	3.49	3.354	3.296	4.182	3.13	3.805	3.629	3.563	4.523	3.853	3.648	3.909	3.508	3.405	3.933	3.565	3.988	3.722	3.833	3.546	3.986	4.135	3.336	2.966	3.865	4.035	4.131	3.46	3.911	3.914	3.864	4.217	3.67	3.468	4.055	3.782	3.358
ANGPT4	2.149	2.195	2.668	2.353	2.893	2.656	2.558	2.651	2.455	2.824	2.573	2.739	2.791	2.393	2.686	2.714	2.334	2.725	2.887	2.318	2.61	2.664	2.688	2.461	2.844	3.013	2.596	2.943	2.505	2.558	2.891	2.597	2.567	2.801	2.58	2.789	2.638	2.966	2.665	2.399	2.662	2.699	2.593	2.658	2.383	2.832	2.815	2.499	2.742
ANGPTL1	6.911	7.103	6.578	7.402	7.08	7.384	6.548	6.173	7.352	6.55	6.14	6.81	6.555	6.165	6.506	7.278	6.773	6.944	6.6	7.323	6.711	5.515	7.046	6.564	7.456	6.439	6.906	6.446	7.287	6.869	6.963	6.714	6.921	6.963	6.58	7.049	6.201	6.705	6.639	6.424	6.747	7.052	6.532	6.692	6.477	7.23	6.326	6.356	6.962
ANGPTL2	3.01	2.608	2.846	2.531	2.835	2.717	2.801	2.836	2.906	2.751	2.633	3.128	3.061	2.684	2.539	2.937	2.849	2.832	3.003	2.871	2.581	2.958	2.967	2.592	2.458	2.831	2.495	2.495	3.176	2.72	2.692	2.6	2.717	2.727	2.551	2.695	2.842	2.874	2.724	2.767	2.723	2.421	2.755	2.747	2.788	2.707	2.872	2.46	3.069
ANGPTL3	2.172	1.981	2.358	2.169	2.184	2.06	2.024	2.099	2.092	1.994	1.906	2.095	2.12	1.969	1.937	2.042	1.868	1.966	2.224	2.024	2.142	2.138	2.08	1.932	2.081	2.209	2.117	2.166	1.802	2.186	2.092	2.259	1.919	2.06	2.086	1.98	2.06	1.982	1.932	2.018	2.041	1.963	1.975	2.255	2.026	2.073	2.094	1.891	2.157
ANGPTL4	2.922	2.608	2.513	2.524	2.677	2.73	2.074	2.757	2.339	2.539	2.552	2.65	2.339	2.904	2.681	2.459	2.799	2.456	2.572	2.539	2.474	2.505	2.581	2.286	2.374	2.895	2.514	2.594	2.444	2.417	2.702	2.336	2.588	3.067	2.464	2.292	2.706	2.596	2.472	2.349	2.715	2.233	2.434	2.183	2.755	2.7	2.753	2.712	2.324
ANGPTL5	2.022	1.911	1.841	1.668	1.669	1.85	2.043	1.87	1.96	1.791	1.948	1.771	2.091	1.705	2.002	2.009	1.883	2.029	2.074	1.91	1.803	1.773	1.89	2.077	1.956	1.851	1.663	1.859	1.973	2.036	1.844	2.063	1.714	1.918	1.928	1.964	1.859	1.732	1.843	1.83	1.977	2.071	1.89	2.134	1.825	1.85	1.879	1.794	1.978
ANGPTL6	5.449	4.787	5.073	5.418	4.981	5.33	5.009	4.99	4.751	4.749	4.798	5.038	4.861	4.868	4.873	4.712	5.405	5.034	4.844	4.682	5.003	5.43	5.052	4.788	5.175	5.029	5.161	4.714	4.679	5.081	5.304	4.862	5.084	4.979	4.87	4.615	4.866	4.989	4.828	4.993	5.245	5.367	5.116	4.993	5.114	4.484	4.981	4.96	4.875
ANGPTL7	3.32	3.16	3.111	2.933	3.244	2.966	3.09	3.712	2.957	3.12	3.372	3.17	3.213	3.088	3.11	2.977	2.884	2.942	2.715	2.948	2.99	3.14	3.019	3.096	2.774	3.072	3.177	3.109	3.23	3.443	3.119	2.976	3.407	3.277	2.725	3.63	3.055	3.122	2.977	3.087	3.244	3.283	3.124	2.945	3.044	2.962	3.403	2.994	2.952
ANK1	6.842	6.17	5.052	8.203	7.267	6.309	5.513	9.599	6.974	6.824	6.031	7.017	7.681	9.151	7.518	8.351	7.753	7.613	6.261	7.537	7.216	6.27	5.788	6.687	4.051	8.034	7.208	6.667	6.508	6.419	7.671	6.152	7.333	9.976	7.589	5.778	5.009	9.514	7.421	5.859	7.492	7.865	7.101	5.418	8.325	8.001	8.016	6.95	7.992
ANK2	2.624	2.417	3.196	3.195	2.791	2.565	2.922	2.708	2.94	2.754	3.08	2.986	2.653	2.922	3.141	2.923	2.964	2.467	2.776	2.858	2.84	3.154	2.679	2.823	2.605	2.871	2.822	3.22	2.574	2.756	2.541	2.52	2.697	2.903	2.65	2.636	2.947	3.15	2.732	2.833	2.796	2.57	2.971	2.576	3.037	2.882	3.198	2.85	2.774
ANK3	6.827	5.705	6.757	6.377	6.311	6.133	6.597	5.857	6.312	6.05	6.815	6.093	6.191	6.576	6.221	6.029	5.943	6.638	6.327	6.207	6.754	6.064	6.541	6.478	6.564	6.099	6.414	6.35	7.323	7.189	7.206	6.268	6.819	7.476	6.192	6.084	6.023	6.166	6.551	6.704	6.599	6.589	7.123	7.013	5.997	6.473	6.466	6.02	7.117
ANKAR	3.545	3.92	3.721	3.231	3.474	3.409	3.399	3.537	3.459	3.247	3.387	3.293	3.391	3.69	3.374	3.425	3.74	3.414	3.791	3.447	3.661	3.17	3.504	3.581	3.514	3.567	3.631	3.386	3.569	3.498	3.563	3.849	3.759	4.01	3.685	3.369	3.177	3.36	3.851	3.522	3.549	3.083	3.378	3.605	3.5	3.472	3.581	3.454	3.506
ANKDD1A	5.439	6.467	5.714	5.699	6.152	4.623	5.984	5.036	4.973	4.953	5.814	4.978	5.739	5.011	5.307	5.466	5.701	5.738	6.689	5.911	4.795	4.978	6.734	5.284	6.114	4.878	5.642	5.283	5.22	5.835	5.471	6.77	5.125	5.446	4.028	6.164	5.924	4.953	5.533	6.319	5.615	4.613	5.163	6.277	5.629	5.384	4.413	5.523	5.275
ANKFN1	1.882	1.846	1.977	2.334	2.216	1.928	2.122	2.028	2.208	2.004	2.032	2.097	2.074	2.099	1.91	2.162	1.99	1.991	2.472	1.992	1.909	2.038	1.961	1.893	1.963	2.118	1.831	1.997	2.168	2.104	2.287	1.885	2.081	2.112	2.325	2.147	1.892	2.135	1.91	1.986	2.026	1.967	2.045	2.03	1.845	2.282	1.85	1.882	1.943
ANKFY1	8.522	7.622	7.543	7.614	7.85	8.022	7.989	7.853	7.42	7.982	7.876	7.93	7.742	7.874	8.169	7.738	8.168	7.706	7.529	7.704	7.782	8.012	7.973	8	8.265	7.729	8.056	8.201	7.865	7.958	8.303	7.705	7.827	8.162	7.853	7.71	7.445	7.856	7.916	7.982	7.635	8.178	8.112	7.944	7.451	8.018	7.936	8.142	7.794
ANKH	8.029	7.673	7.634	8.349	8.123	7.798	8.165	8.836	7.989	8.216	8.05	7.961	8.013	8.48	7.027	7.92	7.497	8.389	7.967	7.986	7.936	7.91	7.835	7.832	7.843	7.768	8.238	7.415	8.364	8.345	8.242	8.283	7.781	7.753	7.907	7.8	6.94	7.973	8.058	8.07	7.691	8.045	7.959	8.271	7.59	8.126	7.879	7.607	8.077
ANKH	8.026	8.755	7.997	8.49	8.606	8.326	8.486	7.138	7.784	8.206	8.221	8.524	8.312	7.55	6.826	8.3	8.326	8.01	8.039	8.666	8.04	7.626	8.063	8.698	8.8	8.078	8.183	7.962	8.225	8.088	8.261	8.896	8.414	8.177	7.559	8.442	7.92	7.075	8.724	7.844	8.633	7.97	8.538	8.841	8.412	8.14	7.397	7.876	8.314
ANKHD1	6.764	6.632	6.768	6.637	6.115	6.647	6.604	6.432	6.866	6.674	7	6.795	6.748	6.632	6.71	6.101	6.683	6.563	6.412	6.207	6.654	6.758	6.744	6.625	6.374	6.999	6.76	6.675	6.777	6.963	6.542	6.765	6.759	6.264	6.671	6.698	6.395	6.785	6.757	6.505	6.361	6.517	6.476	6.077	6.082	6.419	6.66	6.166	6.42
ANKHD1	9.871	9.783	9.716	9.782	10.087	9.895	10.166	9.34	9.527	9.866	9.92	9.865	9.936	9.804	9.639	9.734	9.967	9.835	10.125	9.912	9.938	9.877	10.121	10.116	10.069	9.923	10.17	9.801	9.998	9.847	10.178	10.246	9.93	9.748	9.888	9.741	9.816	9.526	9.866	9.882	9.805	9.929	9.969	10.149	9.394	9.847	9.769	9.823	9.923
ANKHD1_EIF4EBP3	7.809	7.569	8.178	8.025	7.869	8.108	8.405	8.024	7.882	7.95	8.008	8.086	8.129	7.935	7.892	7.986	8.253	7.897	8.093	7.478	8.023	8.536	8.129	7.866	8.124	7.954	8.112	8.131	7.709	7.758	8.204	7.766	7.962	8.127	8.287	7.651	8.446	8.27	7.853	7.864	7.809	8.039	8.123	7.531	7.911	7.904	8.531	7.803	7.953
ANKIB1	6.642	6.309	6.281	6.114	6.154	6.151	5.941	6.601	6.425	6.297	6.292	6.643	6.146	5.985	6.343	6.576	5.405	6.299	6.291	6.166	5.722	6.43	5.885	6.389	6.278	6.166	6.385	6.152	6.634	6.093	5.625	5.892	6.138	5.074	6.161	5.955	6.255	5.542	6.44	6.173	6.002	6.308	5.915	5.916	6.116	6.373	6.569	6.091	6.285
ANKK1	2.724	2.542	3.016	3.122	2.934	3.081	2.406	3.143	2.602	2.845	2.832	2.805	2.823	2.959	2.703	2.903	2.744	2.537	2.772	2.727	2.632	3.122	2.936	2.231	2.814	3.189	2.846	3.107	2.374	2.53	2.557	2.62	2.694	3.157	2.607	2.504	2.734	3.081	2.556	2.639	2.814	2.69	2.844	2.505	2.71	2.875	3.35	2.679	2.626
ANKLE1	3.377	4.062	3.475	3.3	3.622	4.984	3.839	5.227	3.591	3.423	4.173	3.568	3.315	4.007	3.454	3.631	4.439	3.615	3.593	3.383	3.552	2.931	3.975	3.43	3.589	3.677	3.283	3.929	3.809	3.561	4.712	4.008	3.025	4.479	3.741	3.62	4.101	4.031	3.509	4.004	3.982	3.371	4.196	3.505	4.214	3.863	4.035	3.805	3.518
ANKLE2	7.737	8.042	7.98	8.131	8.393	8.101	8.3	7.706	7.837	8.168	8.131	7.974	7.99	8.044	8.01	8.248	8.268	7.927	8.119	8.229	7.757	7.837	8.162	8.237	8.259	7.914	8.321	8.253	8.057	7.929	8.38	8.443	8.095	7.431	7.822	8.247	8.123	7.649	8.011	8.149	8.067	8.048	8.328	8.446	7.628	8.083	8.198	7.946	8.082
ANKMY1	4.946	4.266	4.513	4.595	5.322	4.738	4.838	4.295	4.782	4.04	4.534	4.563	4.458	4.457	4.308	3.791	5.314	4.189	4.198	4.13	5.091	4.927	4.347	4.242	4.852	4.996	5.145	5.093	4.758	4.5	4.922	4.735	4.709	6.375	5.034	4.06	5.447	4.992	4.744	4.479	4.585	4.834	5.031	3.99	5.157	4.582	5.034	4.02	4.471
ANKMY2	6.372	7.375	6.579	6.691	7.007	6.986	6.939	6.728	6.244	6.677	7.273	6.437	6.598	6.585	6.681	5.529	7.062	6.906	7.181	6.259	6.599	6.612	6.661	6.79	7.034	6.409	7.009	6.541	6.998	6.895	6.793	8.138	6.893	5.46	5.642	6.395	6.549	5.437	7.011	6.906	6.422	6.578	6.518	7.478	6.52	7.039	6.719	6.734	6.69
ANKRA2	3.438	4.65	3.654	3.496	3.375	2.64	3.116	2.301	2.92	3.28	3.511	2.996	3.592	3.132	2.553	2.824	3.769	4.439	3.534	4.731	2.798	2.173	3.515	3.713	3.489	3.505	2.953	2.58	3.456	4.165	3.156	4.641	2.981	2.921	2.527	3.99	2.322	2.09	3.397	3.886	3.65	3.03	3.165	4.604	3.496	3.23	2.623	4.127	3.342
ANKRD1	2.12	1.91	2.11	1.71	1.851	1.925	2.006	2.595	1.97	2.033	2.162	1.894	1.791	1.925	1.955	1.846	2.055	2.135	1.904	1.938	2.134	1.755	1.808	1.911	1.915	2.016	2.02	2.148	1.953	1.931	2.248	2.173	1.944	2.213	2.438	1.717	2.023	1.82	2.108	2.046	2.302	1.965	2.02	1.977	2.007	2.314	1.98	2.014	2.303
ANKRD10	9.825	10.265	9.526	10.01	9.966	9.787	9.953	9.146	9.684	9.451	9.582	9.532	9.807	9.44	9.185	9.969	9.946	9.592	9.836	9.596	9.698	9.259	9.74	9.797	9.982	9.453	9.754	9.452	9.857	9.599	9.748	9.902	9.984	9.686	9.14	9.75	9.35	9.278	9.636	9.677	9.348	9.771	9.685	10.156	9.653	9.883	9.109	9.389	9.929
ANKRD11	7.968	7.925	7.376	7.628	7.835	7.801	7.895	7.042	6.956	7.708	7.7	7.574	7.978	7.707	7.521	7.824	8.117	8.009	7.966	7.907	7.796	7.571	7.853	7.874	8.051	7.683	7.991	7.669	7.937	7.74	8.014	7.951	7.922	7.614	7.443	8.046	7.78	7.383	7.647	7.468	6.95	7.865	7.721	8.162	7.107	7.59	7.507	7.611	7.575
ANKRD12	8.058	8.648	8.551	8.135	8.127	7.686	7.28	8.063	7.416	8.338	8.255	8.363	7.953	8.209	7.892	8.14	7.535	8.332	8.159	8.432	8.53	7.93	7.877	8.374	7.605	8.266	8.284	7.858	8.009	8.394	7.554	7.854	8.415	7.572	7.778	8.291	7.292	8.096	8.35	8.245	8.596	8.373	7.758	8.275	8.177	8.313	8.136	8.406	8.131
ANKRD13A	11.249	11.127	11.093	11.241	11.263	11.307	11.315	11.181	11.305	11.185	11.147	11.329	11.224	11.335	11.367	11.301	11.34	11.166	11.461	11.104	11.257	11.364	11.578	11.259	11.298	11.208	11.198	11.402	11.122	11.29	11.248	11.364	11.284	11.283	11.169	11.268	11.31	11.298	11.166	11.351	11.397	11.207	11.304	11.262	11.207	11.155	11.364	11.352	11.294
ANKRD13B	4.511	3.168	5.262	4.215	4.299	4.726	4.255	4.231	4.381	4.181	3.944	5.141	3.834	4.165	5.075	3.571	4.591	4.028	4.588	3.732	4.423	4.749	4.369	3.846	4.383	4.342	4.522	5.103	3.382	3.763	5.183	4.539	4.095	4.532	4.989	3.526	4.689	5.066	3.538	4.71	5.088	3.359	4.387	3.593	3.834	4.504	5.076	3.702	4.635
ANKRD13C	5.38	6.704	5.546	5.388	6.041	5.29	5.759	4.633	5.132	5.913	5.703	5.265	4.883	5.373	5.38	4.197	4.807	5.589	6.132	6.51	5.509	4.908	5.212	6.066	5.68	5.285	5.7	5.968	5.901	5.981	5.281	7.036	5.878	4.944	4.867	5.957	4.401	4.241	5.785	6.22	6.176	5.483	5.808	7.127	5.844	5.347	5.105	6.069	6.171
ANKRD13D	6.406	6.607	7.066	6.565	6.306	6.32	6.183	6.551	6.809	6.48	6.541	7.033	6.668	6.644	7.139	7.019	6.461	6.757	7.038	6.381	6.848	7.002	6.843	6.443	6.5	6.662	6.534	7.12	6.406	6.572	6.42	6.288	6.601	6.492	6.622	6.858	7.446	7.131	6.454	6.342	6.67	6.517	6.432	6.103	6.623	6.485	7.185	6.812	6.666
ANKRD16	3.773	3.615	3.92	4.118	4.227	4.012	4.52	4.303	3.865	4.12	4.098	4.001	3.768	4.219	4.133	4.074	4.219	3.737	3.818	4.222	4.124	4.128	4.096	3.658	4.146	4.093	3.86	4.023	3.816	3.747	3.913	3.277	3.87	4.202	4.244	3.644	4.065	4.184	3.617	3.758	3.968	3.41	4.024	3.919	3.816	4.273	4.411	4.18	4.035
ANKRD17	8.503	7.759	8.779	8.233	8.11	7.921	8.326	8.345	7.66	8.576	8.123	8.528	8.347	8.308	8.496	8.619	8.094	8.226	7.896	7.839	8.696	8.622	7.721	8.155	8.078	8.45	8.488	8.635	8.511	8.401	8.012	7.496	8.381	7.763	8.905	7.35	7.931	8.235	8.568	8.205	8.09	8.451	8.004	7.528	8.078	8.312	8.764	7.882	8.322
ANKRD18A	2.549	2.829	2.926	2.601	2.582	2.484	2.859	2.966	2.839	2.391	2.769	2.66	2.3	2.465	2.824	2.806	2.693	2.14	2.566	2.415	2.426	2.663	2.885	2.147	2.657	2.445	2.585	2.72	2.815	2.807	2.456	2.719	2.419	2.718	2.754	2.582	2.884	2.827	2.784	2.47	2.408	2.227	2.588	2.31	2.606	2.736	2.798	2.347	2.513
ANKRD19	8.181	8.33	7.903	8.215	8.191	8.213	8.528	7.86	7.734	8.172	8.105	7.944	8.187	8.011	8.041	7.794	8.43	8.108	8.329	7.944	8.196	7.552	8.046	7.997	8.555	7.772	8.491	8.144	8.423	8.135	8.58	8.476	8.339	7.6	7.711	7.891	7.709	7.191	8.221	8.077	8.226	7.861	8.104	8.247	7.541	8.229	7.637	7.728	8.438
ANKRD2	2.515	2.872	3.098	2.948	3.268	2.889	3.039	3.099	3.209	2.897	2.892	3.378	2.957	3.452	3.126	2.893	2.884	2.546	2.945	2.489	2.635	3.218	3.04	2.822	2.938	2.979	2.974	3.033	2.808	3.023	3.032	2.514	3.037	3.158	3.385	2.723	3.298	3.447	2.907	2.966	3.011	2.916	3.279	2.736	2.881	3.003	3.039	3.127	2.599
ANKRD20A1	2.577	2.054	2.218	2.201	2.175	1.963	1.977	2.34	2.389	2.07	2.044	2.29	2.307	2.087	2.222	1.899	2.015	1.85	2.194	1.991	2.43	2.019	2.013	2.155	2.141	1.997	2.115	2.173	1.96	2.374	2.007	1.973	2.155	2.523	2.1	1.972	2.156	2.069	2.341	2.24	2.002	2.137	2.011	2.466	1.843	2.128	2.079	2.028	2.027
ANKRD20A5	6.871	5.917	6.851	6.765	7.197	5.96	7.207	6.098	7.001	6.616	5.786	6.315	6.873	5.792	7.022	7.321	5.875	5.934	6.981	6.261	7.198	6.833	5.934	6.883	7.164	6.659	7.512	6.856	6.217	6.204	5.979	5.74	6.522	6.258	7.101	6.43	6.291	7.239	6.303	7.058	7.116	6.542	6.68	6.717	6.905	6.229	6.946	5.7	6.946
ANKRD22	7.551	6.26	5.769	6.126	5.851	7.498	4.416	7.785	8.407	6.512	6.063	6.426	4.019	7.039	7.296	5.87	7.326	5.844	6.043	6.478	5.072	5.796	5.433	5.542	6.068	5.77	5.093	6.45	4.965	6.874	6.56	4.791	6.254	8.56	5.923	6.784	6.425	6.75	6.482	6.117	6.365	6.601	5.606	7.233	7.395	6.029	6.487	6.682	6.204
ANKRD23	3.524	3.644	3.639	3.283	3.994	3.825	3.747	3.849	3.746	3.927	3.792	3.987	4.06	3.941	4.238	3.981	3.727	3.561	3.79	3.833	3.537	4.404	3.96	3.743	3.723	3.967	3.917	3.908	3.503	3.685	3.767	3.285	3.541	3.751	3.579	3.888	3.949	4.319	3.42	3.654	3.711	3.532	3.895	3.456	3.942	4.086	4.168	3.863	3.568
ANKRD24	3.146	2.929	3.463	3.183	3.846	3.507	3.336	3.952	3.435	3.179	3.342	3.405	3.04	4.038	3.814	3.812	3.489	3.075	3.024	2.955	3.285	3.738	3.317	2.688	3.156	3.485	3.447	3.244	3.268	3.097	3.694	3.294	3.207	3.648	3.432	3.071	3.553	3.551	3.225	3.086	3.343	3.231	3.27	2.989	3.628	3.027	3.482	3.194	3.547
ANKRD26	3.113	3.607	3.738	2.952	3.154	3.564	3.263	3.819	2.691	3.578	3.227	2.758	3.238	3.082	3.618	4.286	3.898	3.21	3.244	3.351	3.422	3.279	3.2	3.624	3.194	3.338	3.509	3.469	3.08	3.07	3.609	3.895	3.512	3.368	3.698	3.243	3.545	3.288	3.139	3.427	3.203	3.255	3.19	4.068	3.072	3.609	3.483	3.192	3.83
ANKRD27	7.128	7.688	7.062	7.015	7.166	6.86	7.298	6.275	6.887	7.109	7.245	6.401	7.111	7.104	6.64	6.146	6.859	7.234	7.232	7.11	6.924	6.723	7.255	7.552	7.252	7.211	7.188	6.941	7.488	7.062	7.617	7.151	7.05	6.149	6.474	7.553	6.934	6.463	7.004	7.326	6.696	7.256	7.223	7.537	6.689	7.147	6.947	6.681	6.94
ANKRD28	5.831	6.776	5.325	5.535	6.128	4.694	5.039	3.727	5.761	5.284	5.386	5.655	5.595	5.482	4.951	4.534	5.337	5.472	6.449	6.347	5.817	3.993	5.214	6.12	4.944	4.893	5.894	5.158	5.717	6.098	5.36	6.719	5.478	4.374	4.344	6.176	4.842	5.978	5.806	6.824	5.765	5.762	5.974	6.755	4.687	5.782	3.599	5.888	6.159
ANKRD29	2.12	2.314	2.241	2.247	2.452	2.274	2.448	2.395	2.356	2.204	2.247	2.164	2.429	2.644	2.246	2.511	2.197	2.637	2.417	2.586	2.4	2.021	2.34	2.543	2.034	2.305	2.178	2.248	2.595	2.045	2.216	2.452	2.497	2.257	2.172	2.365	2.247	2.185	2.39	2.305	2.17	2.266	2.293	2.359	2.35	2.122	2.192	2.237	2.264
ANKRD30A	1.927	1.785	2.127	1.895	2.025	2.127	1.841	2.252	1.947	1.839	1.968	1.835	1.782	1.843	1.825	2.281	1.914	1.894	1.89	2.079	2.037	1.868	1.956	1.86	2.03	1.916	2.079	2.146	1.918	2.287	2.086	2.006	2.002	1.92	2.156	2.031	1.879	1.813	1.962	1.867	1.773	2.026	1.775	1.913	1.888	2.116	2.153	1.862	1.993
ANKRD30B	2.216	2.145	1.974	2.128	1.981	2.101	2.058	2.072	2.317	1.914	1.983	2.147	2.42	2.215	2.144	2.156	2.244	2.288	2.212	2.2	2.234	2.156	2.023	2.145	1.916	2.266	1.983	2.066	2.031	2.075	1.977	2.452	2.023	2.135	2.199	2.175	2.055	2.033	1.902	2.103	2.153	1.908	2.092	2.081	2.16	2.276	2.265	2.088	2.141
ANKRD32	6.656	7.482	6.705	7.179	7.23	7.04	3.67	5.859	6.354	6.419	3.64	6.362	6.652	5.66	7.09	4.555	4.195	5.137	6.807	6.782	7.175	6.496	7.539	6.95	7.256	6.835	7.292	7.319	5.98	6.117	7.345	6.776	6.832	6.174	3.453	7.111	5.565	6.076	7.017	7.281	6.189	6.587	7.806	6.909	6.938	3.921	6.48	6.468	5.917
ANKRD33	2.192	2.193	2.158	2.547	2.606	2.37	2.905	2.66	2.734	2.366	2.454	2.304	2.509	2.362	2.66	2.369	2.665	2.299	2.436	2.425	2.044	2.75	2.41	2.318	2.361	2.606	2.428	2.34	2.089	2.236	2.509	2.06	2.331	2.584	2.399	2.302	2.686	2.697	2.665	2.209	2.464	2.21	2.41	2.27	2.434	2.564	2.678	2.564	2.232
ANKRD34A	3.732	3.771	4.137	3.326	4.678	4.087	4.207	3.967	4.365	3.681	3.53	3.83	4.364	3.923	4.243	4.229	4.367	4.221	3.967	3.622	3.841	3.668	3.902	3.518	4.136	4.103	4.141	4.135	4.054	3.462	5.071	3.916	4.007	4.532	5.193	3.306	3.74	3.629	3.653	3.984	4.859	3.936	4.643	3.642	3.591	3.824	3.996	4.083	3.78
ANKRD34B	3.49	4.637	3.287	2.239	2.765	2.731	2.491	3.185	2.724	2.467	2.849	3.512	2.716	3.487	2.939	2.584	2.766	4.904	3.244	4.377	4.053	2.422	4.192	3.411	2.756	3.633	2.662	3.144	2.629	2.773	2.684	3.089	2.955	2.959	2.343	3.805	3.39	3.352	4.038	2.949	4.164	2.517	3.187	3.546	3.94	2.891	2.568	2.59	2.657
ANKRD34C	2.848	2.551	2.617	2.683	2.856	2.748	2.658	3.211	2.636	2.727	2.797	2.809	2.468	2.942	2.93	2.808	2.612	2.667	2.917	2.906	2.825	2.775	2.798	2.597	2.83	2.941	2.623	2.61	2.621	2.672	2.764	2.572	2.733	2.766	3.147	2.696	2.881	2.562	2.645	2.563	2.762	2.639	2.602	2.486	2.985	2.76	2.816	2.771	2.725
ANKRD35	3.068	3.378	3.248	3.316	3.657	3.227	3.041	4.203	3.583	3.371	3.553	3.502	3.582	3.404	3.639	3.361	3.407	2.872	3.25	3.278	3.41	3.352	3.478	3.003	3.158	3.754	3.536	4.063	2.984	3.261	3.552	2.946	3.239	3.683	3.685	3.234	3.565	3.8	3.2	3.594	3.623	3.014	3.152	3.339	3.477	3.66	4.01	3.393	3.489
ANKRD36	5.78	4.76	5.623	5.493	5.627	5.608	5.916	5.692	5.833	5.349	5.138	5.121	5.288	5.133	5.108	5.632	5.529	5.386	5.426	5.386	5.143	5.552	4.686	5.29	5.056	5.401	5.338	5.225	5.295	5.299	5.227	4.884	5.537	5.352	5.327	4.675	5.269	5.257	5.83	5.71	5.387	5.338	4.938	5.086	5.208	4.826	5.379	5.283	5.317
ANKRD36	7.701	7.983	7.563	7.763	7.767	7.131	6.872	6.272	7.342	7.7	8.017	6.846	6.936	6.957	6.717	7.566	6.404	7.294	7.644	7.589	7.664	6.47	6.668	7.5	7.229	6.98	7.616	7.164	7.554	7.739	6.548	7.822	7.112	7.844	6.418	7.21	6.103	6.382	7.985	7.726	7.297	7.365	6.566	7.995	7.521	7.378	6.413	7.33	7.603
ANKRD36B	5.5	4.905	5.14	5.113	5.281	5.535	4.573	5.149	5.134	4.91	5.036	5.281	4.501	5.128	5.783	5.213	5.222	4.987	4.916	5.06	4.726	5.239	5.08	4.827	5.13	5.375	5.095	5.037	4.793	4.924	4.995	4.75	5.302	5.662	5.738	4.893	5.547	4.944	5.067	4.802	5.144	4.799	5.296	4.69	4.845	5.331	5.662	5.111	4.967
ANKRD36B	2.848	3.133	3.639	2.524	2.17	3.05	3.039	2.525	2.83	2.494	3.582	2.235	2.439	3.449	2.372	4.099	2.684	2.228	2.716	2.589	2.547	3.102	3.046	2.698	3.414	2.797	2.981	2.471	2.595	2.78	2.576	2.544	2.637	2.976	2.558	2.89	2.449	2.83	2.788	2.833	3.368	2.338	2.162	2.914	2.576	2.792	2.565	2.463	2.543
ANKRD37	5.193	5.767	5.4	5.578	5.182	5.685	5.553	5.942	5.525	5.433	5.96	5.364	4.599	5.258	5.162	3.889	5.387	5.545	5.502	5.239	5.657	5.026	5.241	5.667	5.315	5.049	5.376	5.471	5.52	5.854	5.502	5.808	5.378	5.094	5.306	5.668	5.632	4.873	5.35	5.593	5.59	5.677	6.021	5.371	5.275	5.688	5.411	4.842	5.213
ANKRD39	3.574	3.643	3.825	3.921	3.859	3.698	4.069	3.745	4.279	3.862	4	4.24	3.723	3.785	3.511	3.57	4.179	3.743	3.615	3.608	3.893	4.429	3.996	3.828	4.119	3.998	4.137	4.177	4.198	3.926	4.027	3.877	3.847	3.463	3.764	3.953	4.319	3.78	3.977	4.059	3.883	3.841	3.733	3.597	4.091	4.258	4.154	3.608	3.8
ANKRD40	9.232	9.193	9.113	9.159	9.509	8.871	9.168	8.746	8.967	9.396	9.082	9.298	9.4	9.225	8.99	9.194	8.845	9.041	9.346	9.324	9.069	9.193	9.25	9.566	9.101	9.157	9.566	9.506	9.403	9.234	9.396	9.352	8.864	8.382	9.16	9.115	8.922	8.932	9.197	9.676	9.106	9.138	9.334	9.714	8.669	8.918	9.076	9.269	9.586
ANKRD42	5.776	7.156	5.965	5.983	6.61	5.984	6.377	5.623	4.968	6.622	6.45	5.953	6.065	6.24	5.38	4.955	6.033	6.266	6.634	6.794	5.927	5.99	6.089	6.893	6.669	6.266	6.397	6.445	7.032	6.328	6.123	6.614	5.921	5.154	5.799	6.27	5.723	5.749	6.402	6.824	5.601	5.955	5.592	6.918	5.654	5.874	4.94	6.472	6.551
ANKRD43	2.876	2.798	2.735	2.822	2.694	3.193	2.423	3.323	2.623	2.671	2.777	2.599	2.639	2.51	2.835	2.641	2.7	2.855	2.658	2.802	2.583	2.618	2.898	2.564	2.79	2.786	2.917	2.72	2.904	2.752	2.757	3.022	2.809	2.738	3.067	2.706	2.786	2.771	2.602	2.662	2.74	2.822	2.642	2.543	2.71	2.826	2.675	2.656	2.748
ANKRD44	7.876	7.245	7.867	7.555	7.627	7.739	7.96	7.35	7.781	7.288	7.365	7.932	7.779	7.705	7.911	8.189	8.031	7.738	7.945	7.713	8.138	8.248	7.892	7.921	7.956	8.189	7.78	7.818	7.762	8.145	7.824	7.797	7.795	7.512	7.918	7.723	7.833	7.831	8.149	7.544	7.733	7.716	7.72	7.704	7.911	7.723	8.288	7.481	7.729
ANKRD45	3.134	2.638	2.933	3.197	3.632	3.249	3.453	3.102	3.634	3.314	3.118	3.68	3.156	3.403	3.623	3.456	3.142	3.561	3.863	3.371	2.757	3.495	3.225	3.649	3.251	3.559	3.296	3.515	3.344	3.01	3.486	2.738	2.97	3.598	3.604	3.287	3.407	3.566	3.067	3.255	3.116	3.388	3.544	3.169	2.827	3.433	3.214	3.042	3.111
ANKRD46	5.126	6.505	4.83	5.793	6.522	4.554	4.514	4.111	5.002	6.013	5.472	4.959	4.265	4.562	5.089	4.484	4.297	5.867	5.65	6.313	4.939	3.489	4.837	5.827	5.321	4.86	6.299	5.056	6.393	5.247	5.275	6.07	5.927	3.368	5.053	5.54	5.12	3.868	5.447	5.572	6.28	4.934	5.653	6.906	4.929	5.522	3.569	5.815	5.684
ANKRD49	6.647	7.762	6.954	6.652	7.579	7.073	6.872	6.069	7.016	6.856	7.328	6.56	6.489	5.98	6.343	7.244	7.458	7.012	7.018	7.593	7.075	6.491	7.299	6.96	7.169	6.902	7.423	6.572	7.051	7.276	6.959	7.83	6.808	6.137	6.705	6.93	6.305	6.006	6.949	7.252	7.009	6.867	6.919	7.767	6.914	7.183	6.055	7.448	6.598
ANKRD5	4.027	4.743	4.411	4.101	4.949	4.81	4.151	3.829	2.933	3.934	4.161	4.686	4.304	3.813	3.589	3.923	4.835	3.985	3.412	4.311	4.399	4.468	4.691	4.676	4.656	3.626	4.636	3.937	5.313	4.516	5.064	5.181	3.931	3.278	3.506	4.515	3.705	3.304	3.997	5.115	4.006	3.811	4.733	5.196	4.42	3.637	3.807	3.624	4.7
ANKRD50	5.744	6.276	5.446	5.889	5.247	4.637	5.774	5.282	5.607	5.324	5.147	5.435	5.386	5.386	5.816	5.033	5.246	5.763	5.356	5.684	5.543	5.522	5.204	6.075	5.146	5.185	5.389	5.342	5.401	5.506	4.533	4.532	5.742	4.949	4.908	5.951	5.331	5.599	5.513	5.324	5.184	6.051	5.101	5.484	5.602	5.141	5.284	5.307	5.689
ANKRD52	5.216	4.874	5.461	5.21	5.397	5.372	5.756	4.963	4.822	5.017	5.453	5.267	5.478	5.333	5.346	5.579	5.587	5.312	5.442	4.891	5.439	5.324	5.543	5.297	5.6	5.18	5.355	5.185	5.199	5.248	5.393	5.035	5.434	6.723	5.147	4.773	5.627	5.117	5.44	5.206	5.413	5.132	5.457	5.146	4.909	5.16	5.443	5.258	5.391
ANKRD53	2.741	2.116	2.893	2.633	2.905	2.749	2.872	3.88	2.632	3.115	2.853	2.711	2.534	3.121	3.249	2.791	2.836	2.623	2.825	2.958	2.869	2.857	2.727	2.541	2.737	3.314	2.731	3.136	2.658	2.644	2.817	2.229	2.672	3.223	3.096	2.502	3.283	2.912	2.958	2.518	3.132	3.089	2.768	2.688	2.937	2.804	3.041	3.006	3.008
ANKRD54	5.002	5.293	5.753	5.635	5.722	5.815	5.384	5.787	5.037	5.204	5.422	5.617	5.645	5.412	5.922	5.471	5.576	5.31	5.382	5.002	5.375	5.561	5.309	5.333	5.513	5.3	5.372	5.666	5.844	5.087	5.677	6.023	5.531	6.715	5.704	5.305	6.002	5.363	5.361	5.322	5.336	5.58	5.351	5.305	5.012	5.422	6.043	5.326	5.664
ANKRD55	7.031	6.344	7.399	6.841	6.133	6.688	6.52	6.554	6.669	6.329	8.051	6.578	6.419	7.302	5.338	7.58	6.734	7.491	6.33	6.304	6.955	6.601	6.733	6.457	7.088	6.133	6.336	6.4	6.781	7.508	6.029	6.545	6.726	5.788	6.095	6.578	5.634	7.177	7.385	6.451	5.377	6.45	5.731	6.895	7.141	6.744	7.39	6.233	6.428
ANKRD56	2.075	2.176	2.114	2.068	1.976	2.033	2.054	2.229	1.992	2.038	2.058	2.007	2.013	1.991	2.137	2.094	2.132	1.879	1.903	2.294	2.143	2.186	1.962	1.915	2.087	2.111	1.936	2.143	1.897	2.193	2.012	2.05	1.802	2.038	1.976	2.147	1.968	2.225	1.956	1.984	2.129	2.104	2.166	2.063	2.052	1.963	1.972	1.973	2.11
ANKRD57	3.936	4.779	3.825	3.783	3.649	3.895	3.891	3.692	3.424	3.684	3.527	3.684	3.442	3.835	4.362	3.511	3.598	4.277	3.873	4.797	3.767	3.566	3.784	3.78	4.078	3.679	3.847	3.744	4.102	3.852	3.726	4.622	4.078	4.247	3.65	3.94	3.842	4.156	4.191	3.668	4.252	3.757	3.97	4.499	3.668	4.036	3.284	3.796	3.933
ANKRD58	5.652	5.048	5.226	5.553	5.045	5.602	5.097	5.326	5.184	5.163	5.625	5.032	5.83	5.494	5.79	4.828	5.479	5.722	5.238	5.2	5.246	5.195	5.944	5.287	5.347	5.02	5.219	5.052	5.24	5.002	5.723	5.971	5.09	5.133	4.715	5.549	5.91	5.414	4.976	5.327	5.539	5.506	5.859	5.509	5.384	5.194	5.434	5.432	5.458
ANKRD6	5.324	6.384	6.202	5.849	6.3	5.997	5.924	6.095	6.15	6.052	5.707	5.767	5.663	6.236	5.865	5.832	5.564	6.043	6.245	6.222	5.843	5.491	6.504	5.887	5.991	5.892	5.969	5.829	5.972	6.333	5.568	6.517	5.907	5.09	6.109	6.142	6.127	5.919	6.037	6.136	6.41	5.869	5.856	6.341	5.731	6.102	5.257	6.121	6.089
ANKRD7	2.253	2.322	2.021	2.225	1.997	2.32	2.243	2.277	2.446	2.063	2.182	2.034	2.31	2.185	2.186	2.342	2.231	2.136	1.958	2.372	2.124	2.055	2.12	2.26	2.323	2.278	2.214	2.081	2.187	2.228	2.355	2.527	2.15	2.214	2.258	2.288	2.144	2.227	2.236	2.448	2.324	2.091	2.212	2.335	2.158	2.078	2.296	2.073	2.222
ANKRD9	4.56	3.957	4.595	5.38	4.906	5.109	4.555	6.112	5.687	4.013	5.178	4.988	4.852	5.237	4.511	4.71	4.962	4.751	4.83	4.787	4.659	4.667	4.716	4.815	4.613	5.015	4.535	4.066	4.462	4.676	4.667	4.243	5.147	5.933	5.6	4.22	4.674	6.184	4.802	4.815	5.114	5.427	4.946	4.011	5.26	4.974	4.599	4.527	4.851
ANKS1A	7.182	7.606	7.205	7.288	7.065	6.902	7.826	6.818	6.753	7.399	6.926	6.781	7.404	7.305	7.059	7.175	7.279	7.304	7.869	7.214	7.353	7.381	7.546	7.756	7.246	6.901	7.202	7.72	7.086	7.653	7.319	7.588	7.07	7.426	6.988	7.515	7.255	7.594	7.445	7.338	7.118	7.237	7.222	7.503	6.416	7.166	7.122	7.435	7.18
ANKS1B	9.425	9.402	9.312	9.05	9.297	8.079	9.154	8.764	8.799	9.344	9.152	9.084	8.869	9.069	9.375	9.415	7.467	9.208	9.608	9.595	9.215	9.271	9.375	9.581	8.533	9.338	8.989	9.409	9.053	9.603	8.036	8.286	8.952	7.619	8.824	9.903	9.041	9.524	9.035	9.073	8.447	8.79	8.325	9.257	9.065	8.415	9.171	9.773	9.264
ANKS3	4.156	3.099	3.752	4.232	3.894	4.267	3.016	4.79	3.982	4.109	4.136	4.325	4.171	4.412	4.277	4.087	4.158	4.201	3.822	3.939	4.214	3.887	4.168	3.392	4.345	4.552	3.991	4.003	3.957	3.91	4.454	3.418	3.541	5.128	4.263	3.528	4.295	4.448	4.094	3.815	4.391	3.785	4.21	3.782	4.022	4.293	4.297	4.264	4.28
ANKS4B	2.691	2.332	2.089	2.32	2.287	2.351	2.484	2.533	2.795	2.259	2.268	2.643	2.884	2.35	2.255	2.946	2.574	2.546	2.702	2.526	2.547	3.068	2.321	2.296	2.341	2.432	2.335	2.519	2.232	2.29	2.572	2.728	2.447	2.427	2.879	2.157	2.319	2.459	2.269	2.321	2.153	2.524	2.499	2.314	2.487	2.534	2.365	2.352	2.264
ANKS6	6.023	5.504	6.362	6.009	6.144	6.342	6.264	5.82	6.205	6.279	5.881	6.085	6.618	5.838	6.279	5.42	6.891	6.034	6.013	5.567	6.115	6.069	6.013	4.99	6.339	5.928	6.574	6.152	6.381	5.729	5.925	6.333	6.323	6.169	6.389	5.153	6.25	5.834	5.592	6.109	6.494	6.115	6.498	5.787	5.322	6.289	5.915	5.312	5.88
ANKZF1	8.032	7.819	8.456	8.271	8.304	8.224	8.838	7.931	8.167	8.041	7.808	8.344	7.897	7.97	8.294	8.306	8.677	8.065	7.997	7.736	8.348	8.686	8.309	7.794	8.801	8.274	8.319	8.063	7.894	8.08	8.516	8.055	8.501	8.174	8.533	7.832	8.695	8.37	8.1	7.939	8.136	8.058	8.243	7.731	8.108	7.945	8.75	7.772	8.063
ANLN	2.84	3.243	3.195	2.998	2.825	3.21	3.065	3.059	2.995	3.09	2.907	3.358	2.902	3.84	2.882	3.046	3.466	3.523	2.984	3.395	3.244	3.643	3.099	3.135	3.25	3.477	2.761	3.362	2.913	2.878	2.951	2.969	3.052	3.25	2.986	3.666	3.357	2.976	2.998	3.244	3.656	2.911	3.37	3.241	3.199	3.547	3.057	3.8	2.999
ANO1	3.313	3.134	3.44	3.439	3.299	3.242	3.183	3.35	3.356	3.353	3.32	3.364	3.528	3.404	3.177	3.232	3.35	3.426	3.088	3.266	3.149	3.611	3.167	3.603	3.101	3.455	3.196	3.428	3.171	3.386	3.168	3.117	3.165	3.555	3.652	3.369	3.563	3.431	3.335	3.308	3.478	3.348	3.073	3.396	3.324	3.553	3.942	3.236	3.476
ANO10	5.213	5.609	5.426	5.552	5.064	5.702	4.906	5.587	5.484	5.498	5.451	5.419	5.606	5.53	5.797	5.279	5.591	5.723	5.74	5.269	5.543	5.747	5.897	5.577	5.663	5.895	5.111	5.6	5.298	5.279	5.452	5.328	5.325	5.821	5.672	5.464	5.946	5.179	5.296	5.514	5.393	5.268	5.643	5.09	5.6	5.144	4.91	5.607	5.324
ANO2	1.793	2.189	1.991	1.947	2.33	1.991	2.122	2.024	1.876	2.081	2.128	1.752	2.096	1.949	2.648	1.804	1.792	1.741	2.178	1.804	1.949	1.882	1.77	1.867	2.057	1.778	1.877	1.851	1.897	1.904	1.92	2.355	1.999	2.601	1.771	2.315	1.911	2.125	1.839	1.959	1.842	1.801	1.824	1.841	1.906	1.854	2.155	1.954	1.754
ANO3	2.709	2.759	2.636	2.807	2.619	2.635	2.79	2.728	2.431	2.604	2.52	2.775	2.612	2.821	2.663	2.893	2.697	2.614	2.692	2.995	2.757	2.67	2.818	2.545	2.827	2.735	2.705	2.852	2.664	2.851	2.786	2.835	2.76	2.697	2.787	2.68	2.751	2.705	2.689	2.731	2.809	2.846	2.838	2.791	2.78	2.566	2.668	2.945	2.591
ANO4	2.475	2.566	2.308	2.372	2.536	2.822	2.665	2.524	2.708	2.459	2.808	2.685	2.625	2.723	3.337	2.382	2.682	2.544	2.778	2.913	2.198	2.501	2.581	2.364	2.582	2.569	2.441	2.608	2.537	2.326	2.598	2.514	2.31	2.968	2.804	2.459	2.593	2.633	2.663	2.527	2.787	2.348	2.451	2.53	2.423	2.512	2.74	2.658	2.451
ANO5	3.564	4.632	3.915	2.983	2.736	2.602	2.721	2.807	2.693	2.658	3.563	2.735	2.55	2.373	3.741	2.574	2.396	2.765	2.536	3.411	3.001	2.719	3.133	3.142	3.601	2.596	2.825	2.941	2.444	2.652	2.52	3.557	2.933	2.659	2.575	3.966	3.128	3.238	2.682	3.846	3.045	2.947	3.888	3.024	3.226	3.39	3.228	3.991	3.298
ANO6	7.305	8.089	6.732	6.719	7.976	7.279	7.166	6.987	7.128	7.58	7.138	7.014	7.363	7.639	7.29	6.889	6.972	7.35	7.515	7.472	6.867	6.249	7.297	8.053	6.993	7.014	7.569	7.454	7.581	7.416	7.35	8.099	7.55	7.505	6.697	7.676	7.144	7.526	7.091	7.815	7.564	8.018	7.376	8.153	6.861	7.658	6.571	7.62	7.629
ANO7	3.472	3.586	3.825	3.866	3.561	3.812	3.532	4.47	4.027	3.811	4.041	3.848	3.899	4.19	4.148	4.306	3.892	3.264	3.821	4.013	3.883	4.404	4.077	3.726	3.986	4.012	3.75	3.867	3.516	3.677	3.763	3.443	4.091	4.274	3.809	3.951	3.771	4.254	3.346	3.786	3.76	3.936	4.059	3.744	3.705	4.301	4.08	3.869	3.809
ANO8	3.109	3.457	3.751	3.663	3.631	3.462	3.278	3.618	3.404	3.432	3.946	3.466	3.252	3.58	3.271	3.82	3.574	3.24	3.444	3.248	3.369	3.491	3.491	3.366	3.471	3.14	3.331	3.565	3.717	3.426	3.497	3.628	3.519	3.572	3.505	3.436	3.896	3.488	3.395	3.465	3.149	3.664	3.624	3.726	3.579	3.348	3.768	3.584	3.557
ANO9	4.833	4.768	5.891	5.211	5.514	5.741	5.565	5.558	5.354	5.403	5.367	5.294	4.483	5.236	5.085	5.335	6.273	5.327	5.055	4.873	5.282	5.172	5.057	4.613	5.591	5.473	5.682	5.81	5.238	5.043	5.614	5.246	5.531	4.85	5.346	3.989	5.753	5.1	4.899	5.213	5.967	5.224	5.58	5.024	4.959	5.509	5.849	4.797	5.175
ANP32A	10.012	9.67	9.821	9.943	9.966	10.071	10.157	9.894	10.014	9.998	9.897	9.89	9.93	10.012	9.885	10.239	10.265	9.832	9.98	10.105	9.889	10.115	10.299	10.039	10.146	10.28	9.557	10.062	9.78	9.958	10.006	9.426	9.877	10.12	10.329	9.936	10.091	10.122	9.866	9.785	9.679	9.802	9.982	9.693	9.887	9.86	10.095	10.191	9.854
ANP32B	10.701	10.217	10.658	10.78	10.589	10.686	10.647	11.083	10.481	10.684	10.559	10.555	10.793	10.944	10.693	10.67	10.71	10.699	10.59	10.509	10.607	10.418	10.529	10.762	10.748	10.495	10.736	10.637	10.668	10.641	10.797	10.529	10.765	10.804	10.651	10.293	10.208	10.915	10.801	10.63	10.725	10.537	10.816	10.425	10.859	10.718	10.724	10.525	10.673
ANP32C	2.283	2.024	2.241	1.839	1.89	1.981	2.165	2.505	2.386	2.123	2.051	1.955	2.446	2.262	1.93	2.248	2.049	2.083	2.008	2.095	1.928	2.179	2.08	2.078	1.941	2.061	1.861	2.002	1.975	2.051	2.136	2.051	2.109	2.294	2.608	1.99	2.074	2.088	1.875	2.033	2.125	1.889	2.129	1.86	1.783	1.948	2.378	1.984	1.787
ANP32D	1.901	2.063	2.037	2.291	2.085	2.277	1.865	2.4	2.275	2.186	2.133	2.075	2.258	2.116	2.219	2.329	1.918	1.799	2.092	1.957	2.131	2.171	1.99	2.132	2.137	2.295	2.081	1.879	2.061	2.072	2.142	1.905	2.125	2.298	1.853	1.952	2.225	2.093	2.1	2.184	1.87	2.302	1.866	2.124	2.069	1.891	2.398	1.89	2.079
ANP32E	7.408	8.996	8.621	7.701	8.882	8.177	7.654	7.556	7.663	8.224	8.093	7.557	7.646	7.528	7.968	6.997	7.894	8.248	7.781	8.607	7.909	7.373	7.741	8.536	8.057	8.115	8.502	7.552	8.312	8.021	8.158	9.108	7.973	6.638	7.388	8.633	7.539	7.573	8.241	8.423	8.38	7.71	8.145	9.218	7.782	8.736	7.573	8.584	7.958
ANPEP	9.073	8.934	9.122	8.631	8.914	9.174	9.147	8.028	9.043	8.866	8.842	9.062	8.833	8.998	9.11	9.097	8.893	9.195	9.221	8.961	9.085	9.084	9.81	8.91	8.582	9.191	8.958	9.635	8.893	9.1	8.616	8.921	8.977	8.506	9.43	9.365	9.398	9.681	8.852	8.736	9.089	8.892	8.759	8.42	8.828	8.918	9.544	8.89	8.965
ANTXR1	2.466	2.534	2.488	2.472	2.728	2.841	2.353	2.8	2.357	2.658	2.664	2.54	2.811	2.705	2.917	2.641	2.284	2.234	2.414	2.602	2.151	2.454	2.607	2.555	2.589	2.52	2.648	3.364	2.489	2.469	2.62	2.466	2.62	2.645	2.803	2.578	2.795	2.493	2.514	2.709	2.902	2.867	2.497	2.731	2.63	2.719	2.564	2.75	2.786
ANTXR2	9.24	9.269	9.095	8.826	9.345	9.115	9.42	8.53	8.706	9.174	9.227	9.159	9.118	9.266	9.054	9.175	9.053	9.121	9.52	9.018	9.266	9.34	9.644	9.387	9.297	9.235	9.317	9.311	9.124	9.27	9.021	9.338	9.231	9.228	8.69	9.378	9.381	9.407	9.188	9.287	9.155	9.28	9.188	9.064	8.592	9.178	9.003	9.258	9.116
ANUBL1	6.188	7.141	6.561	7.191	7.138	6.339	6.458	7.026	6.629	7.084	6.935	6.437	6.271	7.062	6.555	6.616	6.07	6.649	6.833	6.778	7.213	6.623	6.44	6.731	6.605	6.659	7.167	6.982	6.685	7.114	6.14	6.693	6.831	5.454	6.564	6.578	5.922	5.691	6.501	7.097	7.039	7.035	6.719	7.868	6.642	6.816	6.132	6.917	5.96
ANXA1	10.578	11.072	10.481	10.261	10.228	10.558	9.995	10.852	10.126	10.423	10.551	10.07	9.775	10.3	10.613	9.858	10.281	10.031	10.047	10.261	10.179	9.97	10.176	10.287	9.968	10.344	10.344	10.619	10.598	10.528	10.025	10.735	10.297	9.916	10.132	10.298	10.709	10.098	10.502	11.079	10.258	10.464	10.171	10.669	10.416	10.7	10.316	10.649	10.481
ANXA10	2.434	1.98	2.09	1.93	2.352	2.007	2.584	2.601	2.235	2.32	2.294	2.263	2.355	2.036	2.183	1.89	1.913	2.119	2.581	2.118	2.216	2.269	2.095	2.296	2.269	2.078	2.054	2.296	2.105	2.546	2.09	2.022	2.314	2.09	2.168	1.978	2.285	2.03	2.116	2.067	2.135	2.335	2.185	2.183	2.149	2.245	2.288	2.217	2.165
ANXA11	10.43	10.242	10.542	10.489	10.192	10.327	10.535	10.283	10.53	10.204	10.36	10.361	10.416	10.414	10.451	10.376	10.528	10.545	10.537	10.262	10.572	10.783	10.83	10.271	10.414	10.526	10.282	10.7	10.455	10.619	10.305	10.386	10.528	10.39	10.579	10.419	10.708	10.36	10.392	10.327	10.488	10.367	10.491	10.195	10.481	10.34	10.58	10.289	10.35
ANXA13	2.296	1.935	2.219	2.103	2.162	2.439	2.189	2.119	2.568	2.107	2.316	2.46	2.188	2.486	2.121	2.063	2.261	2.083	2.368	2.26	2.547	2.356	2.105	2.013	2.199	2.367	2.178	2.352	2.166	2.181	2.263	1.999	2.071	2.263	2.197	2.002	2.416	2.334	2.129	2.221	2.175	2.448	2.23	2.079	2.234	2.381	2.189	2.199	2.135
ANXA2	11.535	11.507	11.039	11.157	10.775	11.208	11.183	11.273	10.964	11.333	11.067	11.34	11.123	11.314	11.415	11.149	11.073	11.194	11.178	10.92	11.394	11.075	11.239	11.571	11.346	10.874	11.237	11.412	11.139	11.186	11.483	11.131	11.411	11.054	11.214	11.08	11.245	11.182	11.415	11.365	10.93	11.459	11.089	11.257	11.34	11.229	11.267	11.281	11.502
ANXA2P1	3.788	3.258	3.398	3.46	3.518	3.36	3.677	3.804	3.487	3.728	3.71	3.598	3.308	3.991	3.674	3.458	3.707	3.485	3.492	3.546	3.29	3.43	3.586	3.56	3.635	3.68	3.631	3.841	3.223	3.345	3.624	3.276	3.538	3.695	3.748	3.317	4.209	3.472	3.228	3.265	3.679	3.305	3.473	3.474	3.488	3.803	3.871	3.696	3.699
ANXA2P2	11.088	10.93	10.749	10.832	10.633	11.005	11.107	11.003	10.727	11.013	10.802	11.027	10.938	11.033	11.008	10.945	10.956	10.784	10.936	10.777	10.941	10.744	10.986	11.018	10.963	10.684	10.817	11.232	10.889	10.674	11.115	10.812	10.996	10.851	11.025	10.795	10.953	10.895	11.056	10.965	10.745	11.034	10.69	10.948	11.094	11.03	10.968	11.014	11.168
ANXA2P3	3.204	2.894	3.026	3.042	3.085	3.205	3.077	3.468	2.965	3.135	3.04	3.061	2.973	3.33	3.453	3.1	3.266	2.962	3.089	2.941	2.924	3.049	3.297	2.945	3.095	3.014	2.972	3.122	2.884	3.047	3.359	2.912	2.943	3.285	3.546	2.791	3.273	3.349	3.071	2.992	3.308	3.367	2.931	3.172	2.956	3.496	3.157	3.159	3.215
ANXA3	8.336	9.984	7.847	8.115	8.299	9.029	8.188	8.873	10.316	8.481	8.108	7.912	7.561	8.719	8.626	7.672	8.356	9.177	8.988	8.614	7.975	8.181	9.077	7.59	8.175	8.86	7.941	8.195	7.501	8.1	7.635	8.808	7.869	8.926	8.605	8.909	8.379	8.45	7.869	8.189	8.633	8.353	8.711	7.808	9.403	8.524	8.213	8.776	7.625
ANXA4	8.241	7.927	7.08	7.803	7.545	8.04	7.766	8.332	7.414	7.69	8.143	7.626	7.51	7.677	7.739	6.654	8.167	7.817	7.764	7.639	7.949	7.817	7.995	7.918	8	7.597	7.629	7.745	8.093	7.244	8.19	7.748	7.798	8.043	8.038	7.569	7.885	7.697	7.913	7.916	7.567	8.32	7.578	7.915	7.785	7.788	7.576	7.703	7.954
ANXA5	9.759	9.656	9.212	9.544	8.91	9.399	9.358	9.583	9.334	9.443	9.599	9.157	9.222	9.824	9.391	8.906	9.076	9.23	9.239	9.239	9.468	9.357	9.598	9.789	9.537	9.269	9.225	9.605	9.311	9.189	9.594	9.637	9.451	9.436	9.468	9.685	9.777	9.454	9.434	9.471	9.05	9.78	9.334	9.773	9.289	9.551	9.396	10.035	9.647
ANXA6	10.036	9.462	10.225	9.822	9.945	10.152	10.026	9.972	9.637	10.214	9.74	10.215	9.802	9.866	10.073	9.997	10.27	9.739	9.531	9.367	10.156	10.104	9.726	9.826	10.052	9.922	10.089	10.105	10.414	9.819	10.336	10.02	9.971	9.697	10.322	9.747	10.275	9.806	9.943	10.164	10.131	10.012	9.937	9.713	9.927	10.293	10.179	9.825	10.145
ANXA7	9.729	9.745	9.747	9.842	10.044	9.748	9.555	9.94	9.963	10.164	10.03	9.836	9.99	10.23	10.007	10.33	9.804	9.815	10.265	10.177	9.969	10.003	9.908	10.162	9.638	9.895	9.955	10.179	10.117	10.029	9.703	10.07	9.651	9.544	10.172	10.203	10.113	9.956	10.019	10.228	9.973	9.825	9.769	10.028	9.53	9.945	9.919	10.024	10.36
ANXA8	3.177	2.83	3.043	2.919	3.183	3.141	3.004	3.4	3.056	2.986	3.192	3.257	3.135	3.089	3.215	3.021	2.978	2.877	3.184	3.004	2.69	3.52	3.098	3.212	2.953	3.094	2.925	3.094	2.91	2.804	3.063	2.845	3.14	3.084	3.022	3.154	3.202	2.92	3.09	3.235	2.888	2.974	3.017	3.032	2.944	3.047	3.245	3.207	3.013
ANXA8L1	2.732	2.768	2.485	2.62	2.582	2.963	2.413	2.236	2.762	2.239	2.391	2.696	3.008	2.903	2.37	3.28	2.757	2.522	2.334	2.52	2.629	3.176	2.461	2.814	2.657	2.677	2.395	2.303	2.963	2.588	2.609	2.515	2.498	2.998	2.503	2.457	2.38	2.71	2.769	2.388	2.507	2.21	2.497	2.475	2.237	2.382	2.967	2.666	2.578
ANXA9	3.818	3.958	3.894	3.566	3.961	3.901	4.1	4.124	4.028	4.103	3.836	3.902	4.097	4.159	3.688	4.229	3.786	3.995	4.597	4.177	3.602	4.414	4.241	3.694	4.254	3.755	3.765	3.94	3.713	4.399	3.663	4.436	4.026	3.931	4.192	4.262	3.894	4.52	4.397	3.888	3.994	4.019	3.664	3.914	4.009	3.619	4.522	3.833	4.003
AOAH	10.902	10.82	10.739	10.234	10.652	10.903	10.778	10.855	10.515	10.875	10.636	10.704	10.376	10.764	10.944	10.31	10.678	11.226	10.429	10.488	10.627	11.058	11.212	10.804	11.039	10.942	10.593	10.749	10.511	10.517	10.81	10.636	10.481	10.682	11.131	10.647	10.855	10.897	10.838	10.549	10.419	10.689	10.745	10.532	10.901	10.354	10.739	10.672	10.633
AOC2	5.188	5.757	4.739	5.148	5.214	4.54	5.681	4.147	6.427	4.987	4.925	5.144	5.091	4.618	5.076	5.312	4.702	5.379	5.402	5.455	5.608	6.337	6.16	5.687	5.401	5.3	4.791	5.326	5.245	5.699	4.597	5.566	4.812	5.279	4.903	6.047	5.833	5.395	5.38	4.942	5.587	5.306	5.643	5.549	4.429	4.919	5.241	5.131	4.933
AOC3	4.503	5.276	5.101	3.962	5.072	4.976	5.751	3.237	5.746	5.09	4.576	4.937	4.86	4.34	5.208	4.594	4.724	4.735	5.455	5.051	4.738	5.973	6.273	5.096	5.057	4.929	4.72	4.668	4.872	5.235	3.465	5.383	4.778	5.5	4.122	5.639	5.871	5.158	4.801	4.752	5.436	5.101	5.507	4.959	3.983	4.242	5.192	4.614	4.518
AOX1	2.352	2.46	2.347	2.422	2.391	2.305	2.622	2.675	2.505	2.314	2.481	2.75	2.408	2.778	2.498	2.79	2.49	2.408	2.673	2.572	2.575	2.404	2.423	2.408	2.314	2.551	2.572	2.423	2.436	2.575	2.416	2.841	2.42	3.163	2.577	2.47	2.545	2.807	2.259	2.307	2.323	2.506	2.615	2.435	2.282	2.501	2.573	2.649	2.456
AP1AR	6.523	7.545	6.683	6.225	6.887	5.821	5.841	4.853	6.242	6.712	6.478	6.401	5.918	5.907	6.546	6.222	5.595	6.521	6.378	7.496	5.985	5.176	5.835	6.794	5.93	5.701	6.74	6.052	6.383	6.282	5.845	7.414	6.322	4.651	5.234	6.995	6.33	5.366	6.565	6.885	6.91	5.682	6.347	7.797	6.118	6.325	5.908	7.364	6.872
AP1B1	7.575	7.24	7.766	7.52	7.377	7.619	7.734	8.033	7.43	7.475	7.586	7.817	7.619	8.104	8.14	7.46	8.06	7.726	7.36	6.888	7.463	7.668	7.529	7.54	7.948	7.44	7.648	7.999	7.682	7.343	8.102	7.902	7.821	9.002	7.994	7.034	7.988	7.563	7.397	7.555	7.507	7.592	7.528	6.943	7.357	7.61	7.768	7.275	7.895
AP1G1	8.292	8.003	8.076	8.046	8.17	8.212	8.348	7.928	8.169	8.058	8.033	8.396	8.122	8.343	8.279	8.507	7.966	8.252	8.504	8.174	8.236	8.43	8.62	8.382	8.69	8.301	8.297	8.544	8.453	8.345	8.352	8.173	8.262	8.225	8.472	8.344	8.169	8.374	8.194	8.423	8.01	8.184	8.487	8.187	7.936	7.954	8.402	8.141	8.429
AP1G2	9.149	9.002	9.738	8.873	9.323	9.529	9.818	9.52	9.141	9.231	9.124	9.29	9.098	9.076	9.62	8.961	9.804	9.071	9.204	8.704	9.475	9.378	9.356	8.679	9.749	9.345	9.536	9.576	9.137	9.102	9.579	9.365	9.525	9.448	9.563	8.484	9.577	9.321	9.174	9.094	9.585	9.272	9.402	8.875	9.281	9.173	9.458	8.931	9.276
AP1M1	8.411	8.704	8.624	8.609	8.487	8.944	8.691	8.843	8.571	8.36	8.611	8.21	8.701	8.593	8.681	8.549	9.228	8.457	8.247	8.028	8.535	8.843	8.861	8.601	9.001	8.844	9.018	8.578	8.627	8.558	8.997	8.3	8.389	9.024	8.503	8.385	8.504	8.644	8.403	8.471	8.024	8.368	8.757	8.337	8.402	8.661	8.564	8.126	8.56
AP1M2	2.006	2.112	3.249	2.534	2.371	2.379	2.606	2.345	2.073	2.181	2.38	2.145	3.007	2.45	2.24	1.974	3.069	2.818	2.655	2.673	2.453	2.349	3.409	2.912	2.293	2.592	2.21	2.311	2.444	2.734	3.246	2.563	1.99	2.874	3.12	2.714	2.414	2.716	2.526	2.977	2.406	2.838	2.406	2.201	2.247	2.328	3.041	2.426	2.202
AP1S1	3.833	3.581	3.71	3.45	3.765	4.184	3.304	4.136	3.511	3.67	4.013	3.711	3.348	3.889	4.04	3.301	4.046	3.684	3.685	3.707	3.261	3.206	3.71	3.616	3.682	3.863	3.723	3.9	3.707	3.067	3.818	3.179	3.237	3.881	4.139	3.766	4.049	3.395	3.657	3.592	3.922	3.519	3.52	3.602	3.538	3.48	3.681	3.719	3.922
AP1S2	9.907	11.02	10.152	9.927	10.046	9.932	9.591	9.923	10.109	10.312	10.206	10.207	9.845	9.886	10.611	9.91	9.535	10.089	10.106	10.61	10.151	9.358	9.839	10.514	10.165	9.551	10.282	10.06	9.744	9.932	10.03	10.901	10.184	9.738	9.234	10.541	10.038	10.02	10.319	10.658	10.363	10.166	10.004	10.882	10.095	10.158	9.753	10.792	10.421
AP1S2	2.242	2.359	1.939	1.993	1.843	2.19	2.114	1.969	1.925	2.142	1.993	2.061	1.777	1.835	2.027	1.935	1.851	1.909	1.962	1.933	1.947	1.804	2.187	2.238	1.97	1.855	1.94	1.934	2.025	2.258	1.933	2.027	1.964	1.965	2.063	2.142	2.124	2.089	2.079	2.027	2.047	1.821	1.937	2.084	2.021	1.813	1.919	1.914	2.059
AP1S3	3.1	2.496	2.936	2.685	2.904	2.695	2.958	2.612	2.743	2.453	3.131	2.624	2.704	3.047	2.793	2.831	2.816	2.72	2.805	2.801	2.894	2.698	2.652	2.329	2.769	3.014	2.786	2.555	2.491	2.505	3.036	2.457	2.75	2.676	2.397	2.732	2.697	2.414	2.567	2.607	2.945	2.778	2.652	2.889	2.705	2.947	2.634	2.903	2.727
AP2A1	6.553	6.071	6.651	7.281	6.277	6.402	6.475	8.079	6.697	6.508	6.317	6.771	7.183	7.714	6.945	7.162	6.718	6.823	6.81	6.793	6.996	7.075	6.493	6.622	6.311	6.878	6.25	6.791	6.606	6.376	6.645	6.538	6.842	7.1	7.143	6.323	6.689	7.591	6.671	6.46	6.544	7.067	6.462	5.965	7.564	6.671	7.128	6.775	6.922
AP2A2	6.934	6.961	7.157	6.626	6.96	7.09	7.534	7.083	6.782	6.995	7.124	6.962	7.154	6.985	7.257	6.403	7.438	6.855	7.127	6.697	6.985	6.965	7.225	6.934	7.385	6.904	7.192	7.368	7.171	7.129	7.186	7.458	7.207	7.16	7.209	6.802	7.42	7.385	7.136	7.126	6.917	7.128	6.744	6.618	6.36	7.258	7.419	6.837	7.171
AP2B1	8.386	7.794	8.835	8.193	8.425	8.416	8.107	8.98	8.402	8.571	8.391	8.863	8.397	8.672	8.885	8.491	8.701	8.28	8.257	8.308	8.492	8.703	8.271	8.17	8.326	8.574	8.462	8.694	8.585	8.427	8.699	8.139	8.334	8.363	8.952	7.981	8.916	8.574	8.372	8.58	8.895	8.495	8.527	7.861	8.134	8.743	8.799	8.396	8.524
AP2M1	9.741	9.046	9.927	9.812	9.423	9.498	9.508	10.485	9.693	9.563	9.573	9.621	9.811	10.182	10.06	9.53	9.67	9.67	9.237	9.697	9.863	9.712	9.353	9.486	9.458	9.856	9.552	9.58	9.647	9.488	9.84	9.199	9.807	10.028	9.886	9.083	9.804	10.195	9.623	9.563	9.69	9.821	9.493	8.779	10.352	9.726	10.022	9.447	9.781
AP2S1	7.694	7.086	7.585	7.752	7.286	7.679	7.352	8.668	7.724	7.583	7.664	7.682	7.922	8.332	8.077	7.774	7.5	7.568	7.338	7.582	7.507	7.634	7.275	7.509	7.439	7.69	7.456	7.678	7.684	7.087	7.593	7.272	7.61	8.07	7.981	7.298	8.101	8.152	7.524	7.456	7.625	7.671	7.492	6.905	7.837	7.778	7.889	7.757	7.946
AP3B1	7.579	7.539	7.34	7.408	7.303	7.594	7.307	7.292	7.554	7.578	7.504	7.606	7.267	7.376	7.452	7.453	7.571	7.58	7.595	7.495	7.347	7.458	7.509	7.408	7.486	7.548	7.51	7.412	7.525	7.121	7.347	7.342	7.492	7.208	7.403	7.411	7.44	7.232	7.643	7.496	7.705	7.378	7.495	7.455	7.204	7.47	7.727	7.579	7.712
AP3B2	3.051	2.863	3.131	3.119	3.219	3.379	2.916	3.156	3.988	3.573	3.03	3.004	2.922	2.947	3.19	3.259	3.247	2.961	2.99	3.07	2.983	3.302	2.97	3.188	3.294	3.363	2.98	3.309	2.835	3.342	3.336	3.551	3.167	3.417	3.438	3.353	3.328	3.126	3.074	3.154	3.193	3.469	3.109	3.224	2.855	3.198	3.093	3.117	2.835
AP3D1	8.117	7.694	8.644	8.255	8.129	8.173	7.971	8.818	7.836	8.388	8.241	8.426	8.313	8.384	8.751	8.354	8.245	7.919	7.998	7.817	8.307	8.935	8.412	8.225	8.063	8.449	8.265	8.834	7.97	8.159	7.442	7.993	8.386	7.98	8.968	7.893	8.378	8.586	8.226	8.434	8.064	8.24	8.46	7.552	8.097	8.454	8.815	8.149	8.263
AP3M1	7.613	7.798	7.581	7.588	7.603	7.672	7.72	7.818	7.407	7.665	7.91	7.541	7.669	7.459	7.622	7.595	7.561	7.665	7.392	7.722	7.448	7.453	7.574	7.784	7.667	7.664	7.735	7.446	7.617	7.539	7.826	7.545	7.661	7.639	7.613	7.711	7.344	7.198	7.694	7.917	7.484	7.678	7.98	7.794	7.307	7.842	7.457	7.659	7.411
AP3M2	6.596	6.352	7.046	6.637	6.978	6.99	6.837	6.184	6.484	6.531	7.089	6.51	6.886	6.024	6.215	6.307	6.652	6.687	6.642	6.629	6.497	6.056	6.645	6.444	7.272	6.713	6.58	6.221	6.904	7.015	6.873	6.866	6.519	6.263	6.443	6.283	5.778	5.971	6.781	6.572	6.986	6.542	6.982	7.137	5.796	6.547	6.409	5.948	6.523
AP3S1	9.366	9.953	9.801	9.698	10.05	9.437	9.532	9.349	9.914	9.943	9.916	9.901	9.751	9.86	9.966	9.771	9.415	9.59	10.173	9.917	9.632	9.828	9.788	9.935	9.355	9.566	9.813	10.097	9.683	9.624	9.416	10.289	9.506	9.022	9.526	9.998	10.172	9.666	9.574	10.14	10.166	9.574	9.597	10.226	9.59	9.914	9.643	10.23	10.247
AP3S2	9.18	8.421	9.055	9.037	8.863	8.798	8.354	9.543	9.471	9.06	8.877	9.072	8.804	9.169	9.633	9.349	8.691	8.873	9.348	9.038	8.978	9.711	9.58	9.261	8.794	9.196	8.793	9.311	9.265	8.825	8.648	8.977	8.891	8.724	9.612	9.284	9.639	9.134	8.854	9.614	9.346	9.08	8.71	8.967	9.327	9.216	9.349	9.112	9.574
AP4B1	8.282	8.343	8.596	8.298	8.634	8.632	8.859	8.495	8.307	8.56	8.198	8.357	8.37	8.187	8.407	8.088	8.843	8.413	8.404	8.196	8.595	8.398	8.412	8.339	8.827	8.437	8.741	8.73	8.593	8.456	8.915	8.623	8.519	8.253	8.515	7.999	8.295	8.293	8.479	8.395	8.48	8.439	8.422	8.464	8.386	8.405	8.462	8.069	8.633
AP4E1	7.565	7.62	7.097	7.103	7.686	7.547	7.477	6.608	6.852	7.835	7.467	7.377	7.295	7.372	6.84	6.992	7.373	7.097	7.671	7.763	7.477	6.612	7.322	7.682	7.373	7.129	7.687	7.888	7.564	7.771	7.213	7.156	7.231	8.597	7.378	7.424	7.282	7.338	7.589	7.701	7.384	7.402	7.465	8.002	7.427	7.688	7.615	7.795	8.113
AP4M1	5.195	4.944	5.606	4.674	4.613	4.925	4.682	5.029	4.358	4.945	4.832	4.933	5.126	4.659	4.989	4.034	5.023	5.132	5.262	4.802	4.947	5.095	4.542	5.015	4.896	4.737	5.348	4.888	5.049	4.475	4.934	4.92	5.149	4.748	5.026	4.465	5.115	5.247	5.028	4.919	4.535	4.844	5.166	4.564	4.826	4.971	4.621	4.777	4.967
AP4S1	3.517	3.425	3.569	3.416	3.659	3.502	3.268	4.095	3.583	3.815	3.336	3.958	3.312	3.34	3.513	3.248	4.058	3.335	3.254	3.404	3.685	3.487	3.289	3.057	3.707	3.664	3.317	3.439	3.678	3.793	3.565	3.367	4.258	4.957	3.518	3.001	3.188	3.875	3.816	3.447	3.531	3.715	3.795	3.783	3.356	3.684	3.601	3.56	3.109
APAF1	5.27	5.445	5.316	5.34	5.254	4.836	5.252	4.916	4.571	5.066	4.833	5.61	5.079	5.394	5.437	5.888	4.648	5.379	6.224	5.183	5.615	6.141	6.226	5.228	5.142	5.742	4.801	5.482	4.921	5.897	4.886	4.04	5.076	5.085	5.467	6.188	5.27	6.246	5.396	4.32	4.999	5.315	4.751	5.041	5.527	4.912	5.465	5.401	5.093
APBA1	3.216	2.804	4.341	2.773	3.146	3.449	3.364	2.913	3.086	3.341	3.066	3.137	3.579	4.223	3.027	2.844	3.717	3.443	3.205	3.705	3.241	3.517	3.231	3.191	3.101	3.451	3.185	3.409	3.063	3.122	2.833	3.661	3.672	2.994	2.938	2.912	3.147	3.151	3.602	3.236	3.129	3.378	3.982	3.094	3.193	3.479	3.198	3.55	3.247
APBA2	8.63	7.699	8.261	8.777	8.433	8.668	8.647	8.348	8.446	9.012	8.229	8.26	8.585	8.316	8.342	8.257	8.772	8.285	8.203	8.135	8.324	8.347	7.856	7.491	8.9	8.41	8.637	8.412	8.457	8.661	9.073	8.252	8.445	8.269	8.29	7.635	8.331	7.576	8.226	8.026	8.049	8.38	8.384	8.297	7.713	7.835	8.748	7.541	8.126
APBA3	5.1	4.644	5.161	5.234	4.936	5.611	5.019	4.991	4.603	5.134	5.138	4.963	5.075	5	4.786	3.807	6.069	4.944	5.323	4.33	5.004	5.221	5.385	4.817	5.371	4.918	5.11	5.217	5.227	5.111	5.588	5.376	5.341	5.511	5.465	4.772	5.29	4.784	5.065	5.18	5.566	5.247	5.35	4.973	4.952	4.892	5.141	4.993	5.417
APBB1	5.333	4.898	5.621	5.814	5.875	5.754	5.694	5.685	5.812	5.507	5.654	5.688	5.833	5.759	5.848	5.661	6.014	5.796	5.878	5.572	5.813	5.916	5.799	5.545	5.741	5.763	5.542	5.159	5.814	5.548	6.051	5.089	5.727	5.978	5.671	5.49	5.764	5.919	5.28	5.352	5.559	5.782	5.779	5.329	4.982	5.278	5.859	5.414	5.096
APBB1IP	9.518	9.637	9.398	9.228	9.338	9.339	9.698	9.249	9.721	9.327	9.122	9.479	9.743	9.358	9.4	8.615	9.482	9.51	9.741	8.814	9.574	9.377	10.161	9.107	9.505	9.519	9.478	9.773	9.375	9.325	9.703	9.83	9.433	9.509	9.559	9.084	9.737	9.488	9.134	9.453	9.387	9.441	9.514	8.816	8.845	9.664	9.533	8.943	9.236
APBB2	4.139	3.952	3.901	4.055	2.962	3.333	3.476	2.828	4.987	3.417	3.862	3.945	2.911	3.544	3.656	2.796	2.694	3.342	3.697	3.133	3.842	3.142	3.452	4.218	3.394	4.164	3.317	4	3.473	3.8	3.418	4.177	3.395	3.943	3.822	5.372	3.572	4.199	3.45	3.549	3.191	3.786	3.706	3.489	3.385	3.678	3.488	4.125	3.688
APBB3	4.069	4.223	4.471	4.065	4.183	4.204	4.23	4.081	4.74	4.065	3.866	4.455	4.265	4.251	4.234	4.609	4.325	4.474	4.069	4.29	4.031	4.584	4.239	3.693	4.048	4.089	3.693	3.651	3.998	3.899	4.358	3.485	4.379	4.763	4.578	3.826	4.18	4.247	3.691	3.889	4.205	3.81	4.183	3.897	4.381	3.829	4.44	3.908	3.73
APC	5.941	6.079	5.324	5.231	5.995	5.152	4.855	4.997	5.103	5.135	5.359	4.87	4.32	3.892	4.399	4.907	5.288	5.414	5.081	5.48	4.898	4.381	5.923	5.399	5.086	5.38	5.639	5.066	5.739	4.777	5.665	6.182	5.015	7.802	4.866	4.96	4.789	4.878	5.62	5.338	5.134	5.595	6.14	6.084	5.151	4.954	3.818	5.403	5.244
APC2	2.463	2.302	2.293	2.447	2.543	2.496	2.127	2.833	2.443	2.203	2.321	2.48	2.319	2.501	2.733	2.597	2.343	2.32	2.232	2.541	1.887	2.26	2.376	2.151	2.359	2.41	2.324	2.116	2.259	2.294	2.307	2.187	2.436	2.43	2.368	2.474	2.414	2.587	2.261	2.233	2.279	2.099	2.358	2.398	2.125	2.396	2.815	2.074	2.272
APCDD1	5.077	5.941	4.238	4.434	4.371	5.254	4.799	3.273	5.545	4.555	4.233	3.722	5.257	4.337	4.864	5.861	3.895	5.211	5.445	5.198	4.059	3.896	4.648	5.359	4.895	4.519	4.236	4.493	4.4	4.177	4.837	4.637	5.591	3.643	4.445	5.46	5.655	4.037	4.596	4.112	3.556	3.879	4.797	4.034	4.055	3.996	5.1	4.013	4.571
APCDD1L	2.338	2.615	2.516	2.417	2.432	2.502	2.607	2.421	2.404	2.547	2.708	2.666	2.703	2.522	2.456	2.595	2.711	2.794	2.662	3.009	2.371	2.794	2.447	2.478	2.452	2.609	2.646	2.522	2.645	2.699	2.304	2.479	2.326	2.645	2.364	2.557	2.573	2.861	2.562	2.367	2.265	2.466	2.612	2.677	2.316	2.774	2.675	2.621	2.511
APCS	2.892	2.473	2.748	2.748	2.65	2.795	2.849	2.562	3.115	2.614	2.632	2.704	2.979	2.921	3.002	2.632	3.005	3.173	3.012	2.714	2.791	2.787	2.804	2.563	2.75	2.747	2.564	2.708	2.782	3.023	2.614	2.616	2.752	2.732	2.994	2.808	2.595	2.735	2.705	2.688	2.716	2.655	3.079	2.924	2.701	2.627	2.752	2.649	2.788
APEH	7.833	7.498	8.196	8.021	7.786	8.012	8.171	8.294	8.142	7.957	7.912	8.007	7.959	8.059	8.176	8.018	8.109	7.693	7.767	7.509	7.81	8.054	7.911	7.877	7.903	7.976	7.951	8.059	8.001	7.781	8.266	7.91	8.101	8.203	8.267	7.438	8.352	7.775	7.752	7.984	8.068	7.898	7.808	7.62	7.92	7.84	8.319	7.81	8.209
APEX1	8.703	8.365	9.137	8.927	8.726	9.048	8.919	9.111	9.002	8.917	9.303	9.107	8.999	8.929	9.368	8.929	9.173	8.887	8.616	8.91	8.971	9.028	8.64	8.926	9.154	8.709	9.07	8.936	9.151	8.84	9.114	8.888	9.099	8.867	9.069	8.569	9.168	8.859	9.036	8.892	9.069	8.908	8.996	8.803	8.814	9.249	9.18	8.75	9.034
APEX2	5.499	5.649	5.97	5.893	5.393	5.769	5.509	5.93	5.347	5.492	5.713	5.636	5.915	5.755	5.769	5.288	5.842	5.396	5.604	5.029	5.55	5.933	5.504	5.51	5.222	5.616	5.401	5.861	5.845	5.5	5.697	5.81	5.552	5.852	5.432	5.128	5.72	5.584	5.616	5.527	5.513	5.797	5.465	5.427	5.501	5.666	5.958	5.389	5.75
APH1A	9.868	9.598	9.826	9.829	9.824	9.932	9.626	9.764	9.954	10.121	10.028	10.094	10.111	9.742	10.136	9.969	9.839	9.742	9.914	10.053	9.806	10.034	9.755	9.867	9.667	9.964	9.861	10.109	9.624	9.813	9.781	9.755	9.623	9.499	10.042	10.054	10.262	10.08	9.757	9.917	9.938	9.66	9.795	10.181	9.667	9.946	10.129	10.111	10.158
APH1B	9.252	9.858	9.125	9.387	9.584	9.47	9.472	9.292	9.501	9.377	9.531	9.094	9.33	8.999	9.138	9.19	9.232	9.348	9.827	10.058	9.264	9.159	9.57	9.794	9.42	9.569	9.756	9.377	9.474	9.654	9.511	9.981	9.155	9.635	9.057	9.822	9.314	9.381	9.198	9.395	9.258	9.279	9.523	9.955	8.945	9.073	9.36	9.57	9.578
API5	8.973	9.471	9.418	9.367	9.606	9.381	9.328	9.332	9.095	9.5	9.273	9.156	9.196	8.796	9.373	8.659	9.321	9.267	9.238	9.407	9.266	8.505	9.068	9.236	9.309	9.24	9.606	9.066	9.447	9.15	9.24	9.695	9.415	8.523	9.171	9.25	8.83	8.615	9.319	9.398	9.676	9.052	9.424	9.749	9.261	9.343	8.965	9.435	9.351
APIP	5.301	5.728	5.092	4.785	4.812	5.396	3.582	4.882	4.556	5.61	5.515	4.361	4.444	5.531	4.914	4.341	4.895	4.305	4.783	4.908	4.48	4.073	4.51	5.087	4.84	4.89	5.068	5.057	5.166	5.681	4.658	5.164	5.152	4.095	3.714	5.777	4.837	4.555	6.111	5.226	4.968	4.531	5.423	5.988	5.356	5.342	4.672	5.246	5.497
APITD1	4.38	4.33	4.039	4.001	4.27	4.782	4.827	3.389	4.086	4.459	4.509	3.928	4.227	3.524	4.553	3.439	4.114	4.038	4.047	3.654	4.672	3.936	4.035	4.419	4.157	3.982	4.774	3.998	4.109	4.102	4.501	5.344	4.042	4.238	4.09	4.597	3.962	3.369	4.21	4.254	4.045	3.934	4.428	4.819	3.264	4.484	3.283	3.862	5.141
APITD1	4.502	3.948	3.974	5.233	4.106	4.007	5.133	4.962	5.105	3.765	4.408	4.752	4.922	5.18	4.375	4.42	4.622	4.245	5.157	4.413	4.401	3.959	4.333	4.521	4.315	4.195	4.201	4.063	4.638	4.357	4.34	4.156	4.785	4.259	4.578	3.753	3.834	5.295	4.685	4.308	4.16	4.668	4.369	4.164	5.07	4.742	4.499	4.639	4.037
APLF	2.665	3.419	2.498	2.469	2.9	3.271	2.367	2.359	2.463	2.561	3.059	2.65	2.488	2.322	2.198	2.194	2.652	2.695	2.571	3.142	2.402	2.108	2.744	3.163	2.383	2.142	2.736	2.559	2.943	2.659	2.298	3.232	2.747	2.233	2.434	3.306	2.434	2.691	2.691	2.393	2.289	2.554	2.786	2.883	2.435	2.362	2.597	2.371	2.933
APLF	2.575	3.77	3.488	2.533	2.678	2.941	2.53	2.926	2.828	3.128	4.003	3.013	2.653	2.952	3.788	2.9	2.707	3.042	2.922	2.92	2.958	2.974	3.519	3.376	3.076	2.976	3.219	2.686	3.072	2.665	2.884	2.832	3.038	2.642	2.342	3.009	2.828	4.011	3.022	2.69	2.38	2.809	2.818	2.761	3.53	3.208	2.688	3.228	3.343
APLN	2.667	2.687	2.829	2.932	2.956	3.133	2.669	2.845	2.659	2.967	2.776	2.987	3.161	3.472	2.969	2.785	3.048	2.92	3.247	2.763	2.844	3.208	2.865	2.926	3.092	3.267	2.761	2.931	2.729	2.81	2.587	2.832	2.946	2.953	3.033	3.03	3.113	2.799	2.724	2.974	2.841	2.732	3.149	2.55	2.747	3.118	3.648	3.004	2.702
APLNR	2.384	2.032	2.365	2.328	2.5	2.29	2.204	2.224	2.501	2.443	2.361	2.654	2.492	2.698	2.332	2.592	2.911	2.637	2.414	2.382	2.607	2.737	2.446	2.573	2.484	2.731	2.292	2.547	2.51	2.193	2.762	2.347	2.545	2.732	2.344	2.272	2.637	2.713	2.501	2.467	2.461	2.463	2.977	2.284	2.674	2.352	2.445	2.589	2.368
APLP1	2.185	2.317	1.974	2.351	2.206	2.358	2.066	2.561	2.37	2.08	2.185	2.108	2.453	2.135	2.137	2.918	2.724	2.331	2.067	2.32	2.111	2.138	2.218	2.077	2.371	2.248	2.284	2.372	2.24	2.138	2.447	2.151	2.096	2.754	2.343	1.906	2.299	2.352	2.084	2.172	2.135	2.182	2.302	2.049	2.077	2.317	2.53	2.116	2.243
APLP2	11.02	10.919	10.823	10.562	10.528	10.53	10.911	10.71	10.612	10.699	10.958	10.522	10.739	10.751	10.963	10.755	10.455	10.932	10.767	10.804	10.83	10.839	10.7	11.065	10.867	10.878	10.579	10.932	10.789	10.926	10.722	10.617	10.772	10.465	10.898	11.063	11.007	10.756	10.889	10.883	10.464	10.8	10.552	10.77	10.646	10.696	10.822	10.898	10.895
APOA1	3.578	3.339	3.784	3.885	3.737	3.602	3.14	4.171	3.963	3.642	3.558	3.78	3.665	4.013	3.675	4.186	3.797	3.684	3.886	3.201	3.48	4.33	3.502	3.696	3.493	3.833	3.593	3.873	3.405	3.437	3.88	3.307	3.996	3.745	3.632	3.607	3.834	4.2	3.648	3.553	3.594	3.725	3.707	3.582	3.532	3.832	4.358	3.785	3.665
APOA1BP	6.581	6.168	6.896	6.743	6.734	6.968	6.632	7.2	6.75	6.562	7.025	6.745	6.676	6.86	6.897	6.502	7.117	6.352	6.396	6.209	6.434	6.437	6.419	6.307	6.934	6.567	6.423	6.679	7.012	6.414	7.324	6.473	6.743	6.683	7.241	6.26	7.02	6.614	6.389	6.464	6.876	6.313	6.857	6.236	6.614	6.836	6.901	6.428	6.867
APOA2	2.663	2.795	2.735	2.716	3.022	2.859	2.738	3.071	2.869	2.809	2.807	2.876	2.826	2.765	3.33	2.843	2.979	2.654	2.678	2.822	2.594	2.683	2.656	2.455	2.869	2.795	2.789	2.739	2.578	2.684	2.854	2.819	2.985	3.129	2.998	2.695	2.797	3.053	2.685	2.731	3.067	2.752	2.84	2.651	2.629	2.785	3.131	2.889	2.902
APOA4	3.543	3.569	3.233	3.688	3.497	3.953	3.226	3.641	3.534	3.435	3.525	3.485	3.415	3.27	3.669	3.852	3.549	3.162	3.451	3.134	3.574	4.128	3.894	3.451	3.504	3.711	3.256	3.573	3.339	3.555	3.553	3.119	3.601	3.752	3.689	3.169	3.438	3.881	3.324	3.65	3.585	3.392	3.18	3.187	3.342	3.903	3.661	3.676	3.265
APOA5	3.107	3.058	3.025	3.265	3.41	3.154	3.4	3.61	3.288	3.382	3.383	3.373	3.594	3.175	3.416	3.303	3.529	3.226	3.379	3.32	3.003	3.346	3.444	3.011	3.165	3.372	3.251	3.465	3.288	3.25	3.125	2.959	3.279	3.437	3.374	3.353	3.208	3.417	3.227	3.147	3.218	3.028	3.481	3.219	3.324	3.354	3.072	3.274	3.105
APOB	2.649	2.576	2.345	2.249	2.408	2.387	2.661	2.378	2.603	2.477	2.453	2.358	2.558	2.366	2.617	2.389	2.708	2.655	2.538	2.363	2.664	2.494	2.425	2.505	2.364	2.379	2.297	2.584	2.351	2.289	2.453	2.316	2.607	2.35	2.324	2.523	2.423	2.45	2.472	2.373	2.54	2.514	2.341	2.399	2.493	2.516	2.523	2.489	2.407
APOB48R	7.391	6.893	7.634	7.19	6.702	7.005	7.268	7.208	7.343	7.245	6.911	7.738	7.219	7.567	7.832	7.465	7.541	7.48	7.514	6.842	7.652	7.968	7.879	7.174	7.524	7.697	7.317	7.662	7.003	7.313	7.252	7.562	7.362	7.833	7.899	7.15	7.542	8.166	7.028	7.155	7.416	7.306	7.18	6.58	7.075	6.844	7.732	7.385	7.207
APOBEC1	2.667	2.502	2.794	2.505	2.701	3.026	2.583	2.902	2.585	2.795	2.477	2.653	2.636	2.554	2.796	2.652	2.818	2.644	2.949	2.668	2.188	2.746	2.77	2.462	2.607	2.783	2.504	2.709	2.449	2.609	2.492	2.599	2.675	2.972	2.43	3.043	3.049	2.561	2.55	2.736	2.558	2.8	2.757	2.624	2.557	2.449	2.608	2.946	2.713
APOBEC2	4.07	4.392	4.86	4.909	4.734	4.762	4.202	5.221	5.068	4.072	4.385	4.931	4.359	4.68	4.129	5.338	4.339	4.67	4.25	4.875	4.435	4.124	4.591	4.843	4.8	4.669	4.59	4.69	4.684	4.836	4.488	4.521	4.775	4.943	5.244	4.29	4.378	4.782	5.091	4.461	4.565	4.64	4.176	4.525	4.97	4.889	5.053	4.515	4.984
APOBEC3A	8.982	8.503	7.94	7.586	7.967	8.019	7.914	8.415	8.586	8.177	8.625	8.668	8.244	7.963	8.209	8.224	7.976	8.069	8.422	9.502	8.216	8.303	8.022	8.203	7.87	8.143	8.137	8.083	7.659	8.365	7.665	7.674	7.731	8.334	8.278	9.239	8.388	8.345	8.258	8.462	8.738	8.787	8.062	7.615	8.267	8.347	7.925	8.961	7.952
APOBEC3A	8.096	7.369	6.674	7.079	7.08	7.062	7.378	7.356	7.791	7.028	7.565	7.671	7.317	7.162	7.219	7.409	7.177	7.318	7.566	8.362	7.244	7.531	7.317	7.397	7.073	7.289	7.165	6.781	6.893	7.293	6.739	6.724	7.078	7.609	7.308	8.126	7.422	7.329	7.154	7.386	7.835	7.775	7.046	6.862	7.364	7.219	6.491	7.943	6.915
APOBEC3B	3.643	3.726	3.278	3.066	10.134	4.148	10.55	2.792	5.55	3.639	10.576	3.305	3.704	3.263	10.018	2.917	3.349	3.133	3.476	11.364	3.131	3.339	3.766	3.938	4.366	3.74	10.114	10.329	3.375	3.119	3.503	4.028	4.34	3.17	3.529	10.964	3.471	3.548	3.642	4.001	3.766	3.727	10.193	3.857	2.867	4.702	3.764	4.334	9.986
APOBEC3C	11.084	10.878	11.04	11.008	11.302	11.304	11.331	11.345	11.105	11.208	11.051	11.25	11.128	11.417	11.365	11.034	11.365	11.049	11.049	10.851	11.272	11.269	11.044	10.958	11.394	11.228	11.325	11.288	11.285	10.95	11.528	11.195	11.093	11.398	11.312	10.854	10.979	11.16	11.076	11.247	11.025	11.15	11.249	10.894	11.427	11.244	11.287	11.102	11.328
APOBEC3D	9.595	8.644	8.98	9.294	9.479	9.329	9.35	9.292	9.566	9.332	9.367	9.356	9.308	8.946	9.595	9.787	9.359	8.841	9.376	8.791	9.086	9.665	8.946	8.993	9.455	9.049	9.494	9.429	9.673	9.111	9.807	9.5	8.993	9.276	9.695	8.596	9.772	9.183	9.228	9.463	9.672	9.093	9.563	9.055	8.987	9.069	9.553	8.927	9.379
APOBEC3F	9.578	8.795	9.337	9.167	9.706	9.667	10.038	9.401	9.045	9.7	8.868	10.006	9.278	9.464	9.818	9.136	9.952	9.343	9.245	8.943	9.778	9.919	9.294	8.997	9.874	9.152	9.395	9.555	9.594	9.345	9.905	9.346	9.24	9.612	9.61	8.953	9.491	9.307	9.291	9.835	9.535	9.512	9.427	9.57	9.093	9.543	9.503	8.985	9.942
APOBEC3G	9.799	8.993	8.837	9.211	9.889	9.966	9.848	9.622	9.449	9.882	9.779	9.665	9.496	9.123	9.952	8.394	10.149	9.47	9.43	9.164	9.455	9.589	9.403	9.313	9.944	9.787	9.902	9.656	9.571	9.424	10.297	9.791	9.239	9.63	9.91	9.048	9.78	9.064	9.592	9.949	9.377	9.488	9.752	9.86	9.819	9.658	9.215	9.606	9.719
APOBEC3H	6.259	4.853	4.316	4.165	6.444	6.516	5.318	5.696	4.972	5.504	6.056	4.827	4.932	4.938	5.787	2.679	7.045	5.084	5.409	4.249	5.023	5.42	5.811	5.228	6.357	5.918	6.087	5.911	5.029	5.259	6.734	5.805	4.687	5.807	5.95	4.326	5.019	4.684	5.101	5.581	4.745	5.33	5.942	5.291	5.642	5.473	5.771	5.307	5.781
APOBEC4	2.581	2.456	2.65	2.752	2.515	2.594	2.674	2.447	2.561	2.524	2.443	2.213	2.645	2.418	2.445	2.394	2.712	2.72	2.654	2.668	2.513	2.478	2.349	2.584	2.341	2.482	2.569	2.526	2.64	2.4	2.607	2.621	2.376	2.513	2.804	2.815	2.433	2.494	2.464	2.537	2.427	2.463	2.594	2.373	2.386	2.356	2.96	2.397	2.663
APOC1	4.892	4.395	5.003	4.565	5.125	5.028	4.759	5.193	5.162	4.706	4.919	4.943	5	5.159	5.653	4.534	5.285	4.81	4.872	4.93	5.31	5.319	5.227	4.301	4.854	5.255	4.684	5.212	4.799	5.069	5.148	4.701	4.983	5.625	4.921	5.112	5.083	5.366	4.989	4.569	5.041	4.983	5.02	4.86	4.992	5.165	5.497	4.889	4.841
APOC1	3.999	4.146	4.576	4.407	4.556	4.724	4.647	4.514	4.551	4.139	4.077	4.332	4.45	4.639	4.624	4.269	4.345	4.059	4.305	4.628	4.419	4.685	4.315	4.064	4.218	4.649	4.473	4.815	4.238	4.672	4.665	3.97	4.603	4.736	4.832	4.182	4.691	4.766	4.149	3.946	4.25	4.111	4.612	4.259	4.199	4.635	4.322	4.546	4.159
APOC1P1	2.145	2.234	2.565	2.186	2.483	2.39	2.213	2.913	2.302	2.266	2.351	2.607	2.193	2.514	2.36	2.589	2.519	2.27	1.996	2.312	2.224	2.089	2.589	2.204	2.136	2.601	2.367	2.614	2.193	2.109	2.481	2.059	2.365	2.553	2.298	2.192	2.508	2.574	2.448	2.22	2.451	2.502	2.425	2.379	2.434	2.616	2.883	2.35	2.445
APOC2	2.742	2.746	3.242	3.002	3.226	3.438	2.804	3.616	2.724	3.453	3.308	3.112	3.387	3.381	3.424	3.597	3.394	3.27	3.331	3.45	3.048	3.145	2.99	2.917	3.392	3.559	3.438	3.509	2.969	3.216	3.022	3.027	2.87	3.023	3.894	3.159	3.407	3.685	2.93	3.043	3.158	3.309	3.175	2.948	2.933	3.658	3.999	3.225	3.555
APOC3	2.632	2.071	2.438	2.358	2.6	2.438	2.467	2.839	2.543	2.521	2.615	2.63	2.758	2.691	2.471	2.564	2.663	2.359	2.523	2.617	2.505	2.54	2.579	2.153	2.318	2.704	2.219	2.663	2.376	2.471	2.561	1.961	2.457	2.58	2.309	2.292	2.17	2.282	2.416	2.412	2.51	2.259	2.748	2.319	2.448	2.848	2.822	2.434	2.239
APOC4	3.025	2.944	3.264	2.826	3.115	3.064	2.808	3.145	3.117	2.868	2.865	3.278	3.068	3.281	3.019	3.385	2.953	3.135	2.91	3.258	3.099	3.378	3.249	3.015	3.337	3.448	3.105	3.065	3.053	3.078	2.797	2.951	3.002	3.291	3.314	2.925	3.101	3.414	2.896	3.068	3.448	2.886	3.062	2.868	3.126	3.218	3.375	3.131	2.786
APOD	2.308	2.813	2.894	2.416	2.819	2.68	2.379	2.539	2.551	2.485	2.581	2.269	2.576	2.586	2.77	2.52	2.68	2.747	2.579	2.662	2.632	2.79	2.694	2.232	2.662	2.612	2.42	2.834	2.862	3.227	2.742	2.453	2.476	2.879	2.863	3.104	2.815	2.843	2.418	2.637	3.663	2.524	2.537	5.915	2.558	2.544	2.971	3.078	2.548
APOE	3.052	3.062	3.204	2.863	3.18	2.973	3.114	3.007	3.052	3.229	2.994	3.158	3.411	2.827	3.07	3.062	2.868	3.178	3.1	3.109	2.885	2.93	3.046	2.897	3.337	3.407	3.036	3.025	2.95	2.874	2.845	2.903	3.085	3.183	3.169	3.076	3.432	3.099	2.951	2.914	3.377	3.034	3.248	3.097	3.04	3.373	3.077	3.155	3.004
APOF	2.372	2.187	2.246	2.303	2.297	2.095	2.268	2.417	2.4	2.304	2.379	2.173	2.766	2.5	2.27	2.209	2.543	2.28	2.046	2.162	2.233	2.397	2.265	2.489	2.215	2.397	2.245	2.354	2.332	2.494	2.453	2.833	2.664	2.653	2.164	2.531	2.27	2.372	2.573	2.421	2.222	2.122	2.3	2.221	2.143	2.256	2.464	2.267	2.567
APOH	2.515	2.256	2.332	2.193	2.358	2.276	2.354	2.555	2.388	2.579	2.373	2.232	3.052	2.357	2.234	2.329	2.252	2.131	2.385	2.297	2.065	2.197	2.362	2.223	2.39	2.545	2.401	2.424	2.459	2.132	2.225	2.26	2.196	2.263	3.089	2.377	2.446	2.159	2.619	2.265	1.981	2.259	2.538	2.038	2.056	2.493	2.673	2.196	2.537
APOL1	8.535	6.822	7.337	7.173	7.446	8.399	7.922	8.5	7.934	8.117	7.819	8.188	7.844	7.802	8.396	7.939	8.431	7.474	7.323	6.957	7.614	8.276	7.448	7.368	8.135	7.691	7.749	7.923	7.345	8.106	8.049	7.404	7.472	8.405	7.912	6.986	7.408	8.086	7.328	7.685	7.896	8.128	8.24	7.616	7.924	7.553	7.783	8.103	7.528
APOL1	10.615	9.406	10.029	9.706	9.999	10.605	10.384	10.464	10.481	10.485	10.288	10.498	10.039	10.154	10.637	10.036	10.645	9.779	9.999	9.704	10.075	10.445	9.983	9.72	10.636	10.033	10.237	10.419	9.805	10.263	10.46	9.914	9.905	10.511	10.177	9.684	9.999	10.3	9.902	10.158	10.303	10.315	10.347	10.093	10.427	10.169	10.235	10.312	9.978
APOL2	5.014	4.307	5.609	4.703	3.995	4.994	4.41	4.693	5.501	4.51	4.729	6.104	5.347	4.967	5.499	5.275	4.724	4.537	4.578	5.043	4.909	5.741	4.562	4.409	5.315	5.067	4.33	5.55	5.307	5.44	5.178	4.873	4.043	5.273	4.629	5.098	4.124	4.876	5.682	5.695	4.82	5.125	5.302	5.104	6.22	4.551	5.418	5.128	5.045
APOL3	9.474	8.396	9.289	9.424	9.415	9.784	9.605	9.939	9.426	9.676	9.869	9.496	9.408	9.31	9.708	9.104	9.981	9.146	8.983	9.155	9.032	9.622	9.194	8.941	9.656	9.348	9.588	9.648	9.619	9.259	10.033	9.178	9.608	9.81	9.565	9.171	9.515	9.291	9.311	9.294	9.622	9.211	9.743	9.476	9.532	9.546	9.58	9.414	9.62
APOL4	4.039	3.027	3.615	3.646	3.678	3.664	3.096	3.935	4.103	3.78	3.903	3.591	3.578	3.902	4.333	3.926	4.252	3.519	3.536	3.42	3.282	4.045	3.598	3.749	3.545	3.86	3.62	3.949	3.668	3.759	4.083	3.222	3.276	4.68	3.951	3.194	4.29	4.201	3.556	3.354	3.447	4.023	3.342	3.89	3.813	3.609	3.134	4.316	4.09
APOL5	2.092	1.88	1.992	2.287	2.342	2.095	2.323	2.332	2.327	1.959	1.867	2.233	2.69	2.424	2.309	2.452	2.175	2.329	2.196	2.153	1.95	2.332	2.361	2.242	2.117	2.21	2.03	2.228	2.124	1.829	2.26	1.571	2.165	2.181	2.222	1.895	2.112	2.182	2.2	2.071	2.105	2.15	1.969	1.901	2.203	2.075	2.171	2.272	2.046
APOL6	10.244	9.143	9.388	9.742	9.868	10.368	9.989	10.209	10.447	10.287	10.007	10.328	9.787	10.29	10.328	9.915	10.314	9.495	10.053	9.848	9.929	10.326	9.579	9.544	10.094	9.869	9.95	10.402	9.548	9.911	10.101	9.835	9.842	10.84	10.26	9.621	9.738	10.035	9.858	10.358	10.35	10.119	10.224	10.134	10.151	10.046	10.209	10.455	10.321
APOLD1	2.849	3.767	3.919	3.399	3.04	2.819	3.023	3.343	2.8	2.805	3.339	3.46	3.226	4.1	3.152	3.247	3.51	2.941	3.621	3.106	3.222	2.993	3.956	3.367	3.733	3.312	2.715	3.252	3.147	3.428	4.175	4.043	3.42	3.248	2.704	3.891	3.133	3.022	2.943	3.385	4.31	3.564	3.374	3.861	3.455	3.162	3.103	3.121	3.167
APOM	4.677	4.533	5.519	5.064	5.013	5.61	4.526	6.196	5.367	5.224	5.271	4.885	5.235	5.488	5.996	4.525	6.639	5.279	5.123	4.953	5.239	5.255	5.034	5.474	5.581	5.793	5.314	5.319	5.336	5.005	5.607	5.436	5.425	5.756	5.164	5.433	5.755	5.023	5.579	5.038	5.59	5.203	5.387	5.11	5.239	5.646	5.911	5.724	5.143
APOO	6.549	6.751	6.141	6.688	6.23	6.659	6.734	6.644	6.618	6.639	6.876	6.904	6.52	6.469	7.043	6.39	7.143	6.7	6.745	6.168	6.374	6.615	7.376	6.655	6.601	6.379	6.749	6.644	6.557	6.539	6.961	6.471	6.656	7.84	6.548	6.239	6.976	6.513	6.571	6.682	6.974	6.627	6.551	6.349	6.779	6.465	7.1	6.138	6.77
APOOL	7.618	7.197	6.948	7.221	7.736	7.825	7.761	7.693	7.52	7.263	7.661	6.657	7.257	7.365	7.22	8.134	7.689	7.432	7.419	7.729	6.827	8.023	7.365	7.459	8.039	7.722	7.74	7.279	7.787	7.425	8.137	7.189	7.179	7.698	7.46	7.139	6.842	7.333	7.443	7.47	6.758	7.618	7.859	7.463	6.884	7.053	6.927	7.1	7.31
APP	10.804	10.788	10.661	10.655	10.667	10.614	10.915	10.734	10.625	10.826	10.967	10.678	10.862	10.895	10.879	11.055	10.637	10.78	11.003	10.917	10.741	10.672	10.814	11.208	10.823	10.687	10.88	10.994	10.898	10.793	10.856	11.055	10.852	11.259	10.678	10.95	10.84	11.136	10.847	10.888	10.638	10.979	10.74	11.024	10.273	10.914	10.816	10.929	11.128
APPBP2	7.01	7.857	6.936	7.413	7.365	6.342	7.046	6.017	7.303	7.273	7.494	6.875	6.906	6.267	5.969	6.37	6.679	7.545	7.352	7.698	6.816	6.688	7.09	7.556	6.8	7.135	7.558	7.174	7.403	7.702	7.014	7.64	6.899	6.685	6.57	7.904	6.719	6.668	7.275	7.544	7.113	7.282	7.486	8.152	7.249	6.956	6.732	7.389	7.345
APPL1	7.648	8.048	7.127	7.573	8.053	7.674	7.937	6.5	7.302	7.678	7.595	7.432	7.55	6.931	6.874	7	7.075	7.337	7.474	7.808	7.204	7.12	6.997	7.738	7.725	7.043	7.75	7.505	7.769	7.29	7.353	7.662	7.791	6.871	7.402	7.571	7.114	6.818	7.648	7.648	7.527	7.301	7.403	8.111	7.363	7.522	6.992	7.597	7.6
APPL2	8.218	8.843	8.244	8.373	8.702	8.357	8.902	7.798	8.449	8.503	8.48	8.415	8.368	8.264	7.915	8.136	8.711	8.14	8.711	8.352	8.138	8.181	8.914	8.379	8.499	8.173	8.316	8.709	8.233	8.316	8.531	8.895	8.033	8.429	8.306	8.75	8.474	8.42	8.325	8.274	8.304	8.253	8.235	8.76	8.165	8.503	8.025	8.429	8.447
APRT	9.916	9.754	10.147	10.118	9.83	10.279	9.953	10.182	10.018	10.28	10.379	10.073	10.203	10.126	10.103	9.818	10.129	9.776	9.808	9.805	10.124	10.008	9.902	9.906	10.174	9.952	10.111	10.099	10.099	10.044	10.241	9.933	10.038	10.044	10.203	9.684	10.279	9.955	10.164	10.118	10.472	9.973	10.056	9.97	9.953	10.239	10.234	9.925	10.298
APTX	6.609	7.134	6.998	6.554	7.118	6.939	6.691	6.432	5.878	6.725	6.728	7.06	6.251	6.334	6.5	5.519	7.028	6.485	6.259	6.44	6.752	6.181	6.594	6.707	6.936	6.689	7.04	6.648	6.47	6.407	6.728	6.843	6.297	7.044	6.414	6.799	6.587	6.645	6.392	6.652	6.436	6.905	6.839	6.778	6.116	6.997	5.651	5.947	6.394
AQP1	4.282	3.72	5.35	5.538	4.306	3.367	2.243	6.707	4.798	4.022	3.65	4.609	5.204	6.619	5.106	5.724	4.727	4.745	4.723	6.348	5.445	4.372	4.038	4.304	2.961	4.811	3.593	3.309	4.158	4.054	5.601	4.002	4.479	6.413	6.082	3.305	3.648	6.792	4.461	4.012	4.679	4.761	4.253	2.916	5.915	3.746	4.556	5.734	4.927
AQP1	3.176	3.049	2.953	3.193	3.42	3.273	2.876	2.807	2.858	3.155	3.143	3.42	2.865	3.321	3.438	2.887	3.07	2.834	2.513	2.989	3.317	2.999	3.253	3.036	3.292	3.149	3.103	3.122	2.88	2.912	3.284	2.554	3.08	3.381	2.982	3.109	3.307	3.225	2.909	2.902	3.132	3.022	2.836	3.204	3.282	3.144	3.189	3.254	3.063
AQP10	2.806	2.535	2.752	2.636	2.846	2.763	2.474	2.957	2.829	2.524	2.932	2.943	2.515	2.764	3.075	2.505	2.783	2.502	2.595	2.303	2.602	2.56	2.459	3.324	2.263	2.52	2.318	2.66	2.722	2.609	2.701	2.74	2.421	5.227	2.776	2.845	2.633	3.431	2.604	2.581	2.781	3.356	2.28	2.44	2.556	2.541	2.638	2.695	2.528
AQP11	5.587	5.204	5.681	4.811	4.767	5.008	4.683	5.732	5.785	5.224	5.495	5.177	4.843	4.443	4.782	5.975	5.328	5.373	4.545	5.524	5.494	4.835	4.329	4.612	4.265	4.948	5.159	5.22	4.93	5.606	4.138	4.985	5.625	4.523	5.224	5.15	4.799	4.334	5.347	5.372	5.065	6.256	4.078	5.104	4.841	5.063	5.042	4.584	5.193
AQP12A	2.549	2.334	2.854	2.856	2.894	2.919	2.289	3.008	3.072	2.988	2.958	2.926	3.091	3.031	3.364	3.296	2.925	3.322	2.909	3.064	3.019	3.265	3.006	2.594	2.825	2.829	2.768	3.182	2.849	2.876	2.894	2.537	2.82	3.002	3.053	2.819	2.935	3.363	2.723	2.794	2.899	2.848	2.828	2.626	2.934	3.327	3.293	3.166	3.067
AQP2	3.595	3.612	3.518	3.605	3.717	3.913	4.034	3.48	4.28	3.615	3.713	3.943	4.22	3.903	3.697	3.858	3.787	3.844	3.473	3.771	3.579	4.316	3.908	3.537	3.961	3.818	3.517	3.585	3.615	3.69	3.548	3.334	3.807	4.157	3.609	3.681	3.728	3.963	3.368	3.55	3.745	3.698	3.866	3.407	3.698	3.594	3.855	3.71	3.85
AQP3	10.173	10.051	10.275	10.742	10.523	10.59	10.439	9.974	10.468	10.494	10.871	10.07	10.51	10.302	9.327	10.634	10.475	10.664	10.203	10.341	10.15	10.293	10.44	10.373	10.618	10.352	10.511	10.334	10.626	10.257	10.472	10.287	10.637	9.766	10.069	10.702	9.834	9.787	10.359	10.258	10.61	10.292	10.848	10.532	10.171	10.564	10.41	10.156	10.572
AQP4	2.156	2.381	2.25	2.256	2.182	2.081	2.259	2.289	2.227	2.05	2.187	2.193	2.052	2.088	2.244	2.41	2.019	2.228	2.101	2.442	1.931	2.133	2.295	2.243	1.946	2.403	2.084	2.155	2.439	2.317	2.114	2.177	2.194	2.463	1.95	1.944	2.226	2.259	1.91	2.09	2.072	2.277	1.989	2.101	2.024	2.192	2.134	2.233	2.37
AQP5	2.264	2.168	2.428	2.37	2.465	2.649	2.451	2.791	2.536	2.459	2.279	2.854	2.677	2.707	2.765	2.85	2.511	2.687	2.304	2.593	2.499	2.641	2.555	2.233	2.531	2.554	2.611	2.33	2.649	2.287	2.515	2.209	2.42	2.788	2.393	2.311	2.66	2.548	2.084	2.274	2.641	2.375	2.746	2.314	2.498	2.607	2.618	2.531	2.314
AQP6	2.277	2.533	2.587	2.494	2.486	2.858	2.7	2.454	2.243	2.564	2.39	2.396	2.319	2.586	3.042	2.61	2.458	2.561	2.408	2.716	2.499	2.433	2.812	2.561	2.566	2.537	2.459	2.676	2.386	2.319	2.483	2.457	2.251	2.913	2.548	2.561	2.714	2.349	2.554	2.794	2.458	2.343	2.456	2.539	2.77	2.374	2.607	2.752	2.445
AQP7	3.706	3.106	3.302	3.5	3.713	3.742	3.506	4.143	3.414	3.707	3.267	3.488	3.522	3.435	3.865	3.636	3.629	3.409	3.204	3.443	3.488	3.322	3.517	3.303	3.43	3.515	3.751	3.958	3.128	3.58	3.38	3.32	3.174	4.453	3.755	3.331	3.887	3.595	3.233	3.484	3.951	3.409	3.719	3.719	3.382	4.095	4.03	3.626	3.63
AQP7	2.757	2.445	2.283	2.621	2.501	2.418	2.483	2.986	2.816	2.318	2.583	3.02	2.207	2.727	2.388	3.021	2.604	2.267	2.778	2.483	2.507	2.677	2.518	2.461	2.692	2.508	2.573	2.481	2.569	2.594	2.595	2.473	2.507	2.795	2.462	2.542	2.502	2.787	2.285	2.637	2.617	2.591	2.673	2.398	2.641	2.694	2.847	2.474	2.562
AQP8	3.06	2.743	2.736	2.616	2.948	3.112	2.687	3.216	2.955	2.804	2.937	2.907	2.994	2.85	3.252	2.804	3.172	2.762	3.222	3.73	2.577	2.921	3.007	2.822	2.895	2.835	2.888	2.671	2.8	2.841	3.079	2.591	3.144	3.326	3.139	2.868	3.08	3.108	2.823	2.693	2.9	2.827	3.116	2.621	2.817	2.771	2.705	2.869	2.703
AQP9	11.074	11.529	11.448	11.207	11.31	11.218	10.98	10.902	11.525	11.416	11.298	11.325	11.244	11.22	11.338	11.231	11.168	11.353	11.508	11.51	11.332	11.374	11.605	11.298	11.071	11.456	11.197	11.422	11.1	11.321	10.914	11.549	11.024	11.095	11.313	11.484	11.463	11.381	11.224	11.294	11.389	11.329	11.347	11.018	11.215	11.284	11.338	11.384	10.935
AQPEP	3.13	3.168	3.098	3.427	3.333	3.658	3.079	3.481	3.562	3.258	3.209	2.936	3.331	3.333	3.509	3.16	3.232	3.478	3.54	3.253	3.191	3.402	3.2	3.246	2.962	3.355	3.404	3.322	3.382	3.431	3.396	3.056	3.165	3.623	3.574	3.117	3.507	3.318	2.967	3.042	3.115	3.172	3.28	3.187	3.163	3.36	3.537	3.409	3.036
AQR	7.555	7.235	7.542	7.615	7.729	7.525	7.749	6.958	7.478	7.624	7.278	7.464	7.808	7.238	7.351	7.643	7.484	7.598	7.329	7.267	7.352	6.842	7.424	7.373	7.664	7.233	7.543	7.507	7.609	7.59	7.406	7.073	7.532	7.564	7.562	7.272	6.729	6.714	7.347	7.494	7.387	7.439	7.292	7.408	7.325	7.259	7.413	7.396	7.555
AR	2.989	3.208	2.95	2.791	2.777	2.796	3.249	2.782	2.972	2.804	2.626	2.905	2.896	2.547	2.768	2.985	2.784	2.781	2.816	2.578	2.632	2.785	2.762	3.132	2.893	2.754	2.739	2.788	2.757	3.195	2.683	2.533	2.901	2.955	2.674	2.864	3.167	2.91	2.897	2.558	2.916	2.707	2.885	2.783	2.785	2.908	3.102	2.84	2.841
ARAF	8.413	8.239	8.907	8.451	8.403	8.677	8.589	8.9	8.431	8.411	8.5	8.559	8.427	8.735	8.948	8.446	8.718	8.388	8.692	8.083	8.759	8.841	8.616	8.124	8.362	8.612	8.485	8.718	8.509	8.342	8.595	8.676	8.499	8.734	9.073	8.143	8.775	8.851	8.406	8.445	8.768	8.55	8.615	7.997	8.526	8.496	8.843	8.304	8.543
ARAP1	7.837	7.766	8.381	7.961	7.464	7.397	8.312	7.751	7.737	7.761	7.989	8.303	8.258	7.961	8.174	8.075	7.748	7.931	8.268	8.04	8.058	8.382	8.175	7.783	7.749	8.202	7.619	8.339	8.006	8.062	7.327	7.992	7.805	7.799	7.902	7.986	8.611	8.458	8.115	7.835	7.942	8.138	7.637	7.65	7.703	7.925	8.327	8.181	7.87
ARAP2	8.747	8.854	8.28	8.343	9.469	8.324	8.649	8.292	8.376	9.137	8.326	8.965	8.424	8.221	8.618	7.902	8.578	8.606	9.126	9.019	8.443	8.252	8.267	8.776	8.616	8.672	9.123	9.063	8.687	8.639	8.783	9.191	8.448	8.803	8.11	8.958	8.244	8.63	8.513	9.427	8.984	8.56	8.834	9.424	8.71	8.771	8.093	9.242	9.013
ARAP3	7.39	7.477	8.043	7.399	7.405	7.29	8.183	6.679	7.338	7.357	7.001	7.755	7.861	7.486	7.674	7.439	7.366	7.332	7.938	7.528	7.813	8.073	8.224	7.307	8.227	7.943	7.442	8.123	7.336	7.624	7.41	7.766	7.869	7.539	7.465	7.93	8.419	8.164	7.58	7.155	7.2	7.448	7.424	7.301	7.259	7.536	7.759	7.635	7.598
ARC	2.527	2.264	2.329	2.283	2.535	2.544	2.277	2.731	2.732	2.438	2.202	2.558	2.692	2.339	2.535	2.745	2.642	2.61	2.644	2.657	2.282	2.883	2.477	2.456	2.541	2.596	2.637	2.505	2.346	2.218	2.627	2.071	2.51	2.218	2.783	2.153	2.58	2.539	2.256	2.438	2.498	2.222	2.129	2.413	2.289	2.557	2.635	2.656	2.399
ARCN1	10.651	10.475	10.527	10.252	10.395	10.638	10.452	10.191	10.175	10.689	10.557	10.558	10.581	10.449	10.531	10.513	10.569	10.589	10.478	10.447	10.525	10.649	10.62	10.78	10.745	10.633	10.749	10.623	10.829	10.643	10.677	10.435	10.456	10.45	10.56	10.65	10.326	10.458	10.629	10.641	10.378	10.622	10.679	10.613	9.859	10.584	10.6	10.532	10.588
AREG	2.023	2.373	2.455	2.081	2.138	2.29	2.417	2.272	2.217	2.354	2.521	2.14	2.052	2.191	2.409	2.54	1.92	2.198	2.61	2.783	2.244	2.323	1.909	2.385	2.082	2.417	2.169	2.799	2.076	2.328	2.192	2.377	2.212	2.471	2.833	2.418	2.345	2.385	2.309	2.21	2.094	1.801	1.963	2.137	2.145	2.566	2.291	2.13	2.258
ARF1	10.505	10.443	10.446	10.463	10.407	10.48	10.186	10.597	10.295	10.436	10.432	10.386	10.719	10.536	10.356	10.386	10.33	10.505	10.28	10.556	10.39	10.424	10.431	10.55	10.435	10.525	10.477	10.503	10.551	10.525	10.496	10.309	10.497	10.706	10.386	10.541	10.495	10.508	10.418	10.392	10.22	10.656	10.499	10.382	10.69	10.473	10.434	10.49	10.565
ARF3	10.668	10.082	10.5	10.31	10.526	10.489	10.556	10.332	10.475	10.531	10.501	10.596	10.673	10.673	10.597	10.949	10.712	10.391	10.455	10.456	10.53	10.914	10.59	10.797	10.617	10.66	10.577	10.605	10.502	10.633	10.561	10.131	10.371	10.724	10.691	10.579	10.487	10.711	10.389	10.546	10.225	10.594	10.695	10.338	10.322	10.476	10.839	10.592	10.64
ARF4	9.136	9.318	8.563	8.992	8.841	9.145	9.001	8.93	9.472	9.103	9.25	8.865	9.261	9.101	8.889	9.026	8.655	8.994	9.169	9.363	8.962	8.987	9.132	9.437	8.766	9.302	8.948	8.909	9.148	9.248	8.963	8.878	9.129	9.44	8.644	9.808	9.004	9.074	9.063	9.076	8.897	8.997	9.144	9.147	9.325	8.859	8.667	9.081	9.313
ARF5	8.665	8.122	8.736	8.592	8.172	8.532	8.603	8.621	8.579	8.506	8.607	8.758	8.74	8.783	8.71	8.908	8.757	8.629	8.324	8.852	8.555	8.952	8.508	8.674	8.477	8.616	8.22	8.659	8.656	8.758	8.462	8.031	8.526	8.638	9.078	8.595	9.063	8.632	8.511	8.462	8.485	8.554	8.657	8.487	8.559	8.497	8.904	8.707	8.576
ARF6	11.717	11.658	11.693	11.662	11.83	11.726	11.632	11.65	11.645	11.828	11.712	11.699	11.797	11.784	11.836	11.833	11.627	11.709	11.705	11.654	11.701	11.74	11.754	11.681	11.682	11.76	11.779	11.92	11.752	11.727	11.79	11.718	11.674	11.563	11.847	11.763	11.795	11.766	11.643	11.864	11.784	11.757	11.67	11.829	11.343	11.69	11.846	11.819	11.81
ARFGAP1	5.84	5.7	6.192	5.98	5.887	6.241	6.083	5.973	5.877	5.911	6.133	6.154	6.097	5.738	6.226	5.888	6.437	5.994	5.585	5.648	6.027	6.415	6.035	5.684	6.324	6.149	6.047	5.897	5.814	5.603	6.217	5.623	6.003	6.163	6.056	5.701	6.395	6.198	5.934	5.601	6.078	5.843	6.364	5.59	5.298	5.795	6.169	6.154	5.954
ARFGAP2	8.783	8.402	9.003	8.866	8.694	8.912	9.14	8.826	8.834	8.663	8.765	8.811	8.88	8.648	9.107	8.84	9.016	8.746	8.652	8.53	8.988	9.039	8.763	8.697	9.008	8.869	8.941	8.905	8.918	8.754	8.976	8.557	8.735	9.283	9.155	8.363	9.042	8.757	8.654	8.638	8.749	8.786	8.878	8.499	8.797	8.793	9.066	8.666	8.799
ARFGAP3	7.735	8.562	7.346	7.479	8.002	7.604	8.152	6.797	8.3	7.851	7.966	7.305	7.7	7.439	7.587	7.587	7.508	7.948	7.89	7.988	7.665	7.827	7.704	8.335	7.716	7.693	7.984	7.811	7.957	7.966	7.614	7.996	7.515	7.478	7.453	8.174	7.617	7.45	7.799	7.884	7.288	7.761	7.63	8.055	7.481	7.683	7.217	7.509	8.057
ARFGEF1	9.413	9.876	9.441	9.334	9.887	9.35	9.278	9.012	9.431	9.767	9.608	9.529	9.521	9.46	9.503	9.347	9.174	9.559	9.867	9.841	9.259	9.134	9.904	9.742	9.598	9.347	9.836	9.612	9.562	9.56	9.431	9.887	9.373	8.79	8.963	9.852	9.303	9.27	9.416	9.841	9.685	9.339	9.681	9.997	9.171	9.479	9.289	9.823	9.696
ARFGEF2	6.972	7.989	6.862	7.127	7.552	7.025	7.309	6.015	6.992	7.502	7.232	7.155	7.17	6.942	6.632	6.665	6.69	7.118	7.353	7.677	7.09	6.339	7.143	7.579	7.308	6.73	7.7	7.059	7.588	7.646	7.105	7.949	7.152	6.711	6.677	7.444	6.612	6.614	7.66	7.722	7.101	7.026	7.157	8.297	6.778	6.894	6.654	7.633	7.231
ARFIP1	7.02	7.643	6.946	6.733	7.452	6.548	6.32	5.703	6.475	7.209	7.113	7.352	6.621	6.786	7.169	7.319	6.44	7.049	7.703	7.901	6.877	6.589	7.353	7.361	7.458	7.122	6.888	7.18	6.401	7.315	5.897	7.102	6.74	6.145	5.542	7.715	6.651	7.189	7.062	7.502	7.508	6.724	6.666	7.892	6.79	6.627	6.543	8.053	7.472
ARFIP2	6.996	6.584	7.468	7.005	6.756	7.165	6.981	6.945	7.115	6.798	7.063	7.067	6.875	6.833	7.414	6.776	7.527	7.171	6.591	6.567	7.037	7.124	6.755	6.819	7.248	6.844	7.222	7.111	7.021	6.788	7.26	6.859	7.114	7.317	7.17	6.54	7.422	6.847	6.901	7.027	7.243	6.933	6.958	6.371	7.186	6.948	7.131	6.538	7.029
ARFRP1	5.975	5.753	6.451	6.15	6.23	6.478	6.694	6.468	6.339	5.888	6.125	6.035	6.214	6.316	6.197	6.412	6.456	6.095	6.282	5.998	6.109	6.615	6.336	6.065	6.416	6.04	6.259	6.213	6.237	5.804	6.568	6.126	6.473	6.348	6.587	5.634	6.427	5.9	6.098	6.173	6.432	6.027	6.45	5.771	6.025	6.219	6.105	5.985	6.28
ARG1	5.301	6.867	5.644	6.157	5.237	4.858	4.993	6.035	7.707	6.01	5.559	4.766	4.259	6.317	3.477	5.112	4.539	6.647	6.735	6.79	5.586	5.272	3.454	6.367	7.371	5.302	3.901	5.838	4.916	6.858	4.101	6.847	4.928	7.18	6.057	7.891	3.408	5.561	6.262	6.066	4.949	5.67	5.255	4.935	7.05	5.317	6.068	7.154	3.71
ARG2	5.871	6.012	5.99	6.387	6.026	6.033	5.235	7.821	6.575	6.243	5.99	6.057	5.962	6.58	6.411	5.839	5.845	6.465	5.589	5.881	6.21	5.432	5.303	6.18	5.677	5.85	5.986	5.884	6.007	6.012	5.695	5.9	6.186	6.788	6.088	6.08	5.469	6.017	5.946	6.081	5.765	6.229	5.623	6.069	6.792	6.026	5.89	5.937	5.87
ARGFX	1.941	2.178	2.045	2.118	2.045	2.209	1.99	2.47	2.558	2.069	2.202	2.177	2.164	2.188	2.416	2.341	1.987	2.064	2.241	2.098	1.964	2.267	2.07	2.124	2.043	2.317	2.098	2.34	2.008	2.173	2.099	1.973	2.397	2.175	2.631	2.194	2.181	2.13	2.115	1.999	2.157	2.076	2.071	2.266	2.159	2.116	2.286	2.263	2.126
ARGLU1	10.329	10.951	10.364	10.355	10.861	10.129	10.286	9.72	10.355	10.571	10.505	10.537	10.343	10.102	10.269	10.339	10.035	10.536	10.856	11.012	10.409	10.092	10.453	10.698	10.563	10.215	10.516	10.39	10.516	10.589	10.174	11.286	10.231	9.175	9.829	10.913	10.137	10.22	10.585	10.763	10.919	10.253	10.236	11.428	10.211	10.41	9.795	10.691	10.737
ARHGAP1	9.17	8.847	9.143	9.088	8.95	9.006	9.183	8.875	9.117	9.275	9.065	9.344	9.318	9.287	9.297	9.252	9.079	9.264	9.542	9.147	9.295	9.501	9.334	9.273	9.151	9.271	9.281	9.556	9.254	9.438	9.286	9.493	9.008	8.969	9.365	9.044	9.199	9.326	9.179	9.339	9.04	9.19	9.149	9.187	8.967	9.171	9.417	9.047	9.427
ARHGAP10	4.732	5.118	5.396	5.214	4.592	5.239	4.735	5.09	4.572	4.985	5.401	4.785	5.479	5.049	4.743	4.094	5.466	4.686	5.003	4.389	5.596	4.66	5.116	5.003	5.545	4.731	5.32	5.554	5.427	4.879	6.241	5.188	5.413	5.111	5.19	4.514	5.016	4.426	5.22	5.426	5.348	5.354	4.825	5.116	5.313	5.518	5.318	4.926	5.554
ARHGAP11A	2.17	2.569	2.344	2.51	2.275	2.28	2.803	2.371	2.164	2.123	2.058	2.33	2.247	2.34	2.424	2.132	2.322	2.243	2.355	2.08	2.221	1.815	2.13	2.28	2.323	2.04	2.223	2.213	2.433	2.236	2.473	2.941	2.452	2.204	2.306	2.479	2.203	2.188	2.319	2.555	2.087	2.24	2.417	2.517	2.434	2.633	2.314	2.247	2.172
ARHGAP11A	3.467	3.106	3.116	2.867	2.874	3.133	3.243	3.716	3.312	3.174	2.805	3.558	3.568	3.295	3.105	3.028	3.103	3.263	2.944	2.889	2.486	3.118	2.824	2.86	3.271	3.194	2.974	2.819	2.982	3.135	3.351	2.875	3.32	3.145	3.366	3.158	2.801	2.976	2.933	2.903	3.17	3.262	3.426	3.102	3.084	2.873	2.59	3.018	3.058
ARHGAP12	4.957	6.292	5.863	5.288	5.808	4.976	5.441	4.749	5.035	5.294	5.018	5.388	5.577	3.994	4.904	5.38	5.023	4.977	5.946	5.873	5.422	3.895	5.87	5.436	5.636	4.703	5.661	4.78	5.246	5.414	5.273	6.571	5.517	3.466	3.87	5.983	4.426	4.334	5.216	5.866	6.098	4.687	5.613	6.698	5.544	5.214	4.556	5.73	5.358
ARHGAP15	10.225	10.331	10.037	10.237	9.928	10.184	10.281	10.136	10.342	10.267	10.57	10.246	10.326	10.006	9.953	9.687	10.289	10.342	10.039	10.139	10.368	10.134	10.246	10.049	10.147	10.18	10.174	10.191	10.329	10.163	10.047	10.071	10.225	9.955	10.231	10.01	10.181	9.809	10.272	10.162	10.113	10.129	10.251	9.885	10.043	10.015	10.211	9.94	10.037
ARHGAP17	7.702	7.347	7.578	7.262	7.338	7.504	7.55	7.867	7.499	7.778	7.907	8.034	7.365	7.937	8.03	7.441	7.15	7.157	7.192	7.325	7.968	7.444	6.974	7.614	7.56	7.329	7.459	7.784	8.049	7.653	7.675	7.716	7.471	7.506	7.616	7.284	7.383	7.916	7.789	7.791	7.7	7.557	7.446	7.544	7.534	7.885	7.575	7.508	7.762
ARHGAP18	7.634	6.515	6.956	7.081	6.591	6.779	6.637	7.751	7.505	7.177	7.097	7.255	7.103	7.439	6.709	7.34	7.162	6.939	6.358	6.715	7.348	7.409	6.637	7.651	6.242	7.209	6.864	6.809	7.167	6.905	6.589	5.705	7.571	7.997	7.134	6.448	6.977	8.21	7.583	7.067	6.681	8.176	6.283	6.008	6.999	6.694	7.169	6.523	7.147
ARHGAP19	7.787	8.24	8.164	7.587	7.914	7.146	7.66	7.229	7.521	7.688	7.597	7.77	8.088	7.855	7.685	7.374	7.648	7.888	8.294	7.915	7.688	7.297	8.385	8.192	7.48	8.23	7.974	8.065	8.003	8.669	7.464	7.925	7.644	7.41	7.363	8.316	8.254	7.91	7.899	7.773	7.408	7.566	8.037	7.725	7.404	7.389	7.686	8.111	7.92
ARHGAP20	2.634	1.925	2.347	2.452	2.631	2.451	2.553	2.231	2.419	2.43	2.294	2.248	2.258	2.306	2.406	2.643	2.158	2.31	2.088	2.417	1.985	1.945	2.346	2.061	2.388	2.63	2.546	2.794	2.327	2.226	2.301	1.996	2.316	2.405	2.287	2.095	2.588	2.434	2.311	2.232	2.424	2.516	2.504	2.175	2.269	2.327	2.477	2.604	2.38
ARHGAP21	4.868	3.608	4.096	3.877	3.946	4.262	4.439	4.692	4.547	4.281	4.346	4.529	4.504	4.652	4.024	4.686	4.045	3.882	4.364	3.955	4.693	4.513	4.505	4.84	4.102	4.517	4.178	3.769	4.927	4.48	4.881	4.46	4.645	5.347	5.036	3.288	3.525	5.335	4.354	4.574	4.099	5.745	4.801	3.764	4.208	3.908	4.521	4.383	4.472
ARHGAP22	4.402	4.831	4.583	4.261	4.71	4.784	4.551	5.267	4.68	3.98	4.839	4.171	4.711	5.052	5.238	4.139	3.942	4.641	4.071	3.988	4.681	4.956	4.834	4.004	4.739	4.921	4.792	4.803	3.415	4.37	6.011	4.213	4.979	4.15	5.607	4.051	5.035	5.296	5.108	4.464	5.301	5.008	3.736	5.065	4.376	4.96	5.244	5.166	5.955
ARHGAP23	2.996	2.693	2.848	2.717	2.613	2.842	2.955	3.845	2.738	2.81	3.528	2.957	2.617	2.763	2.415	2.714	3.1	2.6	2.838	2.707	2.441	2.699	3.559	2.846	2.868	2.79	2.726	2.703	2.603	2.652	4.193	2.902	3.323	2.688	2.517	2.823	2.594	2.933	2.695	2.955	2.902	2.568	3.237	2.725	2.69	2.866	2.985	2.846	2.53
ARHGAP24	5.757	6.608	5.547	5.75	5.917	6.206	5.734	5.53	5.947	6.061	6.058	5.628	6.126	5.438	5.614	4.758	5.786	6.243	6.35	5.597	5.547	5.809	6.295	6.363	6.447	5.92	6.096	6.529	6.565	6.177	6.2	6.301	6.61	6.365	5.873	6.492	5.567	6.222	6.1	5.898	4.588	5.88	6.247	6.306	5.461	5.738	6.158	6.08	6.489
ARHGAP25	11.18	11.063	11.126	11.121	11.257	11.24	11.242	10.998	11.017	10.957	11.134	11.158	11.253	11.106	11.095	11.233	11.344	11.209	11.231	10.965	11.217	11.358	11.363	11.197	11.303	11.276	11.266	11.028	11.021	11.269	11.247	11.184	11.189	11.182	11.057	11.211	11.167	11.165	11.175	11.1	11.023	11.116	11.206	11.079	11.144	11.042	11.071	10.995	10.976
ARHGAP26	10.148	10.419	10.4	9.657	9.738	9.829	10.145	9.526	10.186	9.877	9.932	10.376	10.232	10.207	10.233	10.345	9.712	10.2	10.469	9.982	10.519	10.154	10.377	10.062	9.886	10.238	10.053	10.443	9.926	10.318	9.268	10.353	9.992	9.78	9.848	10.241	10.093	10.338	10.008	10.228	10.309	10.228	10.109	10.04	9.95	10.064	10.139	10.282	9.891
ARHGAP27	8.943	9.073	8.959	9.035	8.926	9.032	9.44	8.648	8.934	8.812	9.014	9.075	9.021	9.024	9.169	8.737	9.324	9.154	9.172	9.08	8.805	9.311	9.457	8.923	9.458	8.954	8.982	9.109	8.643	9.035	9.011	9.216	8.827	9.208	8.817	9.026	9.606	9.163	8.813	8.776	9.176	9.106	9.197	8.909	8.995	8.799	8.991	9.023	8.815
ARHGAP28	2.399	2.375	2.451	2.442	2.525	2.712	2.193	2.369	2.356	2.503	2.419	2.171	2.033	2.302	2.476	2.575	2.702	2.29	2.587	2.481	2.307	2.359	2.289	2.168	2.369	2.38	2.196	2.388	2.313	2.552	2.333	2.286	2.141	2.779	2.72	2.1	2.461	2.342	2.253	2.316	2.319	2.321	2.495	2.429	2.159	2.516	2.495	2.482	2.57
ARHGAP29	2.677	2.633	2.571	2.565	2.475	2.562	2.297	2.744	2.856	2.519	2.44	2.596	2.492	2.662	2.624	2.464	2.446	2.649	2.404	2.957	2.697	2.667	2.469	2.615	2.453	2.784	2.485	2.479	2.499	2.969	2.649	2.127	2.787	2.775	2.945	2.653	2.576	2.568	2.606	2.557	2.508	2.242	2.968	2.401	2.727	2.41	2.643	2.396	2.423
ARHGAP30	10.456	10.209	10.685	10.367	10.495	10.571	10.569	10.403	10.397	10.54	10.484	10.596	10.519	10.511	10.756	10.324	10.698	10.542	10.634	10.437	10.54	10.66	10.822	10.369	10.567	10.684	10.598	10.668	10.533	10.606	10.67	10.57	10.469	10.826	10.789	10.416	10.834	10.594	10.476	10.479	10.562	10.534	10.572	10.356	10.468	10.508	10.781	10.458	10.403
ARHGAP31	5.103	5.378	5.128	4.161	4.802	5.2	4.986	5.428	4.209	5.247	5.056	4.908	5.092	5.285	5.261	5.317	5.043	4.695	5.045	4.92	5.198	5.098	5.092	5.327	5.153	4.773	5.684	5.101	5.033	4.682	5.484	5.557	5.198	5.098	5.269	5.418	5.274	5.355	5.013	5.126	5.088	5.054	5.016	5.208	4.449	5.251	5.37	5.188	5.409
ARHGAP32	4.915	4.399	4.47	3.959	4.219	4.472	5.232	3.874	3.983	3.974	3.824	4.56	4.456	3.902	4.347	4.048	4.621	4.815	4.06	4.439	4.454	3.773	4.34	4.299	4.453	4.206	4.367	3.974	4.906	4.379	4.815	5.137	4.374	4.406	3.956	3.678	3.816	4.344	4.482	4.471	4.831	4.63	4.585	4.364	4.575	4.236	5.407	4.087	4.734
ARHGAP33	3.347	3.485	3.829	3.854	3.942	3.771	4.039	4.489	4.554	3.796	3.373	3.685	3.808	3.503	3.437	5.068	4.871	3.836	3.602	3.793	3.464	3.358	3.917	4.161	4.137	4.225	4.359	3.547	3.558	3.518	4.341	3.672	3.567	3.72	3.634	3.514	3.736	4.107	3.581	4.085	3.485	3.206	3.534	3.515	4.377	4.027	3.341	4.269	4.007
ARHGAP36	2.014	2.357	2.142	2.078	2.167	2.149	2.326	2.3	2.285	2.112	2.39	2.217	2.234	1.947	2.388	2.176	2.214	2.034	2.15	2.244	1.92	2.261	2.242	2.017	2.214	2.092	2.004	2.399	1.987	2.36	2.085	2.201	2.299	2.548	2.113	2.133	2.153	2.241	2.035	2.06	1.977	2.142	2.038	2.098	2.106	2.22	2.181	2.309	2.269
ARHGAP39	2.447	2.259	2.367	2.629	2.732	2.61	2.383	2.415	2.394	2.436	2.272	2.71	2.742	2.561	2.69	2.454	2.777	2.816	2.487	2.57	2.375	2.92	2.584	2.423	2.671	2.5	2.654	2.251	2.643	2.521	2.804	2.179	2.394	2.387	2.485	2.295	2.206	2.952	2.278	2.509	2.477	2.311	2.654	2.244	2.707	2.568	2.404	2.442	2.271
ARHGAP4	9.549	9.62	10.061	9.703	9.793	10.078	10.123	9.749	9.763	9.353	9.56	9.375	9.485	9.548	9.816	9.271	10.267	9.86	9.474	9.149	9.762	9.801	9.901	9.148	10.239	9.762	9.806	9.623	9.384	9.542	10.024	9.953	9.937	10.01	9.726	9.076	9.693	9.542	9.637	9.501	9.981	9.532	9.914	9.338	9.685	9.492	9.642	9.51	9.536
ARHGAP42	2.603	2.59	2.361	2.644	2.491	2.227	2.469	2.652	2.409	2.079	2.603	2.342	2.384	2.726	2.491	2.406	2.624	2.368	2.391	2.446	2.482	2.756	2.353	2.298	2.465	2.258	2.293	2.341	2.442	2.359	2.511	2.467	2.648	2.731	2.324	2.473	2.565	2.243	2.18	2.322	2.436	2.402	2.361	2.381	2.604	2.472	2.37	2.366	2.209
ARHGAP5	3.953	5.651	4.865	4.807	4.746	4.269	3.205	3.087	4.704	4.483	4.541	4.371	3.423	3.59	3.541	3.251	3.427	4.29	3.607	5.378	4.498	2.908	4.189	4.441	4.672	3.503	5.378	3.339	5.212	4.922	4.611	6.051	4.097	2.451	3.915	4.694	2.468	3.511	5.006	4.747	5.708	4.51	4.108	5.794	4.297	4.345	3.117	4.034	4.943
ARHGAP6	3.525	3.04	3.478	3.67	3.919	4.12	2.844	3.906	3.485	3.955	3.71	3.904	3.579	3.788	3.595	3.817	3.729	3.614	2.929	3.505	3.293	3.711	3.56	3.498	3.508	3.966	3.516	3.801	3.654	3.365	4.008	3.104	3.796	3.93	4.063	3.627	4.036	3.877	3.445	3.934	3.509	3.194	3.695	3.352	3.491	3.82	3.763	3.671	3.47
ARHGAP8	2.935	2.77	2.744	2.958	2.937	3.266	2.726	2.792	3.269	2.472	2.953	2.767	3.183	2.803	2.543	2.632	2.917	2.661	2.637	2.89	2.631	3.311	2.78	2.686	2.749	2.761	2.727	2.915	2.572	2.451	3.071	2.631	2.674	2.79	3.11	2.391	3.241	2.874	2.682	2.949	3.057	2.215	2.986	2.848	3.242	2.588	2.913	2.578	2.849
ARHGAP8	3.888	3.829	4.154	3.572	4.224	4.281	3.903	6.561	4.357	3.967	3.611	4.836	4.319	4.185	4.147	3.676	5.414	4.486	3.976	3.954	3.963	3.709	3.669	3.693	4.762	4.505	4.732	4.02	4.153	3.703	5.17	5.481	4.413	5.624	5.538	3.87	3.919	5.73	4.257	4.632	3.206	4.239	4.156	4.195	5.318	4.208	4.912	4.264	4.541
ARHGAP9	10.601	10.573	10.935	10.366	10.782	10.717	10.812	10.338	10.736	10.612	10.795	10.861	10.691	10.491	10.811	10.679	10.847	10.67	10.726	10.688	10.739	11.026	11.042	10.518	10.897	10.983	10.626	10.846	10.625	10.753	10.542	10.754	10.674	10.634	10.876	10.854	11.097	11.025	10.757	10.39	10.829	10.566	10.82	10.577	10.684	10.623	10.759	10.602	10.382
ARHGDIA	8.573	8.154	8.869	8.439	8.372	8.923	8.499	8.886	8.341	8.558	8.564	8.49	8.704	8.696	8.915	8.228	8.88	8.485	8.482	8.059	8.617	8.704	8.569	8.313	8.711	8.722	8.692	8.786	8.783	8.498	8.922	8.761	8.439	8.819	9.152	8.232	8.949	8.652	8.438	8.606	8.778	8.763	8.617	8.007	8.34	8.699	8.902	8.43	8.711
ARHGDIB	11.995	12.007	12.059	12.005	12.052	12.041	12.048	11.914	12.066	11.957	11.962	12.055	11.995	12.047	12.073	12.075	12.014	11.977	12.159	12.029	11.985	12.149	12.18	12.052	12.047	12.022	11.956	12.027	12.033	12.016	12.028	12.074	12.08	12.017	12.055	12.144	12.1	12.116	12.02	12.021	12.014	12.051	12.107	11.946	12.047	12.022	11.95	12.059	11.94
ARHGDIG	2.861	2.886	2.85	2.756	2.792	3.09	3.092	3.15	2.785	3.009	2.883	3.074	2.69	2.894	2.979	2.829	2.694	2.864	2.862	3.025	2.571	2.895	3.076	2.716	3.019	2.979	3.084	3.001	2.494	2.619	2.861	2.892	2.877	2.891	3.007	2.639	3.095	3.063	2.609	2.937	2.902	2.988	2.808	2.914	2.642	2.804	3.239	2.884	2.981
ARHGEF1	8.335	7.77	8.412	8.252	8.172	8.085	8.565	8.054	8.095	8.143	8.069	8.404	8.124	8.237	8.373	7.882	8.402	8.278	8.317	7.899	8.287	8.392	8.35	7.9	8.425	8.327	8.25	8.424	8.176	8.237	8.339	8.303	8.366	8.064	8.458	7.889	8.476	8.402	8.162	8.134	8.236	8.165	8.093	7.976	8.103	8.027	8.4	7.964	8.243
ARHGEF10	3.816	4.332	3.392	4.415	4.172	3.795	4.492	3.771	4.159	3.247	4.415	3.666	3.382	3.622	3.606	4.09	3.873	4.153	4.184	3.679	4.051	4.348	3.858	3.972	3.884	4.334	3.515	3.283	4.085	3.899	3.804	4.756	3.913	3.985	3.979	4.157	3.936	3.659	4.241	4.058	4.257	3.759	4.111	4.996	3.246	3.324	4.514	3.821	3.886
ARHGEF10L	5.511	5.698	4.661	4.5	5.245	5.164	5.45	5.517	4.482	4.819	5.438	5.267	5.44	5.569	5.077	4.328	5.24	5.103	5.154	4.281	5.066	4.897	5.346	5.502	5.258	4.961	5.241	5.325	5.049	4.792	5.717	5.681	5.457	5.588	4.98	5.147	5.796	5.626	5.279	5.15	5.146	5.389	4.913	5.418	4.496	5.45	5.279	5.206	5.585
ARHGEF11	7.942	7.98	7.827	6.855	7.317	7.275	7.195	7.569	7.792	7.633	7.541	7.256	8.015	7.795	7.815	7.942	7.358	7.622	7.532	7.281	7.697	7.736	7.978	7.529	7.81	7.927	7.613	7.95	7.499	8.142	7.304	7.243	7.44	6.88	7.664	8.044	7.55	8.149	7.729	7.401	7.459	7.765	7.505	7.404	7.575	7.207	7.602	7.761	7.708
ARHGEF12	7.189	6.122	6.295	6.589	6.902	6.411	6.44	8.342	6.869	6.502	6.04	6.762	6.498	7.536	6.169	7.134	7.465	7.457	6.494	6.664	6.644	5.982	6.741	6.958	6.259	6.902	6.606	6.698	6.928	6.774	6.951	6.419	6.823	8.216	7.565	5.934	5.78	8.095	6.256	6.85	6.324	7.698	5.995	6.41	7.52	6.769	6.985	6.597	6.871
ARHGEF15	2.936	3.081	3.446	2.97	3.202	3.36	3.244	3.289	2.953	3.051	2.907	3.024	2.907	3.291	3.171	3.154	3.346	3.297	3.463	3.375	3.192	3.612	3.82	3.256	3.315	3.596	3.014	3.313	2.851	3.091	2.964	2.89	3.059	3.412	3.493	3.069	3.405	3.391	3.199	3.177	3.343	3.048	3.818	2.883	3.358	3.561	3.632	3.591	3.258
ARHGEF16	3.057	2.829	3.057	3.24	3.287	3.278	3.225	3.445	3.387	3.135	3.03	3.354	3.289	3.437	3.625	3.219	3.33	3.078	3.003	3.164	3.004	3.393	3.157	3.116	3.157	3.55	3.06	3.144	3.119	3.293	3.322	3.071	3.082	3.57	3.314	2.871	3.384	3.478	3.079	3.04	3.258	2.898	3.149	3.129	3.257	2.967	3.402	3.315	3.04
ARHGEF17	3.328	3.051	3.253	2.99	3.213	3.345	4.28	4.068	3.716	3.196	3.374	3.111	3.072	3.267	3.524	3.005	3.273	3.484	3.649	3.667	3.286	3.097	3.937	3.061	3.157	3.402	2.863	3.11	3.267	3.331	3.164	3.113	3.768	3.144	4.125	3.409	3.568	3.95	3.366	2.933	2.978	3.191	3.409	2.883	2.962	3.739	3.419	3.105	3.32
ARHGEF18	10.389	10.247	10.404	10.614	10.552	10.452	10.553	10.054	10.175	10.518	10.506	10.494	10.609	10.526	10.348	10.488	10.498	10.367	10.501	10.362	10.468	10.408	10.525	10.379	10.678	10.162	10.589	10.539	10.565	10.475	10.564	10.524	10.577	10.082	10.358	10.335	10.398	10.309	10.49	10.403	10.508	10.396	10.449	10.556	10.238	10.177	10.436	10.292	10.573
ARHGEF19	4.519	4.254	4.591	4.755	4.587	4.86	4.69	4.357	4.932	4.494	4.793	4.966	4.332	3.618	4.689	4.104	4.83	4.445	4.613	4.518	4.777	4.384	4.529	4.263	4.873	4.386	4.659	4.909	4.476	4.658	4.224	4.521	4.873	3.782	4.989	4.561	4.823	4.757	4.425	4.922	4.752	4.533	4.857	4.163	4.142	4.927	4.797	4.513	4.71
ARHGEF2	11.364	11.147	11.367	11.316	11.4	11.329	11.653	11.374	11.337	11.39	11.346	11.386	11.471	11.376	11.484	11.44	11.466	11.407	11.467	11.447	11.321	11.479	11.551	11.35	11.517	11.473	11.446	11.453	11.411	11.323	11.361	11.377	11.234	11.425	11.492	11.371	11.481	11.5	11.311	11.373	11.437	11.353	11.388	11.315	11.227	11.426	11.49	11.421	11.322
ARHGEF3	9.474	9.841	9.193	9.425	9.663	9.316	9.439	8.768	8.974	9.472	9.599	9.204	9.435	9.028	8.994	8.562	9.645	9.483	9.36	9.244	9.398	8.533	9.064	9.418	9.427	9.306	9.838	9.058	9.573	9.528	9.605	9.862	9.189	8.613	8.776	9.293	8.873	8.642	9.535	9.855	9.217	9.263	9.238	10.127	9.398	9.397	8.553	9.31	9.34
ARHGEF33	1.872	1.886	2.033	1.969	2.281	2.142	2.075	1.902	1.723	1.815	1.941	2.122	1.739	2.112	1.841	1.856	2.163	1.926	2.165	1.759	1.855	2.03	1.842	1.856	1.857	1.841	1.884	1.761	1.948	1.889	1.986	2.156	1.9	1.99	2.016	1.848	1.785	1.76	1.921	1.796	1.96	1.981	1.982	2.058	1.646	2.064	1.844	1.861	1.785
ARHGEF35	2.946	3.066	3.105	3.198	3.209	3.278	3.355	3.168	3.042	3.116	3.293	3.034	3.263	2.939	3.339	3.123	3.218	3.178	2.803	2.982	3.238	3.228	3.288	3.157	3.131	3.303	2.918	3.34	3.376	3.34	3.05	3.418	2.926	3.322	2.729	3.209	3.322	3.084	3.095	2.944	3.178	2.991	3.654	3.283	3.008	3.19	3.693	3.082	3.193
ARHGEF37	3.197	3.42	3.676	3.312	3.354	3.563	3.712	4.048	3.928	3.486	3.365	3.577	3.507	3.786	3.705	3.742	3.632	3.446	3.624	3.519	3.474	3.816	3.429	3.267	3.456	3.316	3.463	3.244	3.35	3.232	3.285	3.736	3.381	3.789	3.354	3.532	3.499	4.014	3.148	3.321	3.434	3.436	3.435	3.007	3.702	3.173	4.271	3.445	3.414
ARHGEF38	2.058	1.937	2.011	2.15	1.952	2.131	2.266	1.982	1.892	2.043	1.941	1.954	2.052	2.321	2.373	2.438	2.091	1.977	2.129	2.108	1.833	1.888	2.008	1.998	1.913	2.066	2.066	2.286	1.973	2.074	2.051	1.788	2.169	2.167	2.231	1.978	2.076	2.034	1.942	1.954	2.082	1.88	2.117	2.081	1.853	2.286	2.191	2.143	2.036
ARHGEF4	3.781	3.392	3.725	3.169	4.242	4.589	4.095	3.182	4.014	3.723	3.366	3.566	3.389	3.223	3.497	3.278	3.594	3.402	3.311	3.367	2.965	3.876	3.482	3.417	3.754	3.879	3.938	3.518	3.595	3.852	3.564	3.793	3.975	3.579	3.676	3.469	3.571	3.563	3.059	3.542	3.638	3.298	4.082	3.314	3.093	3.869	4.31	3.798	3.214
ARHGEF5	4.139	3.975	4.428	4.671	4.064	4.357	3.402	4.845	4.715	4.03	4.234	4.135	3.263	4.028	4.327	3.917	4.147	4.053	4.182	3.483	3.799	3.726	4.131	3.58	4.512	3.657	4.277	4.268	4.615	4.405	4.932	4.237	4.225	3.632	3.857	3.575	3.841	3.666	4.396	3.716	4.364	4.359	4.649	3.685	3.908	4.138	3.627	3.435	4.594
ARHGEF6	9.57	9.324	9.396	9.368	9.373	9.445	9.669	9.374	9.142	9.5	9.663	9.332	9.481	9.412	9.538	9.528	9.444	9.63	9.506	9.315	9.414	9.276	9.556	9.488	9.586	9.227	9.524	9.641	9.636	9.595	9.624	9.537	9.48	9.286	9.372	9.432	9.145	9.239	9.569	9.45	9.466	9.58	9.405	9.675	9.02	9.619	9.296	9.558	9.524
ARHGEF7	9.336	9.182	8.805	9.141	9.338	9.069	9.387	8.864	8.576	8.973	8.874	8.952	9.098	8.803	8.921	9.436	9.34	9.122	8.858	9.098	9.088	9.133	9.021	9.191	9.635	9.062	9.362	9.036	9.259	8.962	9.403	9.024	9.177	9.616	9.009	8.899	8.739	8.724	9.156	9.031	8.645	9.115	9.412	9.279	8.5	9.07	8.863	8.903	9.276
ARHGEF9	6.82	6.292	7.007	6.024	7.128	7.134	6.851	6.687	6.633	6.635	6.718	6.589	6.853	6.571	5.898	6.496	7.303	7.029	6.367	6.365	6.632	6.688	6.907	7.01	7.124	6.788	7.193	6.787	6.885	6.668	7.194	6.939	6.923	6.535	6.932	6.06	6.774	6.258	6.685	6.899	6.41	6.466	6.974	6.731	6.046	6.51	6.838	6.715	6.698
ARID1A	8.688	8.497	8.593	8.197	8.123	8.317	8.449	8.089	7.969	8.552	8.377	8.607	8.624	8.383	8.237	8.529	8.136	8.654	8.518	8.469	8.791	8.357	8.528	8.505	8.606	8.491	8.684	8.704	8.632	8.964	8.262	8.435	8.698	8.944	8.444	8.593	7.78	8.488	8.621	8.658	8.22	8.775	8.407	8.486	8.127	8.358	8.474	8.319	8.156
ARID1B	9.816	9.949	9.925	9.942	10.096	9.699	10.267	9.402	9.79	10.203	9.951	10.272	9.899	10.126	9.879	10.174	9.642	9.927	10.039	10.089	9.993	10.138	9.784	9.973	9.826	9.78	10.13	10.211	10.092	10.163	10.09	10.225	9.879	9.03	9.949	9.887	9.674	9.894	10.123	10.429	9.869	9.911	9.771	10.233	9.576	10.041	9.88	9.989	10.068
ARID2	8.191	8.876	8.141	8.369	8.823	8.395	8.499	8.512	8.378	8.54	8.691	8.521	8.443	8.606	8.502	8.64	8.588	8.723	8.614	8.683	8.371	8.083	8.456	8.675	8.748	8.565	8.784	8.704	8.827	8.508	8.791	8.744	8.415	7.893	8.403	8.447	7.947	8.041	8.507	8.708	8.771	8.357	8.455	8.885	8.121	8.375	8.109	8.908	8.702
ARID3A	6.734	7.102	7.149	6.339	6.469	6.734	6.801	6.845	7.073	6.462	6.632	6.677	6.814	6.919	6.737	6.509	6.265	6.921	6.77	6.559	6.943	7.438	7.105	6.833	6.592	7.09	6.617	6.843	6.528	6.992	6.74	6.429	6.573	6.614	7.052	7.254	6.878	7	6.783	6.45	6.586	6.771	6.607	6.399	6.77	6.43	7.479	6.655	6.48
ARID3B	7.76	7.552	8.15	7.835	8.159	7.921	8.274	7.843	8.254	8.109	7.925	8.27	8.192	8.194	8.086	7.5	8.199	7.905	8.626	8.28	8.184	8.517	8.716	7.94	8.403	8.357	8.111	8.446	7.876	8.182	8.013	8.469	7.911	9.141	8.123	8.083	8.418	8.416	7.888	8.012	8.041	7.908	8.12	7.823	7.783	7.85	8.235	8.016	8.028
ARID3C	2.011	2.321	2.452	2.201	2.421	2.466	2.148	2.376	2.455	2.458	2.315	2.401	2.188	2.377	2.399	2.398	2.441	2.654	2.476	2.64	2.154	2.484	2.485	2.153	2.265	2.625	2.11	2.551	2.331	2.328	2.318	2.218	2.355	2.533	2.905	2.614	2.63	2.594	2.324	2.323	2.313	2.268	2.411	2.116	2.111	2.334	2.816	2.428	2.261
ARID4A	8.879	9.454	8.502	8.961	8.798	7.437	8.505	7.525	8.696	9.156	8.626	8.918	8.409	8.741	8.552	9.078	7.717	9.109	9.596	9.421	8.757	8.449	8.891	9.132	8.254	8.268	8.761	9.014	9.039	9.262	7.81	9.389	8.732	7.24	8.183	9.509	8.23	8.376	9.087	9.232	8.879	8.407	8.416	9.645	8.82	8.373	7.982	9.221	9.22
ARID4B	9.536	10.36	9.485	9.442	10.045	9.365	9.476	8.465	9.019	9.474	9.557	8.989	9.36	8.775	9.144	8.753	9.136	9.821	10.006	9.899	9.101	8.4	9.74	9.693	9.613	9.187	9.786	9.376	9.491	9.584	9.137	10.342	9.568	8.411	8.363	10.065	8.902	8.633	9.55	9.575	9.693	9.189	9.59	10.663	9.204	9.428	8.557	9.725	9.46
ARID5A	7.401	7.437	7.721	7.206	7.29	7.726	7.984	7.626	8.038	7.282	7.663	7.274	7.376	7.453	7.368	6.791	8.578	7.513	7.497	6.822	7.547	7.742	7.775	6.974	7.786	7.495	7.299	7.801	7.065	7.661	7.716	7.741	7.433	7.664	7.874	7.02	7.99	7.439	7.189	7.439	7.497	7.47	7.432	6.902	7.569	7.182	7.93	7.122	7.241
ARID5B	8.541	8.174	8.802	8.478	8.083	8.762	8.477	8.116	8.441	8.471	8.706	8.563	8.443	8.362	8.207	8.645	8.434	8.189	8.052	8.005	8.659	8.394	8.046	7.953	8.279	8.119	8.714	8.228	8.632	8.555	8.585	8.01	8.443	8.048	8.659	7.681	7.86	7.935	8.665	8.131	8.477	8.483	8.075	7.753	8.123	8.43	8.464	7.49	8.17
ARIH1	8.172	8.693	8.429	8.491	8.535	8.307	8.73	8.39	8.164	8.34	8.531	8.332	8.506	8.107	8.118	8.688	8.392	8.311	8.528	8.601	8.563	8.239	8.319	8.592	8.356	8.373	8.61	8.342	8.676	8.847	8.381	8.881	8.387	7.851	7.936	8.507	8.292	7.845	8.598	8.43	8.216	8.328	8.678	8.753	8.411	8.401	8.167	8.441	8.403
ARIH1	2.387	2.602	3.037	2.632	2.416	2.517	3.27	2.883	2.634	2.346	2.423	2.526	2.683	2.457	2.492	2.891	2.942	2.359	2.865	3.008	2.721	2.546	2.589	3.093	2.698	2.608	2.797	2.652	2.684	2.555	2.562	3.005	2.709	2.79	2.81	2.487	2.545	2.503	2.604	2.676	2.925	2.488	3.125	3.809	2.764	2.885	2.618	3.105	2.642
ARIH2	7.818	7.702	7.745	7.725	8.127	7.821	7.901	7.465	7.487	7.648	7.732	7.789	7.688	7.558	7.594	7.537	8.12	7.886	7.537	7.705	7.869	7.558	7.673	7.555	8.16	7.812	7.96	7.728	8.028	7.756	8.203	7.705	8.054	7.406	7.92	7.274	8.03	7.719	7.793	7.728	7.809	7.695	7.883	7.829	7.76	7.632	7.612	7.496	7.763
ARL1	5.957	5.981	6.203	5.958	6.192	6.406	6.079	5.82	5.614	6.293	6.695	6.092	6.485	5.804	5.196	6.249	6.327	6.376	5.969	5.97	5.97	5.297	5.878	6.201	6.261	6.298	6.588	5.76	6.52	6.24	6.257	6.293	5.823	5.692	5.994	6.233	5.671	5.364	6.053	6.453	6.289	6.052	6.324	6.532	5.603	6.545	6.019	6.126	6.388
ARL10	3.181	2.743	2.764	2.507	3.154	2.808	2.715	2.959	2.892	2.757	2.806	2.817	2.455	2.546	2.95	3.347	2.807	2.749	2.753	3.196	2.41	2.86	2.749	2.493	2.974	2.657	2.697	2.733	2.92	2.573	2.491	2.698	2.699	2.763	3.064	2.689	3.178	2.984	2.76	2.65	2.932	2.709	2.753	2.556	2.673	2.689	2.917	2.607	2.812
ARL11	6	6.024	5.719	5.982	5.535	5.022	5.464	5.391	5.864	5.791	5.752	6.205	5.691	5.766	5.967	5.76	4.754	5.826	5.975	6.426	5.552	6.263	5.292	5.83	4.893	6.211	5.283	6.037	5.548	5.671	4.488	5.137	5.63	5.321	6.093	6.675	6.508	5.988	5.55	5.71	5.636	5.524	4.879	5.473	5.343	5.681	5.986	5.927	5.369
ARL13A	2.077	2.147	2.23	2.235	2.18	2.316	2.539	2.182	1.996	2.08	2.226	2.034	2.052	2.118	2.182	2.474	2.135	2.005	2.212	2.124	2.141	2.072	2.104	2.172	2.183	2.119	2.174	2.154	2.214	1.999	2.158	2.335	2.096	2.241	2.279	2.191	2.161	2.161	2.252	2.128	1.956	2.232	2.143	2.209	2.321	2.184	2.192	2.112	2.19
ARL13B	4.151	3.815	3.971	4.349	3.663	4.417	4.121	3.828	3.446	3.624	3.709	3.753	3.133	3.274	3.713	4.134	3.925	4.005	3.214	3.331	3.931	3.595	3.317	3.272	3.78	3.823	4.217	4.002	3.971	3.552	4.706	3.011	4.067	3.658	3.84	3.441	3.83	3.378	3.855	3.89	3.555	3.385	3.606	4.081	3.449	3.382	3.845	3.631	3.206
ARL14	2.158	2.095	1.974	2.597	1.911	2.05	1.83	2.007	1.939	1.873	2.146	1.931	1.75	1.875	2.118	1.997	2.105	2.181	2.302	2.152	2.07	1.946	1.915	1.9	1.9	2.01	2.068	2.034	2.186	1.856	2.176	1.95	2.14	2.123	2.25	1.863	2.096	2.032	2.037	2.01	2.241	2.134	2.09	1.897	2.22	2.204	2.047	1.982	2.117
ARL15	5.017	5.212	5.133	4.488	4.968	4.689	4.528	4.79	4.598	5.49	4.961	4.871	4.805	5.18	5.648	5.991	4.586	4.826	5.454	5.174	5.226	4.621	5.218	5.303	5.483	4.879	4.872	4.987	5.024	5.652	5.063	5.066	5.308	5.183	5.252	5.327	4.811	4.641	5.309	5.165	5.115	5.178	4.78	5.024	4.696	4.758	4.64	5.332	5.587
ARL16	5.866	6.29	6.581	5.987	6.905	6.631	6.878	6.203	6.318	6.714	6.049	6.279	6.234	5.923	7.265	6.662	6.726	6.809	5.751	6.757	6.416	6.533	6.62	6.078	6.552	6.763	6.562	6.59	6.249	5.951	6.679	6.538	6.757	6.564	6.412	5.614	6.923	6.054	6.412	6.726	6.677	6.34	6.564	6.542	6.372	6.441	6.604	6.632	6.41
ARL17A	6.008	5.579	5.97	6.018	5.769	6.047	5.683	6.076	5.842	5.435	5.835	5.527	5.705	5.862	5.781	5.597	5.838	6.038	5.477	5.549	5.373	6.338	5.909	5.613	5.903	5.792	5.504	5.488	5.834	5.277	5.879	5.332	5.94	5.755	5.71	5.793	5.424	5.777	5.857	5.442	5.52	5.913	5.259	5.352	5.534	6.168	5.747	5.667	5.535
ARL17A	4.304	3.59	4.26	4.003	3.85	4.52	4.171	5.923	4.023	3.851	3.495	3.514	4.735	4.143	3.192	5.116	5.785	4.268	3.602	4.221	3.619	5.793	6.428	4.111	6.448	5.671	6.008	3.723	3.844	5.362	5.103	5.677	5.955	4.347	4.347	3.126	3.752	5.401	6.178	3.314	4.987	4.282	4.402	3.715	4.996	5.203	4.162	4.978	4.582
ARL2	6.824	6.519	7.632	7.001	7.099	7.658	7.207	7.73	6.963	7.155	7.382	7.336	7.325	7.176	7.579	6.896	7.405	6.813	6.636	6.62	7.065	7.277	6.783	6.986	7.238	7.253	7.266	7.402	7.707	6.985	7.343	7.018	6.805	7.421	7.25	6.801	7.519	7.253	6.999	7.306	7.397	7.173	7.128	6.805	6.879	7.347	7.611	6.699	7.284
ARL2	5.618	5.369	5.95	5.883	5.451	6.336	5.615	5.975	5.44	5.851	5.791	6.024	6.221	5.826	5.998	5.578	6.148	5.444	5.113	5.473	5.845	5.856	5.696	5.51	5.675	5.703	5.838	6.043	6.124	5.261	6.058	5.547	5.436	6.011	5.843	5.182	6.033	5.797	5.602	5.814	5.96	5.757	5.819	5.308	5.415	5.918	5.875	5.46	5.825
ARL2BP	9.169	9.39	9.386	9.24	9.81	9.542	9.286	9.409	9.246	9.683	9.579	9.454	9.416	9.502	9.204	9.472	9.369	9.441	9.415	9.681	9.392	9.307	9.199	9.598	9.371	9.313	9.592	9.367	9.765	9.466	9.518	9.737	9.148	8.965	9.474	9.529	9.331	9.315	9.478	9.808	9.585	9.17	9.525	9.885	9.45	9.597	9.186	9.636	9.696
ARL3	5.688	7.07	6.441	6.637	6.134	6.501	5.483	6.288	6.338	5.94	6.578	6.246	6.253	6.222	6.293	5.244	6.227	6.385	6.238	6.07	6.2	6.139	6.792	6.56	6.135	6.668	6.154	6.113	6.357	6.444	6.05	6.642	6.147	6.121	6.255	6.516	6.971	5.999	5.983	6.386	6.351	5.971	6.461	5.567	6.397	6.251	6.309	6.293	6.404
ARL4A	6.121	6.486	6.15	7.061	6.162	5.697	6.124	7.628	7.044	6.105	6.265	6.416	6.065	7.204	6.708	5.989	6.478	6.359	6.372	6.089	6.946	5.441	6.72	6.285	6.178	6.783	6.195	5.943	6.179	6.263	6.161	6.548	6.433	7.596	6.493	6.274	5.93	7.345	6.386	6.27	6.456	6.46	6.14	5.98	7.768	6.383	6.016	5.999	6.562
ARL4C	9.876	9.323	9.692	9.737	10.15	9.73	9.576	9.589	9.505	10.11	9.688	10.184	9.846	9.725	9.923	10.041	10.089	9.789	10.048	9.699	10.015	10.099	9.351	10.025	9.938	9.897	9.992	10.1	10.101	9.8	10.099	9.734	9.795	9.096	10.289	9.53	9.809	9.415	9.923	10.331	9.923	9.715	9.738	9.935	9.716	9.965	9.899	9.706	9.884
ARL4D	4.343	4.019	3.94	4.567	4.54	4.015	3.982	4.064	4.565	4.348	4.132	4.016	4.483	4.286	4.308	4.063	4.488	4.56	4.079	3.9	4.418	3.777	3.754	4.082	4.215	4.304	4.567	4.843	4.486	3.906	4.496	4.847	4.703	4.141	3.947	4.091	4.564	3.97	4.109	4.482	4.056	4.165	3.861	4.406	4.02	4.694	4.228	4.328	4.661
ARL5A	7.345	7.388	6.843	7.606	7.41	6.633	6.613	7.038	7.098	6.968	7.181	6.821	6.592	6.731	7.304	6.933	6.595	7.308	6.993	7.329	6.663	6.691	6.84	7.343	7.183	7.157	7.087	6.865	7.151	6.81	6.829	6.413	7.435	6.639	7.036	7.444	6.42	6.65	7.055	7.023	7.041	6.66	7.091	7.291	7.043	7.146	6.19	7.323	7.277
ARL5B	2.969	4.514	3.725	3.926	3.46	3.053	2.622	2.087	2.591	3.159	2.917	3.213	2.231	3.465	3.731	2.327	2.516	3.778	2.788	3.741	3.486	3.171	3.205	4.974	2.553	2.927	2.888	2.95	3.529	3.74	3.082	3.595	3.574	2.223	2.85	4.332	3.794	2.82	3.43	3.884	3.78	4.025	3.475	3.764	3.382	3.043	2.614	2.998	3.74
ARL5C	2.859	2.538	2.623	2.784	2.83	3.086	2.588	3.207	2.498	3.073	3.14	3.254	2.34	3.126	2.992	2.81	2.619	2.311	2.709	2.774	2.988	3.541	2.611	2.666	2.655	3.475	2.88	3.096	2.851	3.335	2.366	2.847	2.691	2.981	2.95	3.084	3.225	3.38	2.974	3.057	2.971	2.887	2.752	2.73	2.684	2.862	3.392	3.185	2.771
ARL6	2.974	5.047	3.077	3.277	4.219	3.233	3.885	3.776	3.46	4.322	4.345	4.396	2.67	3.749	3.01	2.548	2.731	4.337	3.37	3.582	4.435	3.089	3.274	3.305	3.356	3.154	4.49	3.326	3.705	3.88	2.898	4.289	4.258	3.025	4.114	3.603	3.104	4.265	3.394	3.446	3.416	3.55	4.023	4.668	3.333	3.403	3.569	4.06	4.571
ARL6IP1	8.768	9.28	9.002	8.951	9.287	8.779	8.694	9.108	8.961	9.229	9.028	9.089	8.838	8.64	9.035	8.51	8.472	9.033	8.888	9.47	8.781	8.583	8.706	9.294	8.767	9.166	8.932	8.886	9.398	9.014	8.702	9.152	8.75	8.353	8.75	9.275	8.761	8.413	9.218	9.016	9.143	8.569	9.065	9.451	9.472	9.046	8.713	9.328	9.023
ARL6IP4	8.462	7.86	8.968	8.699	8.467	8.776	8.231	8.887	8.704	8.583	8.8	9.18	8.405	8.605	9.318	8.814	8.567	8.708	8.241	8.564	8.409	8.684	8.029	8.588	8.448	8.467	8.647	8.611	8.84	8.296	8.606	8.256	8.558	8.277	8.881	8.551	9.156	8.896	8.467	8.502	8.959	8.82	8.474	8.271	8.374	8.663	9.124	8.751	8.729
ARL6IP5	9.814	10	9.763	9.913	9.999	9.89	9.524	9.99	9.713	10.141	10.159	9.709	9.595	9.794	9.986	9.787	9.529	10	9.736	10.086	9.51	9.603	9.67	9.955	9.838	9.848	9.826	9.849	9.895	9.741	9.76	10.03	9.874	9.282	9.693	9.91	9.923	9.489	9.775	9.845	9.818	9.795	9.8	10.213	9.52	10.072	9.687	9.796	9.802
ARL6IP6	8.162	9.071	7.56	8.204	8.501	7.868	7.766	7.309	7.894	8.136	8.43	7.757	8.178	8.004	7.588	7.376	7.096	8.218	8.684	8.851	7.292	7.421	7.764	8.373	7.937	7.843	7.857	7.908	8.518	7.906	7.944	8.555	7.815	7.086	7.156	9.028	7.729	7.363	7.863	8.177	8.317	7.746	8.069	9.042	8.316	7.935	7.264	8.597	8.264
ARL8A	7.139	7.635	7.27	7.454	7.178	7.344	7.553	7.448	7.603	7.114	7.447	7.083	7.399	7.377	7.28	7.139	7.451	7.286	7.518	7.478	7.167	7.345	7.518	7.358	7.201	7.538	7.096	7.471	7.528	7.099	7.193	7.074	7.133	7.459	7.514	7.478	7.759	7.457	7.32	7.087	7.247	7.193	7.338	7.087	7.079	7.235	7.38	7.408	7.211
ARL8B	8.585	9.425	8.894	8.682	8.893	8.719	8.299	8.403	8.533	8.71	8.629	8.377	8.451	8.298	8.931	8.386	8.584	8.692	8.696	9.163	8.568	7.877	8.571	8.849	8.752	8.61	8.86	8.364	8.854	8.62	8.635	9.125	8.507	8.559	8.177	8.885	8.501	8.217	8.806	8.825	9.073	8.434	9.059	9.533	8.418	8.889	8.25	9.148	8.821
ARL9	3.034	2.917	2.63	3.153	3.005	2.846	3.087	2.81	2.722	2.764	2.929	3.177	2.961	2.772	2.99	3.189	3.095	2.78	3.376	2.801	2.835	3.243	3.127	2.897	2.943	2.782	2.76	2.829	2.828	2.865	2.743	2.957	2.725	2.906	3.078	2.609	2.991	3.052	2.778	2.987	2.735	2.945	2.968	2.856	3.043	3.082	2.989	3.052	2.761
ARMC1	7.996	8.593	8.543	8.191	8.413	8.779	7.863	8.348	8.336	8.414	8.419	8.081	7.858	7.998	8.462	8.333	7.807	8.474	8.06	8.588	8.483	7.395	7.44	8.224	7.786	8.448	8.842	8.106	8.61	8.469	7.702	8.352	8.203	8.059	7.795	8.459	7.969	7.587	8.198	8.786	8.579	8.395	8.465	8.866	7.96	8.412	8.022	8.31	8.256
ARMC10	6.549	6.97	6.433	6.772	6.627	7.059	6.824	7.003	6.85	6.805	6.972	6.499	6.563	6.731	7.055	6.128	6.783	6.696	6.555	6.748	6.498	6.586	6.858	6.729	6.622	6.631	6.706	6.843	6.775	6.597	6.884	6.645	6.952	7.058	6.272	6.89	6.779	6.428	6.444	6.88	6.948	6.322	6.751	6.755	6.679	6.635	6.661	6.568	6.764
ARMC2	3.584	4.487	3.188	3.652	3.588	3.438	3.095	2.612	3.41	2.989	3.446	3.898	3.481	3.628	3.015	3.943	3.256	3.315	3.603	3.718	3.795	3.675	3.339	3.517	3.612	2.758	3.22	3.094	3.621	3.777	3.43	4.131	3.333	3.076	3.233	3.914	3.345	3.719	3.026	3.847	3.354	4.01	3.534	3.684	3.445	3.929	3.94	3.951	3.501
ARMC3	2.32	2.199	2.337	2.513	2.128	2.467	2.423	2.505	2.457	2.272	2.252	3.017	2.389	2.924	2.044	2.15	2.486	2.047	2.513	1.999	2.192	2.527	2.26	2.695	2.135	2.427	2.239	2.11	2.462	2.617	2.251	2.265	2.377	2.735	1.998	2.561	2.204	3.749	2.242	2.193	2.286	2.383	2.423	2	2.392	2.021	2.413	2.197	2.167
ARMC4	2.096	1.971	2.071	2.041	1.934	2.055	2.335	2.218	2.097	1.943	1.969	2.003	2.096	2.221	1.801	2.443	1.963	2.283	2.336	1.893	1.988	2.003	2.158	2.083	2.262	1.899	1.998	2.042	1.975	1.959	2.187	2.33	2.002	1.958	2.148	2.114	1.879	1.921	2.229	2.147	2.11	1.899	1.786	2.279	2.048	2.056	2.06	2.118	2.406
ARMC5	4.613	5.156	5.143	4.474	4.668	4.626	4.96	4.882	4.523	4.585	4.85	5.111	4.292	4.184	4.641	5.039	5.312	4.468	4.516	4.122	4.6	4.887	4.199	4.798	5.4	4.501	4.771	4.777	4.118	4.742	5.213	5.528	4.999	5.288	4.788	4.448	4.975	5.265	4.549	4.669	5.008	4.853	4.461	4.649	4.239	4.956	5.113	3.955	4.989
ARMC6	5.483	5.361	5.978	5.99	5.934	5.853	5.565	6.643	5.795	5.677	5.705	5.898	5.787	6.252	6.116	5.852	6.306	5.706	5.503	5.515	5.552	6.158	5.786	5.676	6.026	5.649	5.44	5.732	5.912	5.408	6.038	5.874	6.05	6.018	5.794	5.659	6.106	6.055	5.69	5.695	5.828	5.543	5.737	5.186	6.019	5.768	5.856	5.575	5.675
ARMC7	6.185	6.111	6.403	6.336	5.996	6.298	6.206	5.864	6.113	5.782	6.009	6.183	6.221	6.219	6.35	5.704	6.13	5.928	6.154	5.493	6.165	6.543	6.261	6.058	6.001	6.023	5.877	5.835	5.506	5.845	6.515	5.952	6.214	7.149	6	5.881	6.789	6.022	5.813	5.929	5.874	5.867	6.241	6.109	6.274	5.761	6.248	5.817	6.247
ARMC8	6.292	5.939	5.848	6.303	6.543	6.559	6.025	6.803	6.422	6.353	6.092	6.316	6.096	6.449	6.422	6.158	6.202	6.105	6.167	6.352	6.268	6.478	6.06	6.173	6.088	5.84	6.251	6.702	6.264	5.929	5.931	5.832	6.318	6.153	5.935	6.039	6.22	6.557	6.305	6.246	6.287	6.28	6.269	6.557	6.593	5.928	6.268	6.41	6.331
ARMC9	1.869	2.095	1.908	1.768	2.006	1.987	2.093	2.483	2.018	1.923	2.013	2.067	2.208	2.017	2.125	2.279	2.118	1.924	1.969	1.935	2.007	2.001	2.023	2.131	1.908	1.842	1.912	2.034	1.771	1.717	2.065	1.853	1.999	2.306	1.899	1.911	1.839	1.814	1.876	1.932	2.29	1.898	1.955	1.908	2.207	2.114	2.083	1.866	2.169
ARMCX1	4.021	4.709	3.798	3.615	3.207	3.685	3.598	2.968	3.651	3.811	4.012	3.322	3.218	3.148	3.519	3.64	2.921	3.505	3.008	4.198	3.429	3.675	3.028	4.711	3.432	3.277	3.696	3.414	3.369	4.033	3.304	3.478	3.296	3.308	3.321	4.199	3.674	3.539	3.698	3.57	3.323	3.2	2.884	4.182	3.299	3.318	3.358	3.188	3.876
ARMCX2	3.68	4.073	4.606	4.544	3.849	4.264	4.191	3.792	3.872	3.853	4.246	3.974	3.824	3.851	3.648	3.872	3.909	4.174	3.284	3.743	3.787	3.189	3.855	3.785	4.164	3.707	4.463	3.757	4.218	4.443	3.851	4.958	3.656	3.477	3.468	4.486	4.146	3.835	3.679	4.555	4.561	4.008	4.051	4.421	3.947	4.011	4.004	3.819	4.178
ARMCX3	7.777	7.666	7.313	7.635	7.628	7.281	7.339	7.11	7.388	7.074	7.464	7.05	7.35	7.269	7.25	7.156	7.383	7.505	7.283	7.464	7.292	7.301	7.421	7.924	7.623	7.544	7.347	7.437	7.781	7.345	7.269	7.331	7.713	7.441	7.412	7.951	7.218	7.336	7.659	7.431	7.288	7.727	7.049	7.579	7.288	7.147	6.952	7.363	7.625
ARMCX4	3.489	3.212	3.463	3.155	3.773	3.591	3.467	3.598	3.405	3.514	3.928	3.57	3.478	3.313	3.533	4.223	3.005	3.372	3.345	3.081	3.379	3.921	2.742	3.261	3.501	3.795	3.366	3.693	3.25	3.191	3.496	2.792	3.5	3.407	3.64	3.353	3.758	3.185	3.365	3.533	3.339	2.977	3.114	3.461	3.288	3.589	3.94	3.588	3.24
ARMCX5	5.518	6.475	5.241	5.715	5.866	5.388	5.796	5.115	5.887	5.731	6.233	4.908	5.811	5.197	5.123	4.566	5.3	5.352	5.608	5.426	5.026	3.885	5.829	6.134	5.859	5.173	5.755	5.3	5.611	5.667	5.373	6.588	5.426	4.114	5.159	6.061	5.346	4.956	5.92	5.827	5.798	5.717	5.735	6.519	4.888	4.66	5.454	5.311	5.604
ARMCX6	6.596	6.241	7.03	6.851	6.601	6.894	6.749	6.775	6.718	6.541	6.842	6.724	6.67	6.795	6.855	6.223	7.371	6.332	6.211	6.445	6.323	6.667	6.522	6.86	6.896	6.366	6.732	6.769	7.041	6.444	7.019	6.783	6.843	7.13	7	6.129	6.878	6.798	6.572	6.701	6.735	6.624	7.057	6.615	6.54	6.833	6.702	6.179	6.879
ARMS2	2.608	2.548	2.457	2.172	2.36	2.664	2.923	2.457	2.629	2.463	2.415	2.29	1.969	2.35	2.362	2.645	2.213	2.271	2.677	2.174	2.428	2.526	2.46	2.37	2.507	2.34	2.413	2.597	2.273	2.377	2.328	2.483	2.118	2.475	2.385	2.548	2.382	2.293	2.38	2.384	2.279	2.125	2.395	2.266	2.304	2.384	2.511	2.507	1.97
ARNT	9.281	9.045	9.083	8.582	8.642	8.762	9.116	9.195	8.992	9.013	9.31	8.73	9.475	9.135	8.785	8.402	8.864	9.154	9.034	9.156	9.17	9.191	8.906	9.412	9.056	8.799	9.219	9.306	9.38	8.995	8.952	9.015	8.609	8.871	8.964	8.303	8.873	9.009	9.021	9.24	8.918	8.854	8.892	9.249	8.064	9.037	9.289	9.096	8.955
ARNT2	2.854	2.826	3.017	2.633	3.161	3.592	3.022	3.109	2.856	2.943	3.012	3.057	2.767	3.268	3.092	2.866	3.214	2.982	3.123	2.916	2.988	3.147	3.197	2.717	3.095	3.021	3.13	3.057	2.648	3.094	2.966	2.698	2.795	3.149	3.323	3.056	3.287	3.124	2.81	2.997	3.321	2.728	3.14	2.94	2.951	2.972	2.856	3.061	3.172
ARNTL	7.753	9.001	8.126	8.196	8.573	8.004	8.247	7.66	8.33	7.967	8.447	7.971	8.209	7.801	7.666	7.984	8.144	8.672	8.245	8.32	8.094	8.119	8.794	8.6	8.433	8.419	8.253	8.223	8.324	8.339	8.382	8.54	8.086	7.945	7.932	8.668	8.053	7.931	8.269	8.293	8.043	8.193	8.328	9.042	7.893	8.025	7.916	8.274	8.17
ARNTL2	2.733	2.661	2.407	2.352	2.679	2.212	1.977	2.375	2.198	2.141	2.235	2.241	2.188	2.493	2.295	2.268	2.237	2.541	2.446	2.312	2.598	2.199	2.352	2.435	2.325	2.153	2.097	2.177	2.384	2.505	2.264	2.452	2.33	2.307	2.176	2.626	2.103	2.55	2.197	2.216	2.258	2.396	2.382	2.402	2.782	2.568	2.407	2.24	2.294
ARPC1A	8.147	7.785	8.438	7.867	7.679	8.002	7.51	8.368	8.162	8.203	8.281	8.187	7.928	8.184	8.473	8.175	8.075	7.989	7.721	7.909	8.272	8.194	8.129	8.125	8.033	8.198	7.892	8.359	8.171	8.161	7.957	7.953	7.827	7.939	7.948	8.175	8.458	8.388	8.147	8.174	8.04	8.329	7.991	7.558	7.86	8.186	8.365	7.937	7.956
ARPC1B	11.033	10.794	11.125	10.892	10.868	11.04	10.757	11.065	11.084	11.051	11.102	11.171	11.149	11.065	11.342	11.103	10.989	10.859	10.796	10.883	10.923	11.086	11.042	11.084	10.901	11.046	10.996	11.304	10.988	10.87	11.153	10.838	10.951	11.202	11.137	10.885	11.521	11.097	10.944	11.033	11.109	11.032	10.952	10.531	10.825	11.019	11.444	11.083	11.046
ARPC2	11.215	11.277	11.28	11.215	11.194	11.307	11.174	11.246	11.284	11.287	11.337	11.383	11.183	11.148	11.358	11.201	11.235	11.17	11.053	11.19	11.273	11.352	11.214	11.247	11.183	11.435	11.216	11.395	11.203	11.293	11.139	11.152	11.254	11.084	11.255	11.251	11.428	11.209	11.283	11.258	11.25	11.258	11.188	11.133	11.152	11.363	11.393	11.182	11.131
ARPC3	11.457	11.551	11.431	11.427	11.264	11.544	11.203	11.365	11.501	11.42	11.541	11.581	11.346	11.402	11.565	11.266	11.448	11.43	11.502	11.482	11.517	11.454	11.523	11.494	11.336	11.453	11.364	11.445	11.448	11.538	11.358	11.519	11.347	11.347	11.274	11.605	11.571	11.431	11.539	11.474	11.34	11.425	11.449	11.507	11.463	11.488	11.542	11.54	11.376
ARPC4	11.334	11.28	11.313	11.286	11.373	11.384	11.296	11.348	11.48	11.265	11.353	11.464	11.445	11.505	11.564	11.387	11.396	11.375	11.472	11.209	11.406	11.545	11.435	11.402	11.406	11.456	11.365	11.464	11.296	11.288	11.44	11.247	11.264	11.389	11.392	11.235	11.56	11.425	11.241	11.401	11.365	11.353	11.491	11.115	11.266	11.379	11.481	11.388	11.348
ARPC5	10.86	11.105	10.764	10.727	10.9	10.51	10.946	10.256	10.938	10.55	10.828	10.768	10.898	10.481	10.412	10.391	10.472	10.796	10.86	11.309	10.484	10.621	10.779	10.981	10.642	10.654	10.846	10.348	10.775	10.657	10.449	10.956	10.735	10.458	10.316	11.158	10.774	10.442	10.717	10.7	10.813	10.505	10.842	11.212	10.869	10.764	10.192	11.111	10.786
ARPC5L	9.171	9.075	9.31	9.226	9.666	9.888	9.393	9.553	8.96	9.442	9.347	9.277	9.192	8.739	9.313	8.792	9.814	9.057	8.646	8.841	8.944	9.016	9.109	9.033	9.689	9.747	9.619	9.4	9.322	8.571	9.916	8.809	9.335	9.272	9.71	8.845	9.68	8.875	9.181	9.548	9.296	8.936	9.537	9.093	9.106	9.444	9.275	9.047	9.334
ARPM1	2.339	1.894	2.406	2.093	2.36	2.619	2.747	2.731	2.155	2.435	2.572	2.276	2.807	2.595	2.663	2.257	2.447	2.266	2.315	2.313	2.495	2.369	2.198	2.422	2.371	2.501	2.502	2.742	2.188	2.597	2.48	2.109	2.386	2.66	2.387	2.382	2.557	2.594	2.343	2.295	2.672	2.263	2.524	2.433	2.474	2.651	2.475	2.577	2.609
ARPP19	9.664	9.808	9.734	9.653	9.729	9.576	9.351	9.371	9.553	9.728	9.619	9.578	9.708	9.48	9.501	9.722	9.418	9.739	9.81	9.977	9.499	9.54	9.374	9.86	9.452	9.577	9.825	9.555	9.902	9.874	9.401	9.448	9.837	9.098	9.655	9.73	9.354	9.445	9.79	9.861	9.497	9.632	9.409	9.664	9.447	9.663	9.539	10.017	9.752
ARPP21	2.918	2.468	2.507	2.688	2.803	2.793	2.662	2.71	2.68	2.85	2.678	2.72	3.17	2.819	2.912	2.572	2.682	2.582	3.008	2.703	2.9	2.993	2.778	2.847	2.552	2.884	2.558	2.886	2.777	2.593	2.79	2.607	2.969	2.75	2.564	2.687	2.976	2.635	2.793	2.742	2.523	2.643	2.718	2.591	2.799	2.817	3.06	2.953	2.732
ARR3	2.423	3.04	2.711	2.467	2.801	2.667	2.397	2.724	2.512	2.482	2.83	2.52	2.375	2.916	2.821	2.978	2.54	2.254	2.424	2.593	2.419	2.981	2.683	2.253	2.468	2.532	2.609	2.844	2.357	2.672	2.552	2.471	2.53	2.982	2.897	2.63	2.482	2.518	2.569	2.409	2.723	2.517	2.678	2.418	2.43	2.869	2.919	2.682	2.326
ARRB1	6.937	6.418	7.389	6.092	6.102	7.073	6.801	7.239	6.344	6.839	7.302	7.266	7.068	7.324	7.612	6.825	7.232	6.82	6.534	6.902	6.946	7.255	6.857	6.881	7.126	6.821	6.779	6.846	6.71	7.029	7.049	6.909	6.866	7.311	6.958	6.531	7.676	7.614	6.922	7.114	7.295	7.279	6.898	6.125	6.956	7.256	7.223	7.126	6.972
ARRB2	10.866	10.799	11	10.739	10.919	10.883	10.831	10.922	11.104	10.875	10.87	11.016	10.907	10.989	11.02	10.931	11.028	10.873	10.984	10.854	10.958	11.139	11.023	10.687	10.855	11.058	10.807	10.96	10.888	10.879	10.979	10.733	10.775	10.94	11.076	10.825	11.029	11.147	10.916	10.849	10.974	10.856	10.995	10.435	10.95	10.834	11.091	10.894	10.79
ARRDC1	5.641	5.865	5.917	5.957	5.629	5.775	5.595	5.616	5.725	5.551	5.797	5.467	5.751	6.073	6.389	5.024	5.806	6.089	6.056	5.27	5.543	6.041	6.307	5.731	5.922	5.626	5.512	6.174	5.736	5.945	5.982	6.155	5.758	5.74	5.981	5.849	6.306	5.998	5.398	5.634	5.948	6.095	5.537	5.439	5.633	5.662	6.144	5.635	5.968
ARRDC2	6.944	6.724	7.324	6.973	7.076	7.109	7.312	7.204	6.61	7.037	6.845	7.113	6.884	6.766	6.972	6.695	7.094	6.943	6.915	6.87	7.044	7.022	6.989	6.841	7.061	7.193	7.236	7.125	7.113	7.066	7.294	7.112	7.042	6.872	7.167	6.671	7.216	6.766	7.019	6.977	7.034	7.15	7.195	6.874	6.854	7.288	6.85	6.931	6.783
ARRDC3	7.781	9.005	8.539	8.043	8.993	7.775	7.756	6.686	8.33	8.607	8.597	8.596	8.387	7.397	7.625	7.965	7.745	8.157	8.651	9.42	7.61	7.804	8.149	8.91	8.056	8.457	8.792	7.907	7.822	8.446	7.254	8.816	7.805	6.724	7.701	8.864	8.084	7.547	8.177	8.884	8.481	7.838	8.177	8.875	7.837	8.638	7.433	9.484	8.118
ARRDC4	6.244	7.505	6.769	5.703	5.461	5.74	5.159	5.047	5.94	6.326	5.653	4.482	6.598	6.049	5.764	5.464	8.441	5.822	6.638	6.236	5.83	5.37	5.056	7.42	5.765	5.093	6.352	6.395	6.414	6.266	5.695	5.934	5.562	5.037	6.725	6.676	6.206	5.294	6.755	5.828	6.277	5.817	5.424	6.656	5.403	5.444	6.163	6.122	6.268
ARRDC5	5.461	4.541	5.621	5.022	5.312	4.886	5.534	5.523	5.463	5.716	5.446	5.212	4.821	5.132	5.848	5.881	5.486	4.833	5.195	5.132	5.942	5.531	4.992	5.329	4.818	5.446	5.232	5.742	5.648	5.781	4.913	5.204	5.747	4.769	5.39	4.777	5.602	5.437	5.422	4.921	4.781	5.455	4.852	5.293	4.893	5.388	5.506	4.973	5.282
ARSA	6.079	6.173	5.659	5.572	5.665	5.604	6.329	6.272	5.939	5.887	5.718	6.183	6.116	6.215	6.532	5.737	6.676	5.764	6.36	5.145	6.372	6.036	5.719	6.173	6.528	6.425	6.137	6.803	5.812	6.103	6.374	6.442	5.878	6.875	6.305	5.865	6.765	6.205	6.066	6.033	6.416	6.292	5.836	5.83	5.828	6.006	6.353	5.924	6.328
ARSB	8.087	8.269	7.481	7.901	7.86	7.979	7.719	8.229	7.73	7.794	8.087	7.547	8.034	8.304	8.191	8.09	7.647	7.991	8.393	8.319	7.373	7.479	7.821	8.387	8.056	7.799	7.696	8.218	7.965	7.929	8.135	8.091	7.415	7.475	7.437	8.389	7.714	7.553	7.859	8.226	7.347	7.85	7.907	8.795	7.635	8.087	7.311	8.614	8.282
ARSD	7.487	7.106	7.573	7.591	6.736	7.446	6.735	7.828	6.881	7.367	7.682	7.371	7.058	7.717	8.193	7.478	7.623	6.92	7.156	6.703	7.434	6.875	7.324	7.193	8.014	7.077	7.62	7.174	7.113	7.382	8.04	7.834	7.389	7.908	7.401	6.823	7.719	7.839	7.539	7.062	7.15	7.664	7.64	6.718	6.924	7.416	7.094	7.024	7.349
ARSE	3.444	3.349	3.708	3.87	3.678	3.624	3.775	4.28	4.129	3.523	3.605	3.649	3.727	4.189	3.635	3.895	3.783	3.654	3.904	3.459	3.583	3.633	3.703	3.338	3.611	3.695	3.758	3.789	3.565	3.576	3.756	3.386	3.795	3.987	3.542	3.651	3.711	3.916	3.374	3.697	3.894	3.704	3.501	3.365	3.626	3.775	3.946	3.614	3.682
ARSF	2.227	1.985	2.202	2.169	2.452	2.191	2.264	2.196	2.211	2.404	2.221	2.227	2.657	2.355	2.339	2.762	2.386	2.273	2.12	2.4	2.217	2.21	2.208	2.296	2.183	2.08	2.168	2.228	2.354	2.023	2.345	2.601	2.569	2.117	2.234	2.1	2.134	2.373	2.236	2.397	2.223	2.25	2.181	2.19	2.169	2.312	2.372	2.236	2.103
ARSG	6.174	6.158	6.323	5.935	5.634	5.907	5.852	5.926	6.064	5.921	6.127	6.091	5.34	5.757	6.433	6.054	6.14	6.214	6.447	5.974	6.354	6.371	6.209	5.959	6.059	5.824	5.551	6.098	6.135	6.442	5.621	6.419	6.009	5.438	6.492	6.52	6.393	6.353	5.982	6.024	5.843	6.262	6.097	6.112	6.132	5.897	6.552	6.386	5.87
ARSH	1.491	1.735	1.884	1.792	1.917	1.861	1.682	1.905	1.977	1.882	1.984	1.935	2.024	1.834	1.686	2.316	1.957	1.88	1.856	1.78	1.845	1.946	2.029	1.612	1.904	2.045	1.881	1.941	1.773	1.935	2.049	1.816	1.877	2.008	2.123	1.719	1.879	2.024	1.862	1.761	2.079	1.828	1.745	1.695	1.933	2.011	1.96	1.877	2.056
ARSI	3.078	3.223	3.133	3.197	3.435	3.058	2.964	3.264	2.998	2.901	3.098	3.231	2.952	2.996	3.211	3.083	3.416	3.281	2.965	3.269	3.129	3.12	3.102	2.889	3.36	3.18	3.366	2.99	3.071	2.988	2.742	3.068	2.959	3.309	3.14	2.891	3.227	3.488	2.97	3.098	3.603	3.024	3.203	3.224	2.729	3.246	3.265	3.104	3.315
ARSJ	3.357	3.311	3.251	3.371	3.606	3.515	3.334	3.588	3.361	3.316	3.257	3.402	3.454	3.459	3.561	3.451	3.583	3.105	3.72	3.454	3.351	3.273	3.426	3.271	3.327	3.422	3.572	3.45	3.37	3.403	3.762	3.39	3.16	3.659	3.508	3.644	3.515	3.358	3.207	3.284	3.349	3.335	3.35	3.236	3.457	3.506	3.832	3.696	3.388
ARSK	3.395	5.02	3.842	4.404	4.582	4.369	4.228	3.101	4.863	5.077	4.625	3.635	4.094	3.918	4.876	3.5	4.343	4.313	4.108	5.449	3.711	3.061	3.708	4.227	4.263	3.647	4.912	3.855	4.723	3.89	4.018	4.765	4.225	3.154	4.581	5.173	3.862	4.036	4.275	5.052	4.758	3.997	4.379	5.731	4.752	4.657	3.353	4.76	5.156
ART1	2.555	2.351	2.695	2.62	2.886	2.742	2.768	2.777	2.708	2.719	2.638	2.931	2.789	3.006	2.992	3.153	2.375	2.685	2.703	2.527	2.9	2.882	2.81	2.678	2.687	2.855	2.597	2.974	2.548	2.567	2.43	2.244	2.856	3.18	2.472	2.516	2.816	3.033	2.403	2.648	2.59	2.514	2.52	2.419	2.786	2.764	3.046	2.877	2.829
ART3	2.527	2.507	2.488	2.538	2.776	2.688	2.937	2.955	2.683	2.916	2.674	2.733	2.721	2.899	2.64	3.973	2.783	2.79	2.259	2.905	2.485	2.964	2.598	2.707	2.519	2.521	2.551	2.947	3.063	2.451	2.918	2.795	2.919	2.888	3.318	2.63	2.818	2.64	2.274	2.43	2.78	2.574	2.536	2.423	2.586	2.702	2.841	2.468	2.58
ART4	2.249	2.171	2.115	2.475	2.033	2.259	2.455	2.395	2.32	2.14	2.099	2.028	2.54	2.052	2.225	2.784	2.208	2.356	2.087	2.229	2.183	2.154	2.195	2.126	1.934	1.993	2.037	2.281	2.135	2.028	2.331	1.928	2.367	2.597	2.191	2.117	2.171	2.189	1.933	2.227	2.175	2.252	2.096	2.104	1.914	2.213	1.932	2.129	2.125
ART5	2.875	2.382	2.505	2.832	2.559	2.565	2.505	3.108	3.003	2.61	2.462	2.767	2.825	2.94	2.819	2.863	2.422	2.704	2.415	2.594	2.477	3.165	2.537	2.954	2.542	2.584	2.668	2.803	2.573	2.361	2.939	2.409	2.638	2.628	2.563	2.65	2.724	2.574	2.307	2.549	2.598	2.662	2.633	2.569	2.356	2.561	2.692	2.79	2.38
ARTN	4.098	3.668	4.151	4.242	4.338	4.249	3.874	4.74	4.348	4.436	4.483	4.465	4.401	4.355	4.948	4.538	4.346	4.616	3.995	4.146	3.805	4.299	4.269	4.016	4.019	4.483	4.391	4.328	4.176	3.925	4.266	3.788	3.847	4.59	4.418	4.027	4.407	4.655	3.871	4.274	4.04	3.954	4.419	3.899	4.171	4.664	4.433	4.492	4.007
ARV1	5.115	5.227	5.064	6.007	5.404	5.711	5.367	4.514	5.496	5.101	5.511	5.174	5.124	4.858	4.668	5.055	5.44	5.218	4.661	5.449	4.988	5.011	5.114	5.466	5.124	4.894	5.091	4.776	5.101	5.222	5.305	5.17	5.157	5.233	4.781	5.286	4.991	5.277	5.294	5.11	5.324	5.077	5.234	5.998	5.153	5.135	4.637	5.217	5.152
ARVCF	2.697	2.793	2.876	3.023	3.109	2.897	2.925	3.246	2.738	3.328	2.367	3.037	2.861	2.994	3.266	2.859	3.769	2.932	2.786	2.633	3.154	3.052	2.622	2.996	3.451	3.772	2.907	2.983	3.188	2.757	3.41	2.57	3.415	2.4	3.876	2.626	3.798	3.003	3.185	3.32	3.098	2.823	2.888	2.946	3.11	2.676	2.961	2.81	3.009
ARVP6125	3.174	3.416	3.743	3.232	4.349	3.824	3.394	4.161	3.49	4.043	3.806	3.632	3.426	3.97	3.784	4.161	3.591	2.816	3.593	3.603	2.725	3.89	3.215	3.66	3.165	4.222	3.916	4.358	2.772	3.5	3.455	3.115	3.258	4.098	3.601	3.904	5.039	3.906	3.693	3.636	4	3.142	3.26	3.647	4.025	4.738	4.301	4.043	3.558
ARX	2.268	2.016	2.19	1.803	2.175	2.329	2.181	2.24	2.064	2.023	1.984	2.111	2.325	2.161	2.205	2.322	2.264	2.338	2.306	2.051	2.36	2.025	2.239	2.084	2.313	1.913	2.214	2.075	1.924	2.279	2.154	2.186	2.121	2.265	2.094	2.07	2.085	2.04	2.138	2.08	2.245	2.08	2.233	2.106	1.906	2.105	2.163	2.023	2.462
AS3MT	5.12	4.548	4.922	3.974	5.856	5.463	5.894	3.748	4.445	4.384	3.638	5.07	4.184	4.593	4.797	5.614	5.778	5.539	3.421	4.55	4.863	5.072	5.483	4.357	5.188	4.157	5.871	4.631	4.477	5.252	3.435	4.733	5.115	5.512	3.634	4.508	3.925	4.888	5.448	5.32	4.968	5.189	5.852	4.259	4.626	4.1	4.983	4.478	4.857
ASAH1	9.79	10.137	9.669	10.015	10.106	9.791	10.345	9.474	9.905	10.253	10.067	10.088	10.069	9.875	10.036	10.139	9.605	9.997	10.551	10.6	9.721	10.068	10.245	10.298	10.092	9.807	9.722	10.196	9.833	10.128	9.718	10.569	9.823	10.006	9.713	10.476	10.166	9.737	10.098	10.308	10.092	9.803	10.039	10.372	10.024	9.881	9.623	10.386	10.231
ASAH2	2.534	2.798	2.724	2.24	2.697	2.434	2.57	2.887	2.598	2.376	2.547	2.609	2.619	2.862	2.893	2.246	2.472	2.416	2.551	2.121	2.702	2.45	2.637	2.364	2.475	2.605	2.742	2.72	2.485	2.652	2.498	2.456	2.692	2.796	2.264	2.761	2.451	2.519	2.413	2.8	2.453	2.33	2.658	2.351	2.433	2.687	2.679	2.562	2.353
ASAH2	2.974	3.145	3.228	3.041	3.026	3.366	2.53	2.824	2.625	2.886	2.766	3.574	2.619	3.252	3.022	3.532	2.44	2.449	2.791	2.948	3.786	3.466	3.377	2.805	3.216	3.407	3.408	3.057	3.366	3.484	3.271	3.258	2.856	2.704	2.825	3.334	2.553	3.411	3.209	3.102	3.401	3.513	2.515	2.869	3.04	3.161	3.786	2.939	2.73
ASAM	4.138	3.994	3.4	3.372	3.731	3.789	4.149	3.883	3.782	3.554	3.828	4.208	4.102	3.798	4.127	4.108	4.233	3.673	4.155	4.143	3.918	4.582	4.245	3.423	4.293	3.88	4.44	3.763	3.947	4.185	3.987	3.311	3.823	4.511	4.186	3.917	3.763	3.622	3.534	3.644	3.768	3.852	3.996	3.751	3.829	4.04	3.451	3.653	3.918
ASAP1	10.158	10.544	10.255	10.083	10.046	10.276	10.174	10.358	10.69	10.332	10.062	10.257	10.373	10.327	10.5	10.382	10.144	10.719	10.245	10.455	10.482	10.107	10.484	9.887	10.4	10.32	10.408	10.324	10.02	10.339	10.387	9.976	10.268	10.917	10.368	10.09	10.359	10.801	10.373	9.989	10.27	10.371	10.529	9.522	10.287	10.202	10.599	9.77	9.993
ASAP2	6.311	6.817	6.343	6.106	6.498	6.668	6.164	6.526	6.39	6.105	5.997	6.774	6.394	6.927	6.232	6.457	6.238	6.149	6.051	6.196	6.148	5.46	6.212	6.682	6.094	5.794	6.224	6.445	6.449	6.583	6.217	6.28	6.679	7.006	5.893	6.55	5.732	7.427	6.189	6.61	6.427	7.206	5.902	7.095	6.092	6.393	5.568	6.225	7.055
ASAP3	3.084	2.808	3.171	2.981	2.729	2.901	3.063	3.807	2.916	2.724	3.098	3.271	2.887	2.948	3.025	3.757	3.16	2.611	2.775	2.922	2.697	2.936	2.92	3.176	3.011	3.288	2.935	2.951	2.816	2.714	3.052	3.037	2.973	2.972	3.462	2.742	3.462	3.502	2.765	2.909	3.298	3.238	3.001	2.756	2.56	2.822	2.889	2.759	3.215
ASB1	7.91	7.787	7.955	7.749	8.558	8.222	8.247	8.029	7.576	8.209	7.85	7.902	8.037	7.721	8.279	7.828	8.615	8.09	7.697	7.532	7.962	7.816	7.974	7.773	8.544	8.045	8.456	8.169	8.105	7.616	8.795	7.958	8.271	8.189	8.369	7.494	8.171	7.671	7.842	8.139	7.964	7.793	8.421	8.165	7.764	7.882	8.093	7.895	8.003
ASB10	3.727	2.977	3.619	3.816	3.765	3.731	3.917	4.077	3.247	3.389	3.567	3.622	3.463	3.727	3.689	3.625	3.827	3.538	3.35	3.32	3.844	3.752	3.612	3.418	3.531	3.675	3.366	3.571	3.08	3.324	3.659	3.295	3.9	3.937	3.591	3.026	3.755	3.702	3.476	3.389	3.475	3.423	3.572	3.29	3.222	3.425	3.661	3.532	3.64
ASB11	2.452	2.437	2.46	2.527	2.699	2.461	3.067	2.833	2.426	2.825	3.218	2.481	2.491	2.63	3.132	2.324	2.722	2.459	2.797	2.499	2.304	2.383	2.615	2.439	2.747	2.615	2.57	2.616	2.581	2.767	2.672	3.145	2.639	2.761	3.13	2.6	2.545	2.276	2.499	2.581	2.684	2.578	2.659	2.642	2.768	2.695	2.726	2.468	2.746
ASB12	3.109	3.102	3.052	2.976	2.812	3.168	3.469	2.932	2.918	2.875	2.816	2.953	3.209	2.878	3.11	2.996	3.238	2.93	3.088	3.021	2.955	3.307	2.858	3.166	2.755	2.962	2.992	2.98	2.903	3.165	3.157	3.067	2.889	3.076	3.076	3.015	3.093	3.098	2.732	2.978	3.122	2.746	2.85	2.991	3.085	2.91	3.243	2.893	3.103
ASB13	5.602	5.167	5.539	5.475	5.321	5.402	5.111	5.26	5.579	5.458	6.121	5.327	5.513	5.3	5.58	4.965	5.469	5.265	5.224	5.357	5.107	4.901	5.461	6.012	6.079	4.891	5.739	5.261	5.371	5.471	5.789	5.773	5.365	5.493	5.395	5.226	5.766	5.021	5.646	5.383	5.83	5.394	5.487	5.89	5.211	5.528	5.16	5.735	5.807
ASB14	3.927	4.054	4.121	3.98	3.94	3.358	3.719	3.158	3.778	3.664	3.717	3.982	3.273	3.618	3.954	3.717	3.853	3.574	3.783	3.648	3.898	3.869	3.825	3.887	3.57	3.414	4.222	3.507	3.684	3.66	3.47	4.155	4.1	3.584	3.514	3.601	3.318	3.858	4.029	3.582	4.039	3.622	3.493	3.568	3.667	3.677	4.053	3.886	3.513
ASB15	2.053	2.036	2.357	2.066	2.255	2.205	2.127	2.154	2.421	2.328	2.244	2.29	2.595	1.981	2.261	2.352	2.151	2.143	2.009	2.229	2.049	2.444	2.253	2.26	2.401	2.164	2.125	2.174	2.357	2.299	2.214	1.91	2.198	2.309	2.222	2.501	2.264	2.423	2.234	2.342	2.208	2.171	2.272	2.232	2.121	2.153	2.232	2.38	2.253
ASB16	3.278	2.834	3.289	3.368	3.332	3.061	2.942	3.243	3.109	3.22	2.972	3.562	3.041	2.902	3.13	3.521	3.183	3.066	3.106	2.848	2.67	3.556	3.136	3.157	3.445	3.52	2.908	3.107	3.176	3.202	3.364	2.619	3.03	3.052	3.274	3.024	2.851	3.192	2.974	3.015	2.784	2.951	3.111	2.912	2.951	3.114	3.643	2.93	2.969
ASB17	1.792	1.834	1.845	1.86	1.719	1.771	2.294	1.783	2.148	1.832	1.787	1.874	1.857	1.906	1.844	1.672	1.826	1.762	1.952	1.865	1.913	1.805	1.887	2.037	1.772	1.737	1.835	1.732	2.031	1.792	1.861	1.887	1.985	1.925	1.762	1.739	1.971	2.08	1.848	1.824	1.95	1.827	1.692	1.909	2.038	1.828	1.791	1.792	1.852
ASB18	2.791	2.415	2.418	2.705	2.567	2.379	2.489	2.815	2.63	2.302	2.346	2.404	2.579	2.275	2.575	2.591	2.426	2.705	2.748	2.539	2.326	2.537	2.469	2.353	2.548	2.571	2.31	2.464	2.444	2.378	2.483	2.27	2.725	2.394	2.548	2.506	2.203	2.521	2.15	2.512	2.445	2.246	2.423	2.429	2.419	2.337	2.534	2.685	2.506
ASB2	3.746	3.27	3.013	4.51	3.655	3.474	3.131	4.506	3.282	3.293	3.777	3.502	3.267	4.038	3.591	3.158	3.752	3.317	3.288	3.172	3.045	3.682	2.829	3.652	3.349	3.099	3.396	3.858	4.523	3.142	3.393	3.845	3.622	3.651	3.385	3.741	3.952	3.503	2.97	3.143	2.997	3.392	3.299	4.019	2.724	3.876	3.776	3.64	3.731
ASB3	7.664	7.838	7.481	7.563	7.583	7.319	7.521	6.997	7.855	7.355	7.501	7.221	7.778	7.213	7.022	7.702	7.34	7.676	7.949	7.868	7.461	7.487	7.229	7.232	7.625	7.003	7.664	7.237	7.434	7.757	7.528	7.595	7.164	6.477	7.311	7.823	6.705	7.2	7.693	7.855	7.169	7.432	7.29	7.768	7.221	7.435	7.253	7.067	7.615
ASB4	3.118	3.059	3.434	3.066	3.26	3.64	3.128	3.89	3.302	3.583	3.315	3.132	3.372	3.672	3.941	3.415	3.365	3.313	3.05	3.059	3.159	3.42	3.403	2.982	3.175	3.542	3.185	3.819	3.167	3.367	3.298	2.948	3.283	4.017	3.212	3.203	3.625	3.275	3.004	2.961	3.379	3.029	3.077	3.101	2.83	3.539	4.204	3.418	3.172
ASB5	2.055	2.211	2.118	2.096	2.218	2.21	2.055	2.383	1.984	2.41	2.283	2.073	2.272	2.423	2.176	2.26	2.123	2.15	2.189	2.203	2.175	2.212	2.103	2.14	2.285	2.173	2.149	2.203	2.347	2.143	2.366	2.338	2.029	2.041	2.335	2.152	2.258	2.224	1.999	2.172	1.987	2.339	2.059	2.246	2.084	2.341	2.461	2.246	2.044
ASB6	5.999	5.981	6.093	6.165	6.029	6.44	6.045	5.892	6.111	5.967	6.258	6.145	5.612	5.891	6.105	5.438	6.532	5.95	6.101	5.378	6.223	5.689	6.36	5.679	6.248	5.911	5.997	6.24	6.013	5.853	6.249	6.213	6.033	6.479	6.104	5.738	6.316	6.004	6.075	5.878	5.909	6.336	6.141	5.942	5.691	6.143	5.995	5.81	6.49
ASB7	7.621	8.641	8.083	7.709	8.295	7.663	7.901	7.922	7.819	8.303	7.957	8.416	7.773	7.935	7.88	8.032	7.806	7.944	8.531	8.605	8.085	8.015	8.25	8.328	7.818	7.932	8.088	8.125	8.065	8.488	7.667	8.483	7.709	7.452	7.651	8.609	7.774	8.217	8.08	8.361	8.563	7.79	7.89	8.761	8.272	8.113	7.744	8.408	8.304
ASB8	7.953	7.517	8.118	8.213	7.989	8.332	7.846	8.182	8.297	7.864	7.948	8.035	8.308	8.148	8.08	8.228	8.015	7.867	7.993	7.948	7.519	8.246	8.154	7.984	7.96	8.196	8.046	8.002	8.117	7.544	8.05	7.261	7.888	8.651	8.369	7.697	8.079	8.102	7.776	7.847	7.865	7.853	8.067	7.348	7.811	7.929	8.146	8.143	7.674
ASB9	3.752	4.068	3.51	3.464	3.65	3.809	2.939	3.328	3.378	3.514	3.422	3.05	3.731	3.283	3.988	2.866	3.84	3.695	3.617	3.832	3.32	3.049	3.772	3.589	3.494	3.513	3.418	3.504	3.405	3.455	3.378	4.006	3.361	3.567	3.307	4.063	3.3	4.005	3.125	3.876	3.155	3.389	3.248	3.328	3.32	3.347	3.48	3.453	3.257
ASCC1	8.21	7.917	8.077	8.697	8.407	8.413	8.321	8.652	8.638	8.332	8.218	8.131	8.303	8.223	8.536	8.492	8.531	8.265	8.721	8.324	7.972	8.536	8.486	8.702	8.595	8.194	8.491	8.445	8.554	8.031	8.507	8.438	8.234	8.333	8.578	8.403	8.894	8.141	8.297	8.452	8.486	8.309	8.383	8.574	8.02	8.399	8.138	8.262	8.459
ASCC2	8.581	7.183	9.084	9.316	8.324	8.102	7.695	9.816	8.552	8.737	8.475	8.847	9.259	9.933	9.147	8.949	8.969	9.046	7.486	8.816	9.042	8.724	8.125	7.878	7.69	9.41	8.233	8.235	8.744	8.498	9.141	7.838	8.98	9.498	8.935	7.471	7.837	10.056	8.742	8.138	9.024	8.907	8.378	7.01	10.035	9.121	9.178	8.661	9.175
ASCC3	5.178	5.994	5.276	5.422	5.107	5.597	5.019	4.694	5.063	5.989	6.059	5.094	4.901	5.428	5.795	4.23	4.918	4.999	4.847	5.128	5.416	4.393	4.85	5.619	5.827	4.874	5.333	5.624	5.738	5.574	5.35	5.808	5.164	4.858	4.89	5.589	4.535	4.31	5.529	6.026	4.666	5.243	5.355	6.072	4.875	5.01	5.223	5.983	5.596
ASCL1	2.473	2.347	2.603	2.55	2.409	3.016	2.62	2.47	2.763	2.517	2.217	2.53	2.627	2.741	2.879	2.602	2.611	2.073	2.566	2.793	2.249	2.437	2.47	2.517	2.509	2.848	2.566	2.657	2.595	2.548	2.834	2.284	2.364	2.875	2.934	2.474	2.436	2.575	2.395	2.398	2.561	2.481	2.349	2.441	2.852	2.524	2.99	2.482	2.816
ASCL2	6.416	5.962	5.74	6.011	6.603	6.806	6.28	7.108	6.107	6.243	6.641	6.232	6.479	6.546	7.255	6.124	6.987	6.329	6.217	5.519	5.891	6.178	6.278	6.448	6.938	6.893	6.356	6.7	5.875	5.965	7.476	5.927	5.848	6.729	7.02	5.829	6.835	6.171	5.792	6.642	6.216	5.87	6.32	6.316	6.018	6.073	6.292	6.443	5.953
ASCL3	1.956	2.096	1.947	1.933	2.018	2.185	2.036	2.031	1.995	2.028	1.842	2.146	2.597	2.126	1.852	2.557	2.027	2.06	2.041	2.027	2.422	2.218	2.207	2.187	1.867	1.985	1.988	2.026	2.103	2.247	2.16	2.156	2.073	1.996	2.246	2.104	2.066	2.184	1.848	2.091	2.06	2.187	2.252	2.084	2.041	1.774	2.018	1.954	2.069
ASCL4	2.936	2.651	2.625	2.945	2.81	3.06	2.819	3.037	2.691	2.975	2.883	2.886	2.764	2.568	2.661	2.829	2.77	2.776	3.012	2.955	2.833	2.944	2.761	2.515	2.999	2.819	2.78	2.727	2.697	2.64	2.797	3.261	2.886	2.775	3.011	2.695	2.628	2.72	2.633	2.594	2.561	2.727	2.731	2.895	2.638	2.806	2.685	2.719	2.595
ASF1A	7.044	7.074	6.494	7.451	7.642	6.897	7.047	7.164	7.204	7.193	7.477	6.957	7.225	6.946	7.248	7.246	7.065	7.282	6.848	7.202	6.99	7.117	6.606	6.891	7.119	7.344	7.216	7.161	7.381	6.835	7.31	6.759	7.193	6.265	6.72	7.273	7.057	6.82	7.285	7.196	6.57	7.018	6.941	7.354	7.193	7.133	6.801	6.929	7.197
ASF1B	6.298	6.02	6.963	6.451	5.795	6.169	6.38	5.96	6.026	5.967	6.569	6.717	7.002	6.493	6.39	6.331	6.42	6.607	7.054	6.305	6.862	7.371	7.127	6.324	6.505	7.008	6.312	6.332	6.574	6.392	6.448	6.546	6.381	6.206	6.292	6.966	7.221	7.018	6.422	5.87	6.463	6.316	6.496	5.846	5.751	5.969	6.616	6.567	6.201
ASFMR1	1.77	1.777	1.818	2.207	1.731	1.875	1.857	1.888	1.898	1.697	1.647	1.928	2.09	2.02	1.837	1.844	1.921	2.124	1.834	1.892	2.082	1.773	1.704	1.859	1.957	1.873	1.738	1.807	1.952	1.897	1.741	1.951	1.821	1.886	1.876	1.696	1.879	1.878	1.886	1.826	1.611	1.822	1.842	1.631	1.779	1.759	1.806	1.658	1.684
ASGR1	7.059	7.213	7.005	6.899	6.287	7.13	6.657	7.451	7.092	7.119	6.906	6.83	6.907	7.594	7.986	7.275	6.641	6.836	6.593	6.893	6.796	6.808	6.65	7.094	6.563	6.638	6.664	7.798	6.742	6.579	7.081	6.607	6.956	7.297	7.075	7.094	7.622	7.296	7.096	7.042	7.179	7.353	6.582	7.049	6.842	6.907	7.444	7.356	7.893
ASGR2	7.447	8.81	7.77	6.145	6.593	7.738	6.954	8.199	7.429	7.022	7.582	6.486	7.134	7.409	8.017	7.226	7.472	7.042	6.478	7.961	7.636	6.985	7.07	7.48	7.677	6.51	7.233	7.259	6.877	6.864	7.388	7.512	7.202	7.968	7.857	7.797	8.184	7.498	7.15	7.292	7.353	7.931	7.392	6.817	7.502	7.137	7.535	8.123	7.927
ASH1L	8.139	7.565	8.014	8.099	7.849	7.893	8.338	8.013	7.808	7.951	7.93	8.077	8.174	7.824	8.29	7.921	8.012	8.032	8.194	7.545	8.187	8.278	8.006	7.761	8.107	8.178	8.252	7.973	8.146	7.928	7.821	7.614	8.31	7.677	8.384	7.746	8.043	7.805	8.027	7.96	8.184	7.966	8.103	7.516	7.807	7.971	8.283	7.676	7.8
ASH2L	9.812	9.425	9.406	9.549	9.586	9.803	9.709	10.042	9.591	9.641	9.648	9.512	9.652	9.564	9.599	9.527	9.813	9.747	9.639	9.818	9.453	9.553	9.79	9.698	9.862	9.698	9.652	9.649	9.872	9.538	9.639	9.445	9.448	9.637	9.546	9.694	9.37	9.37	9.491	9.568	9.439	9.654	9.69	9.684	9.712	9.65	9.561	9.676	9.694
ASIP	2.343	2.39	2.888	2.877	3.034	2.529	2.72	2.514	2.448	2.665	3.023	3.103	2.36	2.943	2.759	2.716	2.696	2.544	3.267	2.605	3.026	2.84	3.034	2.776	2.473	2.833	2.732	3.091	2.5	2.451	2.626	2.648	2.933	3.037	2.831	2.713	2.894	3.083	2.93	2.505	2.443	3.106	3.208	2.633	2.662	3.066	2.637	2.609	2.824
ASL	6.593	6.656	7.264	7.063	6.409	6.824	6.784	7.015	6.661	6.042	6.553	7.109	6.698	6.754	7.133	6.014	7.227	6.929	6.762	6.499	6.927	7.282	6.933	6.773	7.059	6.812	6.524	6.811	7.025	6.586	7.308	7.427	7.147	6.998	7.014	6.514	7.564	6.58	7.091	6.913	7.085	6.847	6.622	6.722	6.912	6.72	6.703	6.815	6.843
ASMT	3.242	3.901	4.698	3.162	3.49	3.476	3.599	4.514	3.3	3.265	3.729	3.624	3.535	3.866	3.988	3.399	3.034	3.828	3.576	3.635	4.192	4.633	3.291	3.415	4.759	3.839	3.811	3.716	3.401	4.842	3.882	4.379	3.395	3.96	4.309	3.689	3.288	3.21	3.991	3.506	4.162	4.211	3.509	3.079	3.376	3.408	3.254	4.523	3.317
ASMTL	6.685	6.353	7.371	7.009	6.529	7.288	7.008	6.561	6.685	6.948	6.946	7.203	7.02	7.085	7.459	6.517	7.316	7.093	7.07	6.306	6.986	7.385	7.094	6.299	6.907	7.162	6.99	7.095	7.211	6.909	7.192	7.011	6.836	7.181	7.665	6.218	7.601	6.788	6.891	7.206	7.126	6.95	7.032	6.434	7.126	7.271	7.448	6.872	7.043
ASNA1	7.124	6.869	7.36	7.28	7.27	7.233	6.809	7.95	7.402	7.468	7.471	7.375	7.602	7.882	7.635	7.05	7.35	7.382	7.184	7.293	7.379	7.462	7.089	7.227	7.443	7.399	7.197	7.448	7.39	7.06	7.45	6.94	7.413	7.784	7.662	7.026	7.876	7.743	7.253	7.31	7.634	7.153	6.978	6.778	7.777	7.395	7.583	7.528	7.375
ASNS	7.58	7.43	8.184	7.534	7.866	8.317	8.648	7.657	8.023	7.935	8.234	7.787	7.862	7.772	7.163	7.478	8.444	7.721	7.636	7.456	7.973	7.703	8.103	7.393	8.59	8.147	8.226	7.938	8.119	8.044	8.452	8.279	8.035	7.711	8.284	7.678	7.574	7.315	8.004	7.889	8.198	7.758	7.749	7.623	7.252	8.12	7.669	7.166	8.007
ASNSD1	7.527	7.863	7.9	7.662	7.915	7.058	7.429	7.137	7.409	7.689	7.744	7.78	7.015	7.416	7.273	7.147	7.312	7.944	7.018	7.933	7.716	6.886	7.53	7.6	7.454	7.439	7.743	7.535	7.563	8.018	6.552	7.683	7.678	6.788	6.819	7.883	7.394	7.159	7.672	7.688	8.057	7.358	7.618	8.084	7.352	7.893	7.158	7.899	7.112
ASPA	2.421	2.332	2.345	2.617	2.316	2.354	2.442	2.833	2.679	2.508	2.505	2.688	2.716	2.46	2.729	2.607	2.445	2.71	2.341	2.41	2.542	2.476	2.393	2.603	2.406	2.57	2.48	2.467	2.506	2.459	2.322	2.396	2.275	2.597	2.286	2.406	2.522	2.514	2.441	2.392	2.287	2.568	2.216	2.279	2.691	2.332	2.498	2.473	2.261
ASPDH	2.49	2.678	2.554	2.495	2.674	2.642	2.875	2.654	3.52	2.731	2.74	3.01	2.992	2.873	3.26	2.595	2.677	2.683	2.849	2.616	2.403	3.221	2.938	2.821	2.763	3.025	2.651	2.748	3.042	2.772	2.905	2.626	2.54	2.956	2.78	2.561	2.949	2.967	2.569	2.684	3.138	2.759	2.641	2.544	2.804	3.013	2.921	2.792	2.722
ASPG	2.657	2.636	2.74	3.073	2.716	2.723	2.506	2.939	2.956	2.71	2.817	3.075	3.043	2.843	2.913	2.7	2.698	2.572	2.619	2.621	2.721	3.037	2.897	2.952	2.724	2.77	2.689	2.954	2.832	2.82	2.918	2.405	2.84	3.122	2.65	2.956	3.18	3.099	2.758	2.586	2.688	2.55	2.743	2.678	2.934	2.773	3.235	2.922	2.739
ASPH	5.296	7.622	5.832	5.756	5.839	4.652	5.544	4.852	6.435	5.824	5.787	5.308	6.286	5.643	5.154	4.842	5.928	6.633	6.026	6.506	5.851	4.034	6.894	6.3	5.255	5.833	5.835	5.806	5.41	6.605	4.702	7.956	5.05	4.964	4.967	7.213	6.553	5.894	6.493	5.951	5.78	5.95	6.501	7.122	6.05	6.138	6.104	6.213	6.294
ASPHD1	2.814	2.911	3.065	2.86	2.736	2.944	2.803	2.933	2.721	3.007	3.065	2.831	2.769	2.694	2.905	3.026	2.722	2.531	2.611	2.632	2.942	2.797	2.877	2.705	3.108	2.948	2.993	2.724	2.836	2.733	2.944	2.817	2.758	2.953	2.893	2.742	3.041	3.281	2.59	2.673	2.801	2.775	3.014	2.69	3.105	2.946	2.864	2.702	2.957
ASPHD2	7.332	7.526	6.973	6.828	6.933	7.007	6.733	7.779	7.336	7.714	6.949	7.657	6.81	7.264	7.768	7.804	7.009	6.978	7.138	6.795	6.866	7.168	7.286	6.985	7.138	6.191	7.313	7.464	6.988	7.548	7.379	7.436	6.947	7.045	7.088	7.081	7.441	7.126	7.054	7.306	7.471	7.418	7.331	7.743	6.946	6.687	6.981	7.74	7.658
ASPM	2.843	2.989	2.353	2.509	2.042	2.508	2.486	2.273	2.747	2.323	2.6	2.261	2.501	1.961	2.266	2.64	2.341	2.358	2.659	2.616	2.55	2.302	2.285	2.349	2.912	2.483	2.293	2.639	2.518	2.88	2.357	2.392	2.719	2.391	2.486	2.614	2.25	2.119	2.267	2.467	2.03	2.308	2.169	2.351	3.717	4.144	2.061	2.144	2.19
ASPN	2.682	2.429	2.979	2.565	2.624	2.954	3.013	2.654	2.539	3.103	2.332	2.831	2.631	2.792	2.473	2.752	2.838	2.768	2.885	2.868	2.82	2.91	2.636	2.637	2.898	2.649	2.637	2.718	3.079	2.767	2.83	2.653	2.707	2.821	2.917	2.442	2.398	2.702	2.538	2.59	2.653	2.993	2.638	2.582	2.866	2.654	2.622	2.676	2.951
ASPRV1	7.184	7.249	6.732	6.399	6.139	7.16	7.042	5.702	6.298	7.095	7.036	6.651	7.157	6.88	6.934	6.071	7.304	6.58	7.138	6.925	7.132	7.024	7.567	6.623	7.356	7.18	6.919	7.285	6.719	6.998	6.781	7.14	7.011	7.715	6.263	7.295	7.601	7.483	6.243	7.106	6.939	7.121	7	6.024	6.986	7.004	7.093	6.982	6.348
ASPSCR1	4.996	5.246	5.571	5.512	5.322	5.298	5.036	5.299	5.555	5.234	5.095	5.417	5.6	5.558	6.052	5.374	5.825	5.078	5.121	4.524	5.037	5.035	5.24	5.134	5.632	4.805	5.181	5.261	5.29	5.107	5.778	5.529	5.087	5.513	5.536	5.003	5.903	5.139	5.016	5.427	5.492	5.542	5.252	5.105	5.338	5.058	4.991	4.829	5.194
ASRGL1	6.307	6.573	6.608	6.854	6.624	6.977	6.738	7.163	6.625	6.137	7.308	6.749	7.074	7.04	7.088	6.216	6.472	6.359	6.612	5.723	6.238	6.992	6.784	6.981	7.096	6.559	6.613	7.154	6.856	5.939	6.747	7.164	6.965	7.237	6.314	6.697	6.714	6.476	7.255	6.783	6.033	6.803	6.852	6.731	6.42	6.797	6.507	6.546	6.55
ASS1	4.852	3.547	4.197	5.007	4.145	4.317	3.956	3.154	4.009	4.709	3.642	4.093	3.406	4.05	2.616	3.856	3.921	3.912	3.939	3.492	4.17	4.925	4.188	3.408	4.282	3.711	4.09	4.423	4.112	4.499	4.542	3.405	4.014	3.389	3.609	3.437	3.829	3.754	3.864	4.125	3.938	3.769	3.713	3.649	4.661	4.196	3.664	3.65	4.272
ASTE1	6.318	6.462	6.773	6.7	6.452	6.097	6.206	5.88	6.334	6.701	6.722	6.628	6.373	6.894	6.476	6.619	6.073	6.183	6.396	6.115	6.503	6.438	6.182	6.271	6.255	6.292	6.347	6.531	6.915	6.467	6.092	6.178	6.475	5.985	6.479	6.438	6.245	6.303	6.393	6.509	6.033	6.547	6.081	6.156	6.047	6.536	6.592	6.069	6.511
ASTL	2.615	2.786	2.7	3.067	2.898	2.903	3.009	3.29	3.002	2.509	2.963	2.777	3.188	2.929	3.043	3.189	3.247	3.047	3.194	2.761	3.232	2.988	3.093	2.597	3.133	3.009	2.505	2.759	2.835	2.594	3.193	2.679	3.096	3.174	2.851	2.758	2.91	3.303	2.724	2.55	2.64	2.904	2.899	2.56	2.662	2.774	3.248	2.578	2.51
ASTN1	3.094	3.423	2.827	3.018	3.254	2.988	3.337	3.661	3.302	2.967	3.5	3.062	3.181	3.465	2.898	3.985	3.452	3.061	3.26	3.323	3.262	3.312	3.061	3.042	3.115	3.564	3.093	3.413	3.055	3.308	3.178	3.129	3.51	3.383	2.867	2.846	3.181	3.642	2.905	3.166	3.045	2.998	3.393	2.913	3.277	3.559	3.333	3.207	2.781
ASTN2	5.515	4.838	5.124	5.998	5.503	6.247	5.502	5.685	5.61	5.021	5.873	5.463	5.935	5.192	5.655	4.853	6.309	5.758	5.949	5.363	5.357	5.422	5.428	5.611	5.742	5.604	5.707	5.584	6.046	5.211	6.253	4.943	5.582	5.397	5.772	5.14	5.735	5.558	5.131	5.593	5.236	4.846	5.244	5.569	4.951	5.248	5.471	5.569	5.403
ASXL1	6.763	6.23	6.83	6.765	6.412	6.643	7.23	7.287	6.505	6.465	6.613	6.639	7.2	7.102	6.26	6.098	6.563	6.618	6.329	6.692	6.987	6.786	6.348	6.642	6.655	6.77	6.859	6.406	6.714	6.605	7.276	6.538	6.69	6.55	6.62	6.365	6.388	6.933	6.77	6.756	6.256	6.856	6.676	6.389	6.915	6.947	6.636	6.322	6.629
ASXL2	9.825	9.577	9.734	9.549	9.837	9.882	10.092	9.371	9.67	9.767	9.509	9.765	9.713	9.624	9.772	9.632	9.938	9.646	9.966	9.564	9.559	9.713	10.016	9.685	9.963	9.586	9.855	9.935	9.789	9.641	9.896	9.771	9.709	9.604	9.819	9.557	9.648	9.708	9.608	9.675	9.66	9.737	9.93	9.692	9.293	9.773	9.727	9.585	9.624
ASXL3	2.312	2.485	2.366	2.437	2.67	2.54	2.917	2.896	2.469	2.593	2.523	2.388	2.438	2.768	3.061	2.893	2.384	2.88	2.897	2.522	2.636	2.8	2.495	2.628	2.371	2.559	2.699	2.512	2.673	2.591	2.49	2.705	2.711	2.921	2.65	2.531	2.797	2.407	2.306	3.073	2.677	2.676	2.657	2.494	2.48	2.436	2.726	2.659	2.408
ASZ1	2.448	2.76	2.493	2.52	2.668	2.908	2.955	2.732	2.703	2.546	2.729	2.414	2.559	2.695	2.713	2.546	2.682	2.571	2.66	2.708	2.81	2.517	2.326	2.67	2.64	2.81	2.575	2.829	2.697	2.422	2.939	2.545	2.579	2.612	3.146	2.861	2.793	2.572	2.498	2.486	2.773	2.463	2.475	2.577	2.915	2.809	2.733	2.649	2.811
ATAD1	6.476	7.762	6.805	6.817	7.313	6.435	6.154	6.057	6.235	6.821	6.84	6.139	6.611	6.288	6.187	6.082	6.381	6.612	6.506	7.352	6.815	5.597	6.581	7.169	6.477	6.256	6.631	6.377	6.972	7.215	6.515	7.803	6.464	4.849	5.999	6.985	5.749	5.538	6.528	7.141	7.055	6.313	6.583	8.016	6.739	6.648	6.073	6.824	6.404
ATAD2	3.577	4.951	3.93	3.53	4.788	3.95	3.163	3.514	4.05	4.501	4.288	3.554	3.88	3.792	2.936	3.227	3.591	4.454	4.319	4.486	3.431	3.016	3.671	4.292	4.572	4.111	4.502	3.762	4.169	4.926	4.039	5.366	3.569	3.081	3.284	4.816	3.085	3.512	4.632	4.739	4.753	4.069	4.074	5.428	4.216	4.288	2.76	4.41	4.571
ATAD2B	7.729	8.798	7.015	7.768	7.689	7.092	7.444	7.128	7.376	7.767	7.91	7.014	7.811	7.723	7.523	8.106	6.895	7.666	7.816	8.002	7.307	7.471	7.608	8.228	7.365	7.254	7.835	7.539	8.024	7.862	7.439	8.093	7.533	6.257	7.329	8.246	7.447	7.463	7.755	8.156	7.555	7.172	7.497	8.638	7.395	7.359	6.119	8.152	8.2
ATAD3A	6.491	6.351	6.949	6.494	6.53	6.858	6.546	6.98	6.878	6.766	6.83	6.515	6.424	6.507	7.54	7.024	7.535	6.779	6.52	6.249	6.779	6.848	6.433	6.379	6.678	6.6	6.707	6.536	6.422	6.092	6.961	6.43	6.793	6.151	7.137	6.58	7.236	6.682	6.484	6.502	6.389	6.957	6.744	6.413	5.88	6.731	6.553	6.279	6.537
ATAD3A	5.655	5.524	6.387	5.92	5.918	5.766	6.219	6.116	5.71	5.763	5.759	5.822	5.537	5.755	6.137	6.319	6.28	5.918	5.354	5.277	6.167	6.017	5.791	5.525	6.001	5.811	5.761	5.538	5.708	5.454	5.999	5.86	6.057	5.755	6.47	5.349	6.173	5.826	5.576	5.859	6.161	5.911	6.001	5.49	5.95	5.69	6.107	5.59	6.131
ATAD3B	4.293	4.107	4.53	4.65	4.422	4.421	4.74	4.832	4.206	4.094	4.1	4.266	4.38	4.374	4.461	4.398	4.889	4.581	3.772	3.884	4.41	4.231	4.32	3.948	4.476	4.633	4.26	4.189	4.348	3.981	4.376	4.156	4.706	4.368	4.235	3.648	4.421	4.252	4.396	4.33	4.713	4.49	4.368	3.797	4.377	4.246	4.563	4.094	4.806
ATAD3C	2.641	2.319	2.822	2.667	2.662	2.984	2.068	3.214	2.572	2.658	2.841	2.796	2.76	2.824	2.82	2.657	2.53	2.582	2.597	2.308	2.549	2.637	2.542	2.751	2.581	2.868	2.568	2.531	2.508	2.467	2.486	2.417	2.782	2.531	2.62	2.344	2.94	2.602	2.255	2.61	2.532	2.78	2.403	2.449	2.843	2.814	2.778	2.593	2.806
ATAD5	4.573	5.083	3.848	4.193	4.105	3.902	4.184	4.479	4.43	4.605	4.273	3.652	3.697	3.945	3.24	4.046	3.394	4.755	4.643	4.492	4.128	4.059	3.654	3.797	4.236	4.593	4.564	4.4	4.443	5.057	4.288	4.558	4.417	3.313	3.358	5.047	3.455	4.005	4.905	3.979	4.355	5.229	3.733	4.527	4.958	4.082	2.927	3.968	3.874
ATCAY	3.446	3.431	3.91	3.4	4.242	3.833	3.466	4.159	3.788	3.894	3.727	3.795	3.836	3.978	4.267	4.126	3.701	3.52	3.399	3.807	3.359	3.976	3.682	3.799	3.536	4.152	3.759	3.662	3.676	3.633	3.92	3.19	3.506	4.173	3.863	3.421	4.222	3.794	3.968	3.591	3.87	3.262	3.566	3.67	3.333	4.294	4.159	3.814	3.651
ATE1	3.827	2.903	2.782	3.159	2.93	3.211	2.985	2.829	2.989	2.952	2.343	3.002	3.22	2.924	3.063	3.558	2.486	3.396	3.229	3.286	2.652	2.916	3.131	3.462	2.679	2.887	3.09	2.614	3.789	2.955	3.442	2.935	3.04	2.712	2.67	2.761	2.486	2.459	3.133	3.227	2.992	2.801	2.991	2.857	3.311	2.761	2.672	2.67	2.708
ATF1	4.978	5.757	5.451	5.671	5.007	5.583	5.355	5.249	5.559	5.601	5.393	5.297	5.499	5.541	4.53	4.871	5.615	5.264	5.314	5.469	4.891	4.339	4.855	5.275	5.317	5.203	5.268	4.896	5.753	5.345	5.038	5.126	5.483	4.304	5.26	5.478	4.802	5.617	5.303	5.559	5.52	5.496	5.021	5.038	5.48	5.349	5.669	4.559	5.428
ATF2	6.997	8.825	7.126	7.651	8.47	6.499	6.933	5.193	6.741	7.687	7.267	7.174	7.162	6.153	7.208	5.278	6.081	7.794	7.753	8.533	6.758	6.025	7.094	7.542	7.423	7.086	7.91	7.092	7.205	6.941	6.916	8.351	7.53	6.165	6.83	7.822	6.112	6.351	7.07	7.566	7.974	6.662	7.441	8.889	6.707	6.922	6.275	8.132	7.486
ATF3	4.873	4.108	3.78	3.838	4.01	5.054	3.964	4.354	3.653	4.576	4.283	4.007	4.22	4.13	4.664	3.715	4.403	3.854	3.702	3.936	3.935	3.829	3.242	4.05	4.156	3.996	3.856	3.971	3.451	3.543	4.714	3.787	3.847	3.942	3.426	4.024	3.674	3.788	4.138	4.445	3.809	4.132	4.332	4.454	4.445	5.238	3.42	3.892	3.504
ATF4	10.462	10.667	10.747	10.834	10.472	10.765	10.474	10.59	10.296	10.455	10.735	10.624	10.454	10.503	10.533	10.276	10.731	10.6	10.586	10.371	10.659	10.433	10.549	10.567	10.703	10.499	10.619	10.467	10.648	10.69	10.62	10.864	10.584	10.617	10.34	10.766	10.659	10.693	10.707	10.695	10.567	10.708	10.533	10.694	10.553	10.614	10.551	10.759	10.575
ATF5	6.7	5.638	6.595	6.46	5.801	7.027	6.395	7.047	6.47	6.675	6.944	6.423	6.884	6.94	7.321	6.391	6.734	6.236	5.952	6.309	6.76	6.597	5.95	6.852	6.664	6.202	6.23	6.647	6.655	6.339	7.419	6.456	6.857	7.396	6.444	6.417	6.361	6.855	6.641	6.404	6.605	6.747	6.489	6.324	6.508	6.81	7.145	6.87	6.677
ATF6	8.268	8.249	8.267	7.818	7.532	8.49	8.076	8.393	8.833	8.139	8.336	8.17	8.019	8.311	8.629	8.015	8.322	8.087	8.249	8.021	8.067	8.641	8.454	8.335	8.316	8.494	8.021	8.444	8.147	7.943	7.899	8.383	7.977	8.762	8.91	8.071	8.596	8.214	8.26	8.397	8.04	8.224	8.17	7.631	8.155	8.331	8.286	8.312	7.789
ATF6B	8.864	8.346	8.855	8.794	8.784	8.807	9.02	8.73	8.702	8.678	8.706	8.94	8.902	8.73	8.715	8.883	8.845	8.772	8.899	8.701	8.502	8.96	8.924	8.914	8.854	9.018	8.741	8.89	8.833	8.793	9.018	8.869	8.971	8.735	8.857	8.754	8.87	8.709	8.714	8.626	8.65	8.843	8.763	8.865	8.661	8.777	8.868	8.854	8.896
ATF6B	5.982	4.991	5.855	5.252	4.999	5.397	5.16	5.638	5.682	5.634	5.603	5.925	5.274	5.757	5.588	5.394	5.526	5.416	5.575	5.547	6.205	5.51	6.066	5.981	5.57	5.839	5.33	5.848	5.589	5.993	5.676	6.102	5.336	5.11	5.801	5.817	5.783	5.516	5.87	5.778	5.487	5.669	5.539	5.55	5.222	5.394	5.861	5.452	5.854
ATF7	7.99	7.712	7.439	7.662	7.627	7.809	7.984	8.018	7.579	7.629	7.645	7.634	7.928	7.885	7.807	7.886	8.112	7.728	7.621	7.6	7.654	7.943	7.951	7.817	8.102	7.839	7.649	8.187	7.801	7.664	8.049	7.368	7.917	7.88	7.943	7.434	7.944	7.926	7.738	7.666	7.61	8.094	7.857	7.489	7.541	7.843	7.915	7.649	7.744
ATF7IP	8.667	7.998	8.77	8.319	8.002	7.729	8.237	8.232	8.265	8.598	8.283	8.684	8.51	8.309	8.129	8.718	8.122	8.518	8.054	8.124	8.688	8.9	7.813	8.28	7.68	8.703	8.322	8.543	8.318	8.656	7.642	7.4	8.725	7.518	8.686	8.213	8.409	8.892	8.494	8.556	8.26	8.891	7.579	7.675	8.222	8.48	8.594	7.739	8.005
ATF7IP2	8.161	7.501	8.001	7.488	8.35	8.29	8.641	6.806	7.968	8.395	7.973	7.838	7.973	7.739	7.87	7.6	8.183	7.714	7.931	7.862	8.066	7.883	8.189	7.677	8.469	7.816	8.423	7.96	8.555	8.11	8.278	8.108	8.19	7.734	7.815	7.751	8.089	7.621	8.154	8.43	8.062	7.944	8.306	7.956	7.209	8.232	7.786	7.893	7.977
ATG10	2.85	4.762	2.717	3.155	2.824	2.891	2.701	2.707	3.618	2.887	3.386	3.089	2.87	3.869	2.527	3.469	3.625	3.601	3.047	2.849	2.565	3.117	2.393	2.675	3.566	2.967	3.439	2.78	3.476	3.148	2.855	4.3	3.977	2.451	3.064	4.053	3.603	2.976	3.44	3.116	3.133	3.158	3.429	3.689	3.149	2.853	3.391	3.611	3.192
ATG12	8.731	8.565	8.736	8.405	9.097	8.786	8.446	8.303	8.73	9.006	8.979	8.54	8.617	8.657	8.623	8.92	8.345	8.911	8.745	9.197	8.61	8.64	8.741	8.816	8.961	8.889	8.906	8.698	8.869	9.099	8.814	8.147	8.619	8.589	8.825	9.029	8.359	8.903	8.737	8.866	8.635	8.5	8.681	8.789	8.518	8.515	8.291	9.09	8.822
ATG16L1	8.605	8.753	8.762	9.04	9.009	8.346	8.664	8.319	9.182	9.238	8.6	8.986	8.957	8.849	8.805	9.05	8.745	8.939	9.244	8.774	8.915	9.194	8.607	8.792	8.967	8.64	9.142	9.2	8.84	9.031	8.695	9.009	8.543	8.105	9.075	8.979	8.826	8.712	8.787	9.271	8.835	8.764	8.831	9.121	8.742	8.523	8.34	9.098	9.106
ATG16L2	9.472	9.725	10.172	9.382	9.285	9.331	9.789	9.135	9.411	9.296	9.584	9.955	9.422	9.313	9.889	9.651	9.638	9.605	9.78	9.233	9.773	10.014	9.915	9.413	9.82	9.76	9.398	9.988	9.133	9.804	9.079	9.858	9.475	9.712	9.603	9.831	9.961	10.145	9.642	9.194	9.931	9.468	9.385	9.389	9.602	9.319	9.947	9.628	9.463
ATG2A	6.607	6.248	7.409	6.874	6.92	6.838	7.257	6.625	6.66	6.641	6.856	7.417	6.826	6.788	6.875	6.905	7.561	6.384	7.619	6.556	6.962	8.093	7.438	6.981	7.04	7.104	6.535	7.078	6.714	7.196	6.829	7.153	6.645	6.897	7.262	6.994	7.482	6.996	6.601	6.633	6.851	6.234	7.322	6.564	6.318	6.607	7.152	6.994	6.911
ATG2B	7.271	7.494	6.945	7.099	7.126	7.44	7.534	6.793	7.034	6.796	7.111	7.126	7.286	6.66	6.89	7.478	7.483	7.102	7.716	7.135	7.272	7.005	7.308	7.22	7.412	6.877	7.244	7.075	7.587	7.292	7.29	7.643	7.123	6.73	6.3	7.301	6.438	6.621	7.302	7.273	6.81	6.651	7.508	7.397	6.904	6.99	6.464	7.062	7.001
ATG3	9.261	9.612	9.417	9.07	9.351	9.556	8.999	9.444	9.453	9.372	9.778	9.295	9.113	9.387	9.378	9.131	9.378	9.189	9.355	9.447	9.233	9.269	9.487	9.359	9.246	9.435	9.11	9.215	9.006	9.385	9.189	9.604	9.019	9.531	9.007	9.61	9.587	9.098	9.368	9.34	9.404	9.242	9.263	9.672	9.467	9.486	9.075	9.426	9.064
ATG4A	6.284	6.507	6.512	6.72	6.308	6.208	6.202	7.017	6.223	6.559	6.517	6.283	5.822	6.43	6.29	5.636	6.352	6.247	6.119	6.059	6.329	6.351	6.32	6.119	6.395	6.249	6.398	6.271	6.256	6.097	6.783	6.042	6.455	6.016	6.517	6.241	6.327	6.247	6.178	6.499	6.42	6.234	5.9	6.365	6.459	6.154	6.647	7.009	6.477
ATG4B	6.849	6.518	7.279	7.373	6.948	7.113	7.159	7.275	6.614	6.67	6.757	7.041	7.244	7.043	7.12	6.281	7.49	7.12	7.122	6.615	6.925	7.211	7.288	6.725	7.458	7.279	7.075	7.431	7.066	7.139	7.118	7.197	7.177	8.199	7.228	6.574	7.101	6.893	6.995	6.624	6.968	7.038	6.973	6.786	6.727	6.899	7.165	6.791	6.796
ATG4C	4.534	5.377	4.873	4.98	4.561	4.555	3.477	4.595	4.89	4.982	4.559	4.753	4.713	4.117	4.687	4.018	4.666	4.97	4.281	4.894	4.4	4.072	3.855	5.11	4.242	4.012	5.163	4.852	5.008	5.054	4.515	5.466	5.27	3.548	4.095	5.267	4.235	3.928	4.76	4.931	4.483	5.111	4.678	5.294	4.256	4.621	4.211	4.99	4.795
ATG4C	4.52	6.04	5.389	5.758	5.549	4.761	4.999	3.69	4.325	4.595	5.38	4.212	4.804	4.691	4.101	4.028	4.339	5.016	5.461	5.464	4.891	4.041	4.58	4.949	4.302	4.17	5.121	4.413	5.755	5.267	4.573	5.945	4.55	3.704	3.76	5.384	4.811	4.114	5.564	5.445	5.337	4.913	5.019	6.289	4.813	4.565	4.396	5.03	5.12
ATG4D	5.347	5.19	5.463	5.648	5.72	5.525	5.434	5.643	5.511	5.338	5.33	5.305	5.283	5.634	5.191	5.474	5.512	5.395	5.408	5.242	5.467	5.327	5.588	5.214	5.667	5.661	5.502	5.349	5.367	4.867	5.92	5.166	5.503	5.6	5.657	5.112	5.801	5.003	5.144	5.271	5.492	5.452	5.451	5.294	5.69	5.371	5.472	5.389	5.489
ATG5	5.758	6.922	6.162	6.23	6.467	6.016	5.048	6.504	5.979	6.34	6.903	6.146	5.52	6.146	6.071	5.205	5.876	6.467	6.325	6.193	6.267	5.788	5.938	6.206	5.883	5.933	6.52	6.172	6.153	6.515	6.15	6.712	6.406	5.646	5.716	6.265	6.314	5.996	6.272	6.432	6.145	6.288	6.139	6.788	5.86	6.496	6.4	6.104	6.585
ATG7	7.5	7.051	7.436	7.269	6.895	7.272	7.372	7.865	7.492	7.248	7.43	7.139	7.41	7.647	8.123	7.234	7.473	7.428	7.08	7.05	7.616	7.738	7.586	7.513	7.431	7.354	6.967	7.669	7.037	7.49	7.589	6.833	7.267	7.666	7.555	7.288	7.755	7.895	7.448	7.423	7.238	7.364	7.18	6.793	7.624	7.092	7.576	7.456	7.519
ATG9A	7.311	7.34	7.862	7.773	7.46	7.237	7.646	8.406	7.681	7.579	7.105	7.447	7.31	7.911	7.91	7.505	7.594	7.405	7.303	7.341	7.718	7.825	7.681	7.305	7.518	7.796	7.386	7.738	7.206	7.257	7.724	7.297	7.632	8.169	7.965	7.292	7.586	8.072	7.329	7.263	7.815	7.461	7.251	6.826	8.283	7.584	7.916	7.295	7.69
ATG9B	5.387	5.428	6.332	6.172	5.251	5.856	5.47	5.619	6.01	5.488	6.039	5.293	6.135	5.737	5.083	6.483	6.039	5.835	5.57	5.709	5.761	5.391	5.244	4.966	5.765	5.527	5.794	4.988	5.682	5.779	5.261	5.629	5.922	5.247	5.78	5.319	5.553	5.318	5.854	5.526	5.994	5.979	5.948	5.168	5.576	6.095	6.087	4.619	5.316
ATHL1	6.174	6.401	6.92	6.382	6.338	5.897	6.656	5.875	6.032	6.306	6.124	6.702	6.011	5.91	6.5	6.195	6.595	6.664	6.385	6.057	6.708	6.612	6.547	5.99	6.172	6.561	6.748	6.68	5.842	6.544	5.865	6.104	6.512	6.358	6.992	6.28	7.053	6.757	6.002	6.154	7.155	6.397	6.517	5.926	6.14	6.132	6.815	5.597	5.776
ATIC	8.558	7.99	8.934	8.577	8.225	8.85	8.582	8.693	8.09	8.781	8.788	8.804	8.554	8.711	8.587	8.263	8.657	8.499	8.149	8.16	8.881	8.579	8.258	8.555	8.872	8.506	8.805	8.701	9.025	8.817	8.918	8.482	8.722	8.312	8.919	8.074	8.449	8.313	8.834	8.725	8.588	8.607	8.806	8.177	8.325	8.828	8.933	8.213	8.429
ATL1	4.142	4.037	4.1	3.891	4.405	4.326	4.273	3.806	3.738	3.972	4.038	3.956	4.049	4.475	4.694	3.923	4.173	3.482	3.792	4.014	3.784	4.074	4.016	4.305	4.211	3.929	4.314	4.38	4.138	4.562	4.669	4.31	4.022	4.53	4.802	4.224	3.639	4.406	4.123	4.29	4.297	4.02	4.154	4.27	3.774	3.65	3.907	4.002	4.059
ATL2	6.751	7.185	6.46	6.035	6.217	6.313	5.914	5.744	5.969	6.774	6.11	6.592	6.629	5.827	5.815	6.101	6.408	6.706	6.835	7.245	6.387	5.103	6.065	6.541	6.949	5.688	6.026	6.321	7.131	6.986	6.023	7.221	5.893	4.753	4.87	7.132	5.692	5.927	6.786	6.088	6.269	5.965	6.033	7.307	6.184	6.432	5.201	6.977	6.57
ATL3	8.709	9.482	8.658	8.397	8.981	8.471	8.593	8.384	8.29	8.725	8.625	8.674	8.484	8.56	8.444	8.049	8.469	8.809	8.732	9	8.779	8.266	8.108	8.704	8.473	8.356	8.88	8.707	9.148	8.572	8.847	9.014	8.575	7.787	7.999	8.757	8.45	8.234	8.877	9.158	8.789	8.635	8.538	9.164	8.645	8.898	8.359	8.998	8.8
ATM	9.022	9.463	9.45	9.35	9.651	9.092	9.36	8.721	9.067	9.726	9.547	9.587	9.272	9.265	8.944	9.367	8.845	9.321	9.917	9.603	9.33	8.927	9.369	9.548	9.244	9.113	9.521	9.54	9.679	9.675	9.052	9.774	9.085	9.08	8.84	9.581	8.639	9.052	9.655	9.689	9.461	9.158	9.171	9.825	9.133	9.186	9.036	9.482	9.509
ATMIN	7.566	7.577	7.218	7.293	7.842	7.482	7.714	7.269	7.01	7.805	7.689	7.205	7.731	7.023	7.571	7.166	7.57	7.478	7.661	7.907	7.162	7.02	7.196	7.687	7.754	7.28	7.945	7.196	8.128	7.648	7.584	7.999	7.427	6.755	7.345	7.432	7.292	6.51	7.449	7.787	7.077	7.416	7.61	8.174	7.171	7.49	6.926	7.63	7.534
ATN1	4.661	3.514	4.552	4.829	4.229	4.659	5.182	5.047	3.546	4.46	4.862	5.096	4.557	4.577	4.504	4.946	5.128	4.381	4.598	4.14	4.936	4.436	4.15	4.273	4.866	4.412	4.948	4.921	4.673	4.673	5.033	5.061	4.836	4.471	5.087	4.104	4.775	5.104	4.227	4.504	4.621	4.988	4.805	4.623	3.633	4.572	5.07	3.705	5.096
ATOH1	2.26	2.036	2.131	2.077	2.173	2.476	2.308	2.434	2.322	2.261	2.274	2.464	2.064	2.265	2.504	2.273	2.308	2.249	2.333	2.233	2.357	2.429	2.364	2.306	2.242	2.53	2.425	2.418	2.089	2.372	2.558	1.835	2.078	2.676	2.387	2.43	2.366	2.445	2.62	2.256	2.34	2.317	2.341	2.165	2.498	2.27	2.364	2.076	2.31
ATOH7	3.311	2.197	2.326	2.345	2.126	2.299	2.37	2.336	4.191	2.272	2.385	2.614	2.127	2.237	2.083	2.245	2.021	2.217	2.948	2.335	2.27	2.23	2.464	2.26	2.205	2.572	2.252	2.776	2.244	2.105	2.156	2.08	2.379	2.301	2.409	3.079	2.66	2.465	2.077	2.151	2.129	1.972	2.346	2.591	2.1	2.05	2.709	2.199	2.096
ATOH8	2.882	4.689	3.911	4.239	4.143	3.966	4.284	3.88	4.083	3.509	3.549	3.89	3.649	5.369	4.628	3.457	4.315	3.927	5.036	3.509	3.392	3.434	4.325	3.789	4.226	3.876	3.346	4.072	3.405	4.502	3.962	5.099	4.843	4.097	3.776	4.246	3.564	5.272	3.759	4.267	3.572	4.28	3.407	3.519	3.668	3.559	3.714	4.145	4.644
ATOX1	9.787	9.496	9.905	9.541	9.419	10.031	9.041	10.212	9.733	9.709	9.844	9.784	9.78	9.815	10.261	9.479	9.778	9.498	9.33	9.304	9.861	9.745	9.624	9.543	9.848	9.731	9.429	9.911	9.693	9.587	9.731	9.351	9.577	10.383	9.835	9.474	10.066	9.768	9.744	9.75	9.021	9.687	9.603	9.36	9.582	9.627	9.873	9.871	9.802
ATP10A	5.324	4.531	5.002	5.394	4.809	5.052	5.158	5.154	5.71	5.186	4.297	5.432	5.085	5.108	5.188	6.184	4.719	5.186	5.213	4.963	5.743	4.911	4.48	4.693	4.959	4.843	5.032	4.739	5.196	5.766	5.13	5.228	5.686	4.134	5.303	4.581	5.005	5.299	5.75	5.251	5.419	5.437	5.039	5.393	5.705	5.261	5.815	4.531	5.177
ATP10B	2.299	2.181	2.353	2.533	2.676	2.659	2.567	2.511	2.348	2.443	2.643	2.349	2.371	2.538	2.791	2.87	2.508	2.762	2.697	2.66	2.477	2.591	2.729	2.353	2.543	2.622	2.436	2.376	2.51	2.57	2.613	2.402	2.638	2.655	2.933	2.39	2.645	2.682	2.432	2.344	2.437	2.638	2.632	2.578	2.346	2.588	2.643	2.484	2.402
ATP10D	6.602	7.003	6.295	5.998	6.587	5.758	6.262	5.84	5.538	6.28	5.602	6.622	5.445	4.64	6.211	4.39	6.331	6.054	5.774	6.492	6.379	5.052	6.195	6.741	6.09	5.628	6.306	6.303	6.22	6.487	6.652	7.287	6.157	5.312	4.857	6.617	5.906	5.222	6.315	6.498	6.684	5.709	6.164	7.092	6.485	6.377	5.91	6.805	5.891
ATP11A	6.789	7.875	7.27	6.403	7.074	5.969	6.873	5.238	6.631	6.876	6.734	6.511	6.92	6.378	6.57	6.562	5.885	7.168	7.412	7.726	6.91	6.135	7.544	7.337	7.243	6.608	6.81	6.56	6.986	8.011	6.679	7.674	6.574	6.489	6.268	8.007	6.228	6.994	7.009	7.192	6.486	7.149	6.941	8.295	6.71	6.639	6.15	7.588	6.545
ATP11B	8.255	9.629	8.388	8.546	9.173	8.162	8.542	7.477	8.856	8.725	8.507	8.271	8.44	8.084	8.132	7.825	8.214	8.91	8.997	8.941	8.208	7.876	8.827	8.647	8.157	8.32	8.569	8.41	8.537	8.747	8.358	9.133	8.157	7.359	8.032	9.289	8.23	7.937	8.538	8.572	8.561	8.401	8.703	9.286	8.322	8.698	7.851	8.704	8.159
ATP11C	6.784	7.863	6.69	7.106	7.036	6.621	6.816	6.094	6.58	7.334	6.93	6.543	6.902	6.163	6.654	6.217	6.403	6.915	7	7.394	7.069	6.127	6.96	7.297	7.113	5.948	7.315	7.083	7.113	7.255	6.68	7.883	6.601	5.301	5.971	7.174	6.278	6.127	7.263	7.115	7.341	6.828	6.791	8.212	6.968	6.841	5.869	7.257	7.177
ATP12A	3.668	3.456	3.701	3.897	3.809	3.722	3.48	4.069	3.97	3.648	3.559	3.659	3.611	4.084	3.892	3.579	3.687	4.005	3.918	3.883	3.557	4.217	3.726	3.49	3.949	3.881	3.656	3.534	3.81	3.58	3.695	3.428	3.654	4.161	3.788	3.526	3.896	4.086	3.777	3.733	3.689	3.754	3.853	3.419	3.967	3.569	4.071	3.761	3.655
ATP13A1	6.434	5.836	6.823	6.687	6.301	6.634	6.887	6.905	6.362	6.323	6.388	6.665	6.444	6.597	7.16	6.361	6.81	6.369	6.15	6.324	6.662	6.795	6.577	6.231	6.759	6.277	6.463	6.529	6.449	6.161	6.742	6.502	6.858	6.848	6.568	6.047	6.637	6.606	6.235	6.265	6.638	6.579	6.487	6.15	6.391	6.371	6.769	6.406	6.62
ATP13A2	5.187	5.103	5.61	5.194	5.434	5.491	5.525	5.455	5.19	5.077	5.459	5.404	5.288	5.356	5.77	4.781	5.764	5.003	5.198	4.636	5.306	5.473	5.451	5.359	5.416	5.506	5.376	5.465	5.401	5.164	5.943	5.738	5.632	5.891	5.594	4.901	5.732	5.333	5.303	5.459	5.492	5.343	5.549	5.048	5.114	5.319	5.469	5.007	5.471
ATP13A3	8.227	9.013	7.937	8.094	8.527	7.917	8.119	7.42	8.079	8.513	8.214	7.943	8.047	8.024	8.174	8.422	7.466	8.234	8.462	8.688	8.134	7.69	8.183	8.643	7.961	8.001	8.404	8.084	8.333	8.24	7.914	8.65	7.656	7.54	7.638	8.941	7.818	7.589	8.488	8.607	8.192	7.893	8.252	9.188	8.004	8.235	7.871	8.646	8.37
ATP13A4	2.398	2.34	2.698	2.353	2.793	2.591	2.455	3.188	2.663	2.784	2.09	2.761	3.035	3.011	2.599	2.878	2.71	2.829	3.235	2.732	2.707	2.724	2.744	2.653	2.467	2.65	2.457	2.533	3.113	2.717	2.784	2.824	2.959	2.881	2.574	2.379	2.683	2.277	2.468	2.846	2.737	2.687	2.503	2.653	2.904	2.502	2.698	2.658	2.471
ATP13A5	1.906	2.036	2.161	2.04	2.05	2.078	2.058	2.02	2.226	2.005	1.999	2.104	1.992	2.304	2.007	2.232	2.195	1.976	2.267	1.837	2.267	2.122	1.913	1.885	1.916	2.225	1.972	2.366	1.955	2.155	1.967	2.187	1.884	2.211	2.273	1.998	2.148	2.048	1.976	1.853	2.165	2.266	1.948	1.901	2.488	2.089	2.207	2.076	2.231
ATP13A5	11.786	11.459	11.836	11.574	11.856	11.814	11.756	11.707	11.794	11.77	11.726	11.777	11.86	11.853	11.815	11.924	11.781	11.697	11.671	11.776	11.643	11.834	11.71	11.767	11.758	11.83	11.765	11.718	11.745	11.63	11.897	11.755	11.8	11.879	11.786	11.599	11.748	11.806	11.693	11.699	11.961	11.749	11.768	11.512	11.741	11.79	11.831	11.809	11.695
ATP1A1	9.168	8.417	9.182	8.992	8.689	8.889	9.253	8.947	8.805	8.938	9.061	9.123	9.074	8.985	9.083	8.93	9.009	9.051	8.824	8.707	8.924	8.874	8.841	8.873	9.012	8.841	9.043	9.127	9.126	9.051	9.122	8.826	9.199	8.595	9.044	8.601	8.908	8.948	9.051	9.07	9.102	9.047	9.053	8.773	8.657	9.009	9.259	8.815	8.988
ATP1A2	4.003	3.876	3.58	4.015	4.032	3.984	4.126	3.613	4.082	3.595	3.746	4.003	3.667	3.862	4.049	3.848	4.199	3.829	3.829	3.904	3.727	3.943	4.155	3.77	4.153	4.146	3.93	3.85	3.946	3.802	4.264	3.658	3.796	4.399	4	3.634	4.071	3.932	3.716	3.698	3.923	4.026	3.969	3.726	3.718	4.042	3.856	3.807	4.178
ATP1A3	3.761	2.617	3.395	3.57	3.279	3.834	3.619	4.034	3.488	2.948	3.502	3.454	3.454	3.502	3.257	3.475	4.085	3.826	3.928	3.231	3.642	3.754	3.526	3.213	3.763	3.422	3.39	3.308	3.893	3.209	4.463	3.331	3.818	3.868	4.531	2.894	3.463	3.565	2.886	3.858	3.5	3.651	3.56	2.989	3.361	3.401	3.719	3.07	3.577
ATP1A4	1.891	2.015	1.986	1.811	2.025	1.93	1.846	2.485	1.851	1.886	2.218	1.85	1.958	1.869	2.033	1.921	1.955	2.084	1.835	1.893	2.545	1.928	1.97	1.691	1.748	2.13	1.982	2.2	2.048	2.476	2	1.89	2.38	2.063	2.157	1.79	1.936	2.024	1.874	2.177	2.047	1.793	1.924	2.028	1.863	2.058	2.129	1.915	2.006
ATP1B1	8.09	7.822	7.919	7.564	8.477	8.073	7.703	7.669	7.548	7.518	8.198	8.291	7.937	7.711	7.628	7.849	7.709	7.781	7.952	7.859	7.968	7.647	7.785	8.554	8.508	7.41	8.64	8.193	8.182	8.224	7.773	8.264	7.496	8.34	7.887	7.761	7.214	8.132	8.048	8.768	7.519	8.266	7.73	8.694	7.615	8.089	8.127	8.55	8.043
ATP1B2	5.389	4.007	4.974	5.682	5.211	4.299	4.829	7.162	5.699	5.139	4.286	5.772	5.465	6.213	4.864	5.231	4.91	5.225	4.959	5.367	5.513	5.489	4.642	4.911	4.427	5.199	5.156	4.306	4.251	4.944	4.865	4.409	5.006	6.08	5.943	4.637	4.628	7.387	5.174	5.156	5.236	5.542	4.506	4.255	5.37	5.023	5.421	5.404	4.911
ATP1B3	8.762	9.066	8.238	8.544	8.673	8.57	8.573	8.723	8.184	8.436	8.774	8.091	8.363	8.425	8.786	8.02	8.81	8.254	8.511	8.418	8.03	8.101	8.398	8.759	8.77	8.334	8.789	8.624	8.447	8.08	8.95	8.958	8.796	8.893	8.189	8.66	8.65	8.013	8.517	8.594	8.173	8.721	8.57	8.97	8.46	8.742	7.731	8.447	8.754
ATP1B4	2.223	1.901	1.82	2.417	2.193	2.097	2.06	2.159	2.073	2.028	1.861	2.037	2.396	2.036	2.127	2.216	2.203	2.314	2.129	2.017	1.877	2.091	2.061	2.087	1.868	1.987	1.989	1.98	2.046	1.778	2.213	1.998	2.617	1.834	2.512	1.916	1.95	2.183	2.001	2.206	2.115	2.228	1.814	2.095	2.383	2.212	2.01	2.004	2.124
ATP2A1	2.737	2.972	3.138	2.624	3.242	3.179	3.087	3.35	2.818	2.859	2.992	3.044	2.967	2.956	2.901	2.678	3.569	3.447	3.009	2.94	2.962	3.519	3.411	3.041	3.193	2.955	2.969	2.742	3.159	3.05	2.935	3.619	3.117	3.157	3.408	2.938	3.395	3.249	3.055	3.034	3.422	3.08	2.981	2.903	2.797	3.212	3.482	2.711	3.083
ATP2A2	9.812	9.826	9.293	9.412	9.728	9.746	10.069	9.621	9.619	9.849	9.684	9.474	9.816	9.806	9.56	10.061	9.853	9.807	9.574	9.72	9.626	9.654	9.893	10.088	10.016	9.66	9.863	9.886	9.923	9.603	10.014	9.812	9.828	9.787	9.266	10.07	9.663	9.096	9.727	9.674	9.294	9.911	9.883	9.948	9.2	9.492	9.591	9.736	9.898
ATP2A3	9.213	8.73	9.392	9.325	9.323	9.204	9.388	9.038	9.223	9.089	9.196	9.394	9.182	9.12	9.176	9.171	9.429	9.226	9.334	8.861	9.257	9.423	9.407	9.041	9.243	9.199	9.263	9.388	9.235	9.185	9.263	9.219	9.081	9.409	9.346	9.142	9.526	9.303	9.106	8.992	9.455	9.212	9.156	8.849	8.934	9.164	9.497	8.908	9.206
ATP2B1	8.549	9.015	8.63	8.52	8.632	8.304	8.548	7.914	8.493	8.535	8.21	8.354	8.348	8.095	8.249	8.211	7.706	8.602	8.561	8.743	8.242	8.036	8.411	8.747	8.198	8.513	8.541	8.136	8.678	8.313	7.772	8.111	8.749	8.006	8.539	8.81	7.877	8.017	8.631	8.692	8.478	8.921	8.252	8.412	8.097	8.528	8.315	8.586	8.324
ATP2B2	3.129	3.022	2.882	2.736	3.199	3.125	2.978	3.266	3.38	3.12	3.346	3.266	3.171	3.189	3.535	2.919	3.191	3.163	3.189	3.164	2.859	3.496	3.198	3.212	3.106	3.295	3.331	3.178	3.078	3.124	3.282	3.409	2.948	3.123	3.191	3.459	3.086	3.285	2.969	3.072	3.246	3.201	2.941	3.123	3.066	3.243	3.174	3.214	2.87
ATP2B3	2.151	2.244	2.548	2.322	2.419	2.297	2.38	2.944	2.683	2.462	2.461	2.567	2.927	2.524	2.539	2.61	2.441	2.218	2.175	2.321	2.565	2.501	2.522	2.686	2.348	2.471	2.6	2.576	2.365	2.629	2.517	2.27	2.285	2.592	2.639	2.524	2.738	2.668	2.356	2.554	2.424	2.505	2.639	2.171	2.415	2.48	3.106	2.368	2.169
ATP2B4	9.248	9.509	8.933	8.619	9.403	9.281	9.678	8.561	8.752	9.37	8.931	9.074	9.242	8.663	8.961	8.39	9.53	9.057	9.445	8.571	9.081	8.792	9.34	8.951	9.439	9.049	9.489	9.266	9.413	8.926	9.686	9.521	8.972	8.999	9.451	8.586	9.01	8.568	9.059	9.477	8.957	9.172	9.475	9.062	8.64	9.244	8.657	9.123	9.249
ATP2C1	8.335	9.224	8.274	8.34	8.736	7.911	8.225	7.737	8.074	8.574	8.332	8.077	8.238	7.931	7.986	7.895	7.882	8.391	8.552	8.692	8.363	7.619	8.369	8.624	8.203	8.216	8.618	8.327	8.438	8.471	8.258	8.895	8.497	7.734	7.623	8.766	7.821	8.062	8.323	8.598	8.448	8.543	8.198	9.311	8.016	8.501	7.73	8.738	8.595
ATP2C2	2.581	2.648	2.568	3.094	2.711	2.822	2.616	2.797	3.212	2.635	2.708	2.983	2.638	2.749	2.865	2.765	2.707	3.196	3.19	2.901	2.943	3.231	2.898	2.744	2.791	2.961	2.73	2.426	2.723	3.274	2.478	2.864	2.939	2.69	2.714	3.089	3.09	2.958	2.727	2.601	2.936	2.538	3.291	3.185	2.483	2.833	2.897	2.956	2.771
ATP4A	3.098	3.28	2.979	2.958	3.208	3.441	2.981	3.763	2.82	3.253	3.361	3.103	3.036	3.671	3.464	3.059	3.365	3.068	3.288	3.257	3.264	3.074	3.452	2.889	3.347	3.226	2.815	3.134	3.194	3.109	3.26	3.272	3.137	3.368	3.384	3.161	3.253	3.349	3.109	3.167	3.329	3.034	3.231	3.021	3.476	3.447	3.391	3.377	3.258
ATP4B	2.086	2.297	2.329	2.352	2.684	2.111	1.924	2.561	1.979	2.341	2.38	2.435	2.512	2.343	2.393	2.342	2.342	2.414	2.292	2.176	2.247	2.178	2.171	2.452	2.186	2.466	2.364	2.465	2.38	2.319	2.446	2.269	2.47	2.073	2.451	2.184	2.271	2.763	2.361	2.471	2.391	2.341	2.654	2.346	2.326	2.16	2.349	2.367	2.311
ATP5A1	11.05	11.034	11.159	11.136	11.236	11.363	11.271	11.198	10.982	11.181	11.447	10.947	11.216	11.075	11.137	10.896	11.483	10.999	11.12	11.006	10.913	10.982	11.208	11.152	11.461	11.191	11.226	11.286	11.24	11.031	11.448	11.488	11.175	11.111	11.31	11.128	11.303	10.861	11.267	11.122	11.155	11.164	11.149	11.18	10.687	11.294	11.047	11.011	11.276
ATP5B	11.219	11.036	11.147	11.231	11.009	11.147	11.246	11.296	11.053	11.117	11.073	11.123	11.127	11.172	11.175	11.013	11.321	11.066	10.948	10.86	11.138	11.202	11.093	11.142	11.214	11.049	11.102	11.094	11.116	11.017	11.391	11.068	11.265	11.236	11.202	10.976	11.278	11.166	11.245	11.12	11.245	11.181	11.055	11.002	11.299	11.104	11.165	11.093	11.236
ATP5C1	8.503	8.908	8.785	8.89	8.735	8.977	8.246	9.065	8.938	8.851	8.984	8.667	8.284	8.792	9.145	8.539	9.076	8.749	8.421	8.678	8.627	8.514	8.75	8.812	8.673	8.553	9	8.79	8.82	8.442	8.762	9.014	8.819	9.112	8.657	8.842	9.181	8.462	8.873	8.957	9.061	8.752	8.81	9.017	9.009	9.261	9.06	9.069	8.698
ATP5D	9.819	9.587	10.253	10.203	9.87	10.246	10.162	10.402	10.046	10.047	10.099	10.059	10.185	10.139	10.123	9.982	10.255	9.716	9.724	9.743	9.969	10.154	9.66	9.906	10.177	10.042	10.238	10.064	10.291	9.847	10.423	10.074	10.121	9.964	10.277	9.791	10.348	9.934	9.966	10.076	10.187	9.92	9.979	9.622	10.21	10.038	10.246	9.869	10.217
ATP5E	11.482	11.774	11.667	11.659	11.735	11.872	11.545	11.966	11.625	11.689	11.658	11.567	11.637	11.834	11.692	11.533	11.756	11.597	11.558	11.557	11.704	11.523	11.785	11.502	11.656	11.791	11.736	11.783	11.482	11.563	11.734	11.717	11.739	11.976	11.628	11.454	11.816	11.711	11.705	11.779	11.752	11.664	11.59	11.548	11.973	11.838	11.786	11.733	11.77
ATP5E	6.72	6.813	6.992	7.024	6.976	6.962	6.685	6.956	6.969	6.788	6.771	6.853	6.743	6.942	7.116	6.834	6.995	6.761	6.722	6.645	6.758	6.838	6.894	6.821	6.799	6.906	6.781	6.842	6.527	6.656	6.853	6.874	6.907	6.889	6.871	6.587	6.979	6.911	6.765	6.749	6.92	6.725	6.705	6.57	7	6.923	6.999	7.018	7.001
ATP5F1	10.02	10.279	9.93	10.247	9.934	10.117	10.084	9.844	10.097	9.955	10.312	9.96	9.765	9.695	9.95	9.449	10.115	10.153	9.966	9.866	9.988	9.549	9.988	10.089	9.964	9.69	10	9.814	10.094	9.976	10.009	10.252	10.218	9.671	9.593	10.067	10.193	9.342	10.108	9.992	9.813	9.8	10.018	10.24	10.194	10.009	9.736	9.917	10.04
ATP5G1	7.77	7.451	8.065	7.866	7.554	8.337	7.574	8.123	8.171	7.96	8.182	7.959	7.782	7.942	8.219	8.11	7.875	7.685	7.743	7.705	7.727	7.746	7.61	7.685	7.957	7.997	7.803	7.657	7.857	7.591	8.102	7.669	7.892	8.117	8.048	7.73	8.233	7.804	7.89	7.722	7.974	7.778	7.715	7.489	7.736	8.262	8.102	7.734	7.775
ATP5G2	8.508	8.527	8.245	8.653	8.554	8.887	8.695	8.762	8.571	8.485	8.716	8.574	8.682	8.683	8.611	8.216	8.503	8.495	8.666	8.215	8.337	8.651	8.495	8.681	8.984	8.437	8.607	8.64	8.719	8.384	8.948	8.684	8.798	8.783	8.764	8.475	8.807	8.385	8.559	8.632	8.502	8.565	8.653	8.364	8.355	8.745	8.623	8.47	8.639
ATP5G3	10.852	10.546	10.779	10.776	10.592	10.773	10.742	10.655	10.868	10.876	10.8	10.881	10.737	10.898	10.918	10.721	10.554	10.649	10.695	10.71	10.898	10.774	10.676	10.937	10.752	10.689	10.696	10.877	10.906	10.883	10.977	10.692	10.546	10.426	10.714	10.821	10.884	10.506	10.897	10.904	10.757	10.677	10.764	10.799	10.98	10.785	10.676	10.678	11.071
ATP5H	8.351	8.317	7.825	8.317	7.793	8.834	8.341	8.597	8.438	8.167	8.788	7.957	8.251	8.337	8.212	7.987	8.572	8.203	8.048	7.846	7.806	8.175	8.213	8.344	8.836	8.278	8.095	8.108	8.409	7.952	8.466	8.346	8.327	8.476	7.999	8.164	8.746	7.982	8.086	8.166	8.063	8.193	8.285	8.153	7.897	8.445	8.366	7.925	8.312
ATP5I	9.574	10.282	10.294	10.085	9.822	10.421	9.846	10.274	10.072	10.001	10.647	10.108	9.573	9.793	10.142	9.896	10.123	9.843	10.032	9.577	10.006	9.629	10.031	9.76	10.028	9.941	9.984	10.213	9.943	9.788	9.838	10.543	9.956	9.683	9.744	9.77	10.741	9.695	10.042	10.178	9.764	9.767	9.772	10.27	9.799	10.379	10.065	9.893	9.969
ATP5J	7.339	7.576	7.538	7.69	7.244	7.786	7.191	8.011	7.307	7.336	7.578	7.184	7.111	7.317	7.834	6.955	7.569	7.389	6.864	7.479	7.228	6.888	7.364	7.566	7.176	7.395	7.437	7.287	7.573	6.986	7.437	7.419	7.52	7.248	7.035	7.263	7.674	6.82	7.226	7.314	7.513	7.219	7.603	7.512	7.599	7.689	7.242	7.595	7.069
ATP5J2	10.153	10.809	10.309	10.57	10.105	10.686	10.606	10.826	10.334	10.121	10.593	10.117	10.459	10.471	10.445	10.155	10.466	10.187	10.332	9.908	10.377	10.026	10.358	10.103	10.616	10.341	10.335	10.446	10.387	10.206	10.525	10.848	10.401	10.57	10.252	9.969	10.672	10.183	10.43	10.342	10.54	10.33	10.152	10.168	10.512	10.618	10.444	10.067	10.523
ATP5J2	10.912	11.213	10.804	11.293	10.753	11.297	11.298	11.173	11.071	10.735	11.062	10.96	10.923	11.021	11.035	10.996	11.069	11.045	11.067	10.508	11.097	10.94	10.933	10.996	11.128	10.837	10.812	10.871	10.92	10.785	11.125	11.15	11.237	11.012	10.924	10.692	11.112	10.8	11.002	10.941	11.016	10.889	10.895	10.924	11.051	11.002	11.044	10.744	11.094
ATP5L	10.802	10.969	11.062	11.127	10.961	11.267	10.834	11.277	11.107	11.003	11.266	10.95	10.727	11.02	11.08	10.947	11.035	10.853	10.776	10.9	10.89	10.959	10.936	11.068	11.166	11.061	10.979	10.94	11.018	10.898	10.973	10.812	10.94	10.912	10.837	10.996	11.155	10.839	11.056	11.007	10.858	10.834	10.978	11.041	11.158	11.173	11.122	11.032	11.003
ATP5L2	2.79	3.106	3.462	3.01	3.303	3.527	2.947	3.729	3.743	3.344	3.315	3.022	3.252	3.336	3.355	2.979	3.141	3.101	3.274	2.979	3.562	3.368	3.341	3.012	3.095	3.28	3.145	3.489	3.136	3.236	3.182	3.274	3.186	3.206	2.852	3.392	3.514	3.422	3.204	3.075	3.288	3.269	2.912	3.383	2.951	3.331	3.332	3.1	3.029
ATP5O	10.275	10.396	10.72	10.758	10.337	10.812	10.314	10.79	10.621	10.459	10.861	10.636	10.232	10.444	10.789	10.661	10.754	10.241	10.317	10.064	10.487	10.549	10.348	10.561	10.4	10.393	10.542	10.438	10.505	10.386	10.552	10.675	10.634	10.359	10.255	10.439	10.754	10.283	10.597	10.566	10.743	10.283	10.45	10.525	10.513	10.762	10.812	10.41	10.428
ATP5S	5.005	5.326	5.167	5.031	4.976	5.771	4.476	5.75	5.569	4.845	5.344	5.488	4.921	5.245	4.918	5.374	5.015	5.355	4.646	5.748	5.555	4.029	4.788	4.833	4.968	4.801	5.728	5.166	5.315	4.785	5.117	5.071	5.62	5.896	5.265	5.008	4.806	4.555	5.547	5.338	5.72	4.945	4.904	5.287	5.588	5.282	5.715	4.986	5.488
ATP5SL	7.775	7.866	7.744	8.213	7.74	8.328	7.856	8.268	8.055	7.78	8.164	7.763	8.136	8.015	7.841	8.184	8.557	7.946	7.817	7.187	7.692	8.031	8.089	7.805	8.25	7.857	7.982	7.75	7.902	7.707	8.49	7.78	7.957	8.018	7.944	7.833	8.236	7.879	7.784	7.841	7.774	7.975	7.886	7.621	8.079	7.858	7.953	7.736	7.869
ATP6AP1	8.776	8.526	9.148	8.74	8.672	8.756	8.869	8.71	8.658	8.857	8.721	8.962	8.767	8.911	9.278	9.002	8.944	8.82	9.056	8.737	8.905	9.187	9.177	8.981	9.048	8.969	8.645	9.179	8.852	8.847	8.975	8.908	8.675	8.984	9.181	8.803	9.395	9.148	8.882	8.857	8.793	8.874	8.874	8.537	8.579	8.638	9.144	9.015	8.93
ATP6AP1L	3.057	3.534	3.207	2.945	3.913	3.967	3.398	3.319	3.457	3.517	3.685	3.401	4.059	3.342	3.345	3.749	4.29	3.676	3.229	3.302	3.422	3.316	2.998	3.287	3.495	3.804	3.023	3.098	3.059	4.152	3.816	3.17	3.879	3.264	3.644	3.285	3.765	3.533	3.63	3.54	3.408	2.978	3.465	3.347	3.39	3.372	3.397	3.141	3.22
ATP6AP2	10.12	10.694	10.065	9.937	10.109	9.847	10.059	9.478	9.764	10.103	10.302	9.584	10.092	9.891	9.753	9.664	9.542	10.166	10.349	10.344	9.967	9.605	10.127	10.471	10.015	9.715	10.093	10.106	10.001	10.168	9.999	10.717	9.883	9.581	9.344	10.65	9.907	9.578	10.113	10.085	9.822	10.004	9.891	10.762	9.79	10.153	9.641	10.264	10.225
ATP6V0A1	6.712	6.293	7.396	6.822	6.827	6.788	7.014	6.753	6.613	6.566	6.887	7.007	6.729	6.757	7.302	6.517	6.924	6.593	7.285	6.59	6.998	7.294	7.465	6.771	7.299	7.059	6.526	6.821	6.615	6.832	7.011	6.92	6.916	7.258	6.847	6.96	7.38	7.605	6.594	6.192	6.807	6.625	6.632	6.413	6.682	6.592	7.105	6.63	6.791
ATP6V0A2	6.331	7.415	6.15	7.167	7.01	7.071	6.549	6.027	6.858	6.508	6.65	6.329	5.924	6.174	6.167	5.026	6.053	7.193	6.787	6.714	6.632	5.685	6.688	6.894	6.6	5.945	6.985	6.503	6.903	6.665	6.792	7.468	6.518	6.052	6.347	6.763	6.169	6.22	6.881	6.857	5.677	6.285	6.923	7.766	6.283	6.202	5.44	6.66	6.723
ATP6V0A4	3.18	2.94	3.331	3.075	3.118	3.304	3.591	3.362	3.14	3.112	3.006	3.134	3.096	3.062	3.238	3.159	3.203	3.152	3.159	3.263	3.037	2.876	3.145	2.984	3.191	3.121	2.84	3.562	2.827	3.2	3.497	2.878	3.195	3.471	2.889	3.224	3.46	3.491	2.937	3.085	2.985	3.246	3.182	3.149	2.836	2.984	3.766	3.301	2.66
ATP6V0B	11.755	11.933	11.811	11.906	11.813	11.776	11.929	11.564	11.837	11.562	11.785	11.714	11.786	11.631	11.761	11.812	11.741	11.73	11.817	11.579	11.678	11.787	11.903	11.814	11.826	11.751	11.689	11.606	11.463	11.703	11.678	11.685	11.827	11.753	11.632	11.813	11.919	11.716	11.639	11.621	11.714	11.694	11.716	11.641	11.715	11.618	11.645	11.733	11.736
ATP6V0C	10.383	9.532	10.452	10.387	9.989	9.958	10.061	10.907	10.189	10.279	10.157	10.336	10.748	10.93	10.535	10.482	10.277	10.401	10.063	10.342	10.481	10.506	10.019	10.288	9.775	10.549	10.058	10.213	10.038	10.462	10.413	10.222	10.217	10.755	10.29	9.957	10.097	10.952	10.499	10.137	10.388	10.5	10.399	9.486	10.709	10.504	10.539	10.415	10.422
ATP6V0D1	9.628	9.431	9.672	9.475	9.283	9.562	9.569	9.676	9.727	9.516	9.542	9.618	9.876	9.473	9.743	9.627	9.662	9.59	9.655	9.506	9.668	9.508	9.914	9.605	9.636	9.862	9.386	9.775	9.515	9.651	9.695	9.514	9.596	9.852	9.85	9.384	9.969	9.838	9.585	9.423	9.656	9.557	9.701	9.195	9.611	9.559	9.849	9.466	9.461
ATP6V0D2	2.463	2.384	2.577	2.405	2.619	2.414	2.656	2.663	2.2	2.373	2.563	2.492	2.683	2.349	2.796	2.628	2.486	2.42	2.291	2.646	2.6	2.226	2.504	2.64	2.379	2.676	2.375	2.544	2.354	2.582	2.516	2.112	2.522	2.639	2.575	2.298	2.622	2.354	2.423	2.344	2.473	2.563	2.762	2.688	2.159	2.687	2.423	2.414	2.443
ATP6V0E1	10.941	10.959	11.084	10.796	11.007	11.126	10.428	10.995	10.984	10.998	11.232	10.97	11.017	10.971	11.14	10.901	10.99	11.015	10.899	11.089	10.883	10.897	10.963	10.932	10.967	11.222	10.924	11.053	11.023	11.03	10.795	10.822	10.878	11.006	11.032	11.037	11.177	10.919	11.018	11.014	10.993	10.956	11.067	10.899	10.641	11.077	10.959	11.072	10.793
ATP6V0E2	7.168	6.656	7.953	7.478	7.205	7.995	7.283	7.312	7.124	7.475	7.594	6.571	7.411	7.346	6.806	7.292	7.664	7.232	7.077	6.76	7.318	6.889	7.373	6.645	7.66	7.284	7.202	6.849	7.517	7.398	7.563	7.538	7.318	7.109	7.215	6.616	7.478	6.978	7.185	7.24	7.4	7.069	7.749	7.158	6.809	7.456	7.687	6.778	7.421
ATP6V1A	10.352	10.543	9.878	10.072	10.275	10.203	10.105	9.654	10.033	10.441	10.497	10.157	10.327	10.135	10.147	10.354	9.869	10.447	10.654	10.784	10.144	10.276	10.604	10.719	10.39	10.243	10.244	10.442	10.237	10.446	10.075	10.578	10.247	10.028	9.984	10.931	10.472	10.238	10.408	10.614	9.936	9.997	10.261	10.717	9.73	10.378	10.24	10.533	10.321
ATP6V1B1	2.714	2.215	2.395	2.686	2.335	2.469	2.367	2.547	2.391	2.321	2.274	2.548	2.835	2.462	2.375	2.632	2.774	2.56	2.159	2.332	2.701	2.428	2.516	2.359	2.391	2.326	2.213	2.279	2.44	2.319	2.571	2.281	2.458	2.487	2.172	2.386	2.456	2.453	2.361	2.158	2.4	2.734	2.463	2.51	2.382	2.432	2.517	2.318	2.316
ATP6V1B2	11.259	11.046	10.987	11.05	10.975	10.952	11.201	10.857	10.921	11.003	11.149	11.111	11.141	11.021	11.175	11.13	11.029	11.196	11.18	11.004	11.086	11.254	11.289	11.284	11.166	11.113	11.059	11.216	10.928	11.231	11.063	10.938	11.138	11.033	10.83	11.192	11.196	11.058	11.132	10.957	10.853	11.068	11.217	11.114	10.916	10.959	11.032	11.081	10.96
ATP6V1C1	7.579	8.695	8.055	7.817	8.069	7.798	7.747	7.496	8.434	7.977	7.792	7.481	7.852	7.572	7.625	7.176	7.766	8.04	7.805	7.901	8.212	7.32	8.046	7.855	8.136	7.823	8.031	7.749	7.699	7.991	7.978	8.294	7.655	7.55	7.392	7.981	7.644	7.931	7.825	7.689	7.734	7.819	7.8	8.002	7.963	8.007	8.113	8.074	7.792
ATP6V1C2	3.045	3.427	3.013	2.944	2.942	2.855	3.147	3.961	2.55	3.34	2.729	3.006	2.388	3.027	3.277	4.703	2.715	3.108	2.831	2.703	3.16	2.898	3.019	2.786	2.682	2.976	2.825	2.759	2.415	3.485	2.856	2.974	3.192	2.241	2.728	2.783	3.055	3.183	2.619	3.219	3.129	2.985	2.922	2.992	2.655	2.829	3.218	2.546	2.453
ATP6V1D	9.787	10.08	9.145	9.87	9.861	9.77	9.849	10.252	9.782	9.826	10.028	9.671	9.52	9.732	9.603	9.635	9.708	9.812	9.955	9.764	9.447	9.746	9.856	9.827	9.635	9.834	9.876	9.73	9.869	9.762	9.675	9.551	9.7	9.524	9.618	10.044	9.918	9.571	9.563	10.009	9.568	9.831	9.724	9.986	9.646	9.846	9.833	9.845	9.711
ATP6V1E1	9.156	8.999	9.238	9.278	9.21	9.377	8.981	9.252	9.104	9.16	9.529	9.241	9.205	9.256	9.31	9.298	9.213	9.204	9.374	9.115	9.092	9.391	9.547	9.37	9.27	9.187	8.931	9.389	9.358	9.307	9.274	9.263	9.263	8.978	9.11	9.269	9.653	9.126	9.142	9.302	9.064	9.247	9.214	9.379	9.177	9.313	9.37	9.348	9.324
ATP6V1E2	5.591	6.152	6.88	6.101	6.601	6.142	6.6	7.179	6.543	6.246	6.611	6.118	6.46	6.085	6.202	5.873	6.576	6.241	6.033	6.633	6.299	5.821	6.126	6.044	6.672	6.456	5.763	6.414	6.429	6.164	6.63	6.439	6.154	6.367	6.556	6.176	6.405	6.123	6.098	6.474	6.252	6.322	6.864	6.056	5.617	6.37	5.977	5.997	6.422
ATP6V1F	9.467	8.961	9.495	9.558	9.356	9.778	9.341	9.795	9.54	9.481	9.547	9.633	9.555	9.806	9.737	9.656	9.607	9.245	9.316	9.415	9.187	9.557	9.358	9.497	9.64	9.478	9.304	9.401	9.48	8.995	9.689	9.301	9.551	9.81	9.758	9.157	9.882	9.598	9.381	9.348	9.651	9.289	9.37	9.249	9.495	9.509	9.581	9.543	9.714
ATP6V1G1	8.492	8.301	8.959	8.639	8.264	8.333	7.931	8.925	8.683	8.751	8.636	9.029	8.394	8.681	8.852	8.822	7.873	8.786	8.148	8.952	8.896	8.546	7.979	8.437	8.16	8.787	8.795	8.398	8.744	8.533	8.291	8.314	8.458	8.08	8.318	8.48	8.773	8.594	8.793	8.752	8.477	8.399	8.446	8.636	8.785	8.695	8.947	8.972	8.446
ATP6V1G2	5.086	5.24	4.399	4.922	5.334	5.614	5.882	5.104	4.976	5.332	5.185	5.169	5.385	4.437	4.272	4.466	5.674	4.68	4.914	5.074	5.69	4.501	5.224	5.055	5.169	4.594	5.365	4.899	5.516	5.066	5.67	5.423	5.712	5.434	5.254	5.245	5.567	5.595	5.157	4.855	4.981	5.091	5.716	5.029	4.709	4.368	5.69	4.036	4.879
ATP6V1G3	2.131	2.254	2.276	2.263	2.658	2.056	2.367	2.227	2.342	2.39	2.377	2.39	2.561	2.409	2.393	3.243	2.173	2.171	2.21	2.363	2.516	2.402	2.234	2.414	2.419	2.605	2.347	1.898	2.155	2.257	2.251	2.048	2.204	2.177	2.544	2.182	2.356	2.256	2.016	2.31	2.47	2.306	2.604	2.325	2.25	2.321	2.193	2.403	2.337
ATP6V1H	7.102	7.121	6.927	6.913	6.725	6.874	6.911	7.159	6.965	7.047	7.057	7.054	7.296	6.869	6.855	6.814	7.052	7.228	7.024	6.804	7.079	6.828	7.134	7.011	7.418	7.204	6.861	7.213	7.341	7.306	7.009	7.01	7.001	6.909	7.07	6.969	7.131	6.783	7.135	6.896	6.845	7.022	7.087	7.228	6.942	7.05	7.329	7.033	7.014
ATP7A	6.095	6.817	6.056	5.547	5.653	5.187	5.664	4.106	5.246	5.972	5.953	5.224	5.615	5.572	4.41	4.987	5.737	6.496	5.599	6.909	5.837	4.843	6.227	6.173	5.782	5.545	5.922	5.082	6.264	6.279	5.397	6.254	5.002	4.782	4.783	6.734	5.343	4.555	6.102	6.455	6.145	6.076	5.599	6.512	5.647	5.204	5.068	6.108	5.903
ATP7B	4.776	4.529	3.151	4.114	3.752	4.567	4.289	3.74	4.36	3.864	4.199	4.128	3.757	4.265	4.258	3.94	4.427	4.418	4.523	4.831	4.779	3.421	5.072	4.279	4.25	4.178	4.553	3.577	4.094	4.89	3.638	4.168	4.646	4.703	3.566	5.51	4.109	2.976	4.471	4.418	3.818	3.987	4.696	4.734	3.86	3.474	4.177	4.126	5.273
ATP8A1	6.18	7.519	6.713	6.328	7.013	6.049	6.156	4.148	5.736	6.493	5.913	6.323	5.837	5.264	5.844	5.287	5.934	6.64	6.345	6.885	6.217	5.213	6.197	7.043	6.17	6.294	6.747	6.187	6.28	7.021	6.197	7.851	6.361	4.819	4.961	7.013	6.241	5.658	6.788	7.021	6.665	5.935	6.24	7.561	6.36	6.995	5.427	6.785	6.554
ATP8A2	3.681	2.648	3.772	3.824	3.114	3.53	3.906	3.353	3.607	3.448	3.482	3.471	3.239	3.198	3.457	2.914	4.206	2.918	3.249	3.356	3.466	2.739	3.052	3.225	3.867	3.038	3.988	3.193	3.752	3.777	3.49	3.509	3.966	2.862	2.802	3.387	3.823	3.327	3.346	2.933	4.552	3.813	4.414	3.921	2.997	3.43	3.009	3.275	3.946
ATP8B1	4.982	4.419	4.017	4.334	4.466	4.41	4.363	3.399	3.96	3.992	3.761	4.443	4.358	4.269	4.039	5.349	3.862	4.765	3.939	3.922	4.968	5.181	4.295	5.14	4.07	3.963	4.096	3.787	4.094	4.813	4.449	4.18	4.978	4.412	4.487	4.18	4.4	4.272	4.963	3.857	3.998	4.467	4.347	4.248	4.312	4.422	3.901	3.907	4.313
ATP8B2	8.389	7.879	8.386	8.197	8.257	8.369	8.656	7.593	8.278	8.701	8.205	8.448	8.533	8.264	7.504	8.19	7.871	8.445	8.246	8.574	8.38	8.152	8.11	8.212	8.409	8.232	8.579	8.286	8.925	8.762	8.374	8.238	8.426	7.063	8.206	8.366	7.569	7.954	8.488	8.404	8.335	8.169	8.451	8.377	8.12	8.124	8.219	7.972	8.505
ATP8B3	3.555	3.762	3.793	3.815	3.818	3.709	3.714	4.06	3.852	3.927	3.976	3.791	3.695	4.034	4.063	3.599	3.71	3.445	3.839	3.843	3.647	3.987	3.863	3.741	3.985	4.032	3.748	4.138	3.799	3.433	3.457	3.467	3.583	4.048	3.566	3.909	3.64	4.273	3.691	3.892	3.613	3.802	3.638	3.147	4.063	4.343	4.224	3.838	3.438
ATP8B4	5.082	7.042	4.979	5.741	5.792	5.371	5.828	4.477	4.782	5.235	5.056	4.748	5.22	4.768	6.048	4.759	5.459	5.767	6.214	6.021	5.744	5.131	6.13	5.974	5.458	5.927	5.389	5.428	5.241	5.466	4.819	6.348	5.481	5.299	4.766	6.214	5.215	5.392	5.25	5.861	5.43	5.634	6.077	6.705	5.079	5.78	5.157	6.546	5.901
ATP8B5P	10.452	10.645	10.395	10.432	10.935	10.584	10.263	9.865	10.484	10.658	10.63	10.353	10.505	10.33	10.27	10.353	10.301	10.569	10.92	10.892	10.167	10.244	10.665	10.734	10.46	10.464	10.558	10.52	10.444	10.291	10.289	10.877	10.308	10.183	10.142	10.92	10.538	10.284	10.362	10.664	10.695	10.281	10.448	11.032	10.086	10.572	10.17	10.754	10.557
ATP9A	5.587	6.999	4.859	5.454	6.398	5.967	6.627	5.396	7.338	6.196	4.976	6.909	5.568	5.356	5.477	5.231	6.904	5.847	5.983	4.781	6.233	5.668	6.135	6.009	5.815	4.778	5.794	5.523	5.776	6.217	4.445	5.166	4.79	6.629	5.736	6.145	5.521	6.595	5.655	6.702	5.09	6.393	5.88	5.723	4.556	5.445	5.968	5.409	5.284
ATP9B	4.272	4.119	4.316	4.248	3.941	4.396	4.4	3.859	4.123	4.308	4.595	4.357	4.455	4.062	4.251	4.118	4.46	4.03	4.201	4.134	4.728	4.502	4.174	4.515	4.131	3.793	4.26	4.095	4.35	4.602	4.437	4.388	4.067	4.222	3.961	4.433	4.266	4.06	4.147	4.483	3.881	4.094	4.525	4.264	4.065	3.824	4.332	4.433	4.284
ATPAF1	8.047	8.371	7.991	7.859	8.136	8.266	7.826	8.103	8.19	8.093	8.693	7.774	7.912	7.602	7.747	7.033	8.572	8.06	8.069	7.79	7.701	7.832	8.092	8.125	8.379	8.142	8.281	8.045	8.31	8.138	8.288	8.47	8.089	7.767	7.876	8.178	7.963	7.516	7.758	8.218	8.066	7.792	8.278	8.435	7.822	8.112	8.008	7.838	8.013
ATPAF2	6.387	5.985	6.136	6.121	5.952	6.329	6.513	6.445	6.377	5.935	6.141	6.311	6.056	6.341	6.434	6.349	6.179	6.074	6.028	5.95	6.013	6.661	6.228	6.345	6.259	6.23	5.966	6.123	6.29	5.901	6.414	6.17	6.381	6.1	6.593	6.023	6.438	6.361	6.02	5.912	6.417	6.072	6.041	5.789	6.2	6.18	6.514	6.125	6.188
ATPBD4	4.296	4.537	4.312	4.966	4.961	4.201	4.268	3.78	4.356	4.398	4.543	4.954	4.64	4.449	4.626	3.936	2.813	4.339	4.516	4.846	3.977	3.825	4.154	5.015	4.988	2.935	4.49	4.463	4.221	4.737	4.146	5.042	3.6	2.463	3.544	4.392	4.301	4.246	4.686	4.557	4.013	4.529	4.673	4.853	3.57	4.281	3.988	4.862	4.608
ATPIF1	8.87	9.451	9.114	9.012	9.349	9.58	9.528	8.914	9.095	8.935	9.28	8.87	9.259	8.771	9.075	8.73	9.567	9.008	9.084	8.806	9.058	9.111	9.526	9.006	9.444	8.997	9.267	9.227	9.23	9.236	9.469	9.818	9.171	8.71	9.063	9.438	9.352	9.065	9.097	9.192	9.254	9.005	9.192	9.404	9.18	9.241	8.99	8.812	9.241
ATR	6.478	6.664	6.06	6.388	6.939	6.782	7.057	6.231	5.515	6.391	6.231	5.888	6.017	5.566	6.397	6.051	6.806	6.001	6.245	6.185	6.177	5.598	6.483	6.212	6.291	6.204	6.64	6.193	6.378	6.599	7.049	6.556	6.482	5.934	5.951	6.131	6.052	5.692	6.656	6.812	5.724	6.337	6.656	6.825	6.391	6.335	5.573	6.342	6.458
ATRIP	5.263	4.721	5.264	5.033	5.437	5.256	5.125	5.538	5.742	5.232	5.016	5.52	4.701	5.079	5.679	5.118	5.491	4.879	5.055	4.608	5.322	5.274	5.083	4.852	5.248	5.336	5.323	5.418	4.876	4.886	5.691	5.059	5.318	5.273	5.702	4.663	5.554	5.234	5.154	5.147	5.535	4.879	5.102	4.79	4.796	5.195	5.755	4.46	5.23
ATRN	6.351	6.62	6.086	6.684	6.038	6.419	6.557	6.77	5.839	6.214	6.381	5.876	6.296	6.566	6.71	6.836	6.945	6.412	6.689	6.147	6.544	6.662	6.395	6.882	6.565	6.126	6.715	6.693	6.825	6.236	6.986	7.113	6.765	6.329	6.858	6.353	7.12	6.391	6.739	6.556	5.897	6.637	6.448	6.478	6.345	6.532	6.522	6.168	6.558
ATRNL1	3.317	2.957	3.016	3.259	3.423	2.99	2.926	3.831	3.231	2.82	2.932	3.026	3.592	3.425	3.3	2.966	3.448	3.115	3.088	3.029	2.789	3.094	3.05	3.801	3.009	3.039	2.786	2.998	2.854	2.733	3.128	2.935	3.174	3.596	2.785	3.255	3.017	3.175	3.076	2.691	3.078	2.956	2.93	3.055	2.904	3.043	3.016	3.174	2.963
ATRX	8.841	8.696	8.998	8.555	8.768	8.882	8.863	8.336	9.018	8.948	8.63	8.849	8.823	8.813	8.948	8.839	8.678	9.089	8.812	9.058	8.995	8.75	8.921	8.725	9.333	8.758	8.925	8.842	9	8.941	8.914	8.509	8.667	9.241	9.148	8.664	8.684	8.82	8.907	8.964	8.98	8.79	9.196	8.539	8.706	8.719	8.64	8.825	8.921
ATXN1	7.708	8.07	7.364	7.129	7.435	7.193	7.721	6.397	7.707	7.482	7.087	7.421	7.289	7.452	7.373	7.544	7.174	7.445	7.712	7.612	7.561	7.205	7.8	7.644	7.138	7.43	7.465	7.578	7.492	7.633	7.11	7.435	7.27	7.308	7.243	7.713	7.508	7.017	7.672	7.571	7.317	7.364	7.846	7.5	7.409	7.083	7.467	7.548	7.353
ATXN10	8.163	8.4	8.108	8.4	8.244	8.348	8.496	8.284	7.949	8.203	8.505	8.062	8.192	7.873	8.041	7.581	8.416	8.257	8.131	8.196	7.973	7.867	8.043	8.164	8.421	7.948	8.406	8.155	8.58	8.116	8.263	8.527	8.391	7.583	8.136	8.276	8.244	7.837	8.223	8.3	7.989	8.254	8.195	8.487	8.24	8.525	8.153	8.028	8.179
ATXN1L	7.014	7.329	6.73	6.605	6.9	6.716	7.373	6.109	6.605	7.008	7.143	6.922	7.309	6.896	6.76	6.792	6.825	7.215	7.259	7.207	7.13	7.267	6.974	7.447	7.169	6.725	7.147	7.357	7.504	7.447	6.907	7.31	6.628	6.126	6.76	7.377	6.715	6.758	7.257	7.058	6.391	6.768	7.094	7.353	7.062	6.628	6.914	7.008	7.175
ATXN2	6.019	5.762	5.849	5.468	5.216	5.864	5.797	6.051	5.601	5.652	5.738	5.935	5.953	5.892	6.087	5.745	5.903	5.839	5.925	5.446	6.053	6.414	5.965	5.697	6.232	5.941	5.814	6.063	6.417	6.076	6.113	5.643	5.801	5.524	6.134	5.476	5.724	6.132	5.78	5.923	5.933	5.942	6.117	5.21	5.747	5.788	5.951	5.772	5.719
ATXN2L	6.919	6.907	6.766	6.84	7.228	7.218	7.398	6.573	6.421	6.616	6.809	6.622	6.911	6.805	6.453	6.48	7.338	6.749	7.081	6.249	6.953	7.089	7.278	7.023	7.352	6.889	7.251	6.988	6.98	6.607	7.325	7.263	7.198	7.148	7.055	6.71	6.728	6.512	6.851	6.855	6.791	6.931	7.016	6.959	6.598	6.814	6.762	6.313	6.945
ATXN3	7.559	8.547	8.12	8.16	8.199	7.931	7.797	8.089	8.279	8.299	8.189	8.014	8.179	8.022	7.857	8.125	7.69	8.505	8.742	8.493	8.237	7.661	8.053	8.147	8.094	8.021	7.927	7.663	8.565	8.18	8.116	8.283	8.092	7.695	7.811	8.332	7.958	8.219	8.185	8.425	7.779	7.908	8.166	8.505	8.217	8.146	7.767	8.249	8.524
ATXN3L	2.068	2.122	2.107	2.417	2.058	1.942	2.208	2.017	2.192	1.905	1.912	2.06	2.287	2.325	2.044	2.362	1.969	2.191	2.489	2.065	2.099	2.073	1.974	2.215	2.012	2.025	2.063	1.86	2.116	2.122	2.204	2.012	2.173	2.145	1.901	2.089	2.139	2.034	2.144	2.01	1.878	2.085	2.18	2.125	1.882	1.981	2.027	1.957	1.986
ATXN7	9.414	9.15	8.756	8.896	9.133	9.244	9.23	8.744	9.178	9.019	9.036	9.218	9.083	8.982	8.635	9.239	8.524	9.056	9.2	9.264	9.08	9.217	9.219	9.371	9.344	9.053	9.011	8.733	8.903	9.469	9.079	8.496	8.877	8.941	8.807	9.475	8.026	9.136	9.21	9.077	8.734	8.987	9.218	9.565	9.047	8.858	8.983	9.244	8.968
ATXN7L1	7.94	7.313	8.628	7.919	8.476	8.852	8.4	8.252	8.423	8.453	8.764	7.354	8.217	8.116	8.49	8.84	8.363	7.968	7.589	8.199	8.564	7.871	8.711	7.373	8.422	8.336	8.913	8.655	8.637	8.571	8.47	8.464	8.103	8.101	8.186	8.186	7.639	7.531	7.843	7.882	8.705	8.346	8.391	7.805	7.862	8.755	8.239	7.971	7.212
ATXN7L2	4.831	4.552	5.009	4.793	4.531	5.446	5.174	4.66	4.415	4.882	4.759	4.584	4.654	4.591	4.596	5.092	5.607	4.72	4.74	4.124	4.93	4.363	4.475	4.522	5.016	5.167	4.709	5.01	5.191	4.739	4.967	4.644	5.352	5.361	4.795	4.491	5.317	5.055	4.785	4.943	4.738	4.678	4.351	4.769	5.077	4.797	5.292	4.494	4.953
ATXN7L3	7.349	6.922	7.37	7.479	7.372	7.518	7.451	7.326	7.536	7.289	7.539	7.345	7.735	7.463	7.393	7.303	7.595	7.533	7.556	7.337	6.929	7.379	7.645	7.27	7.508	7.559	7.433	7.385	7.62	7.318	7.444	7.245	7.666	7.457	7.44	7.343	7.524	7.334	7.299	7.302	7.401	7.535	7.758	7.171	7.176	7.422	7.392	7.155	7.363
ATXN7L3B	6.748	6.746	6.923	6.898	6.571	6.584	6.385	6.075	6.681	6.783	6.436	6.97	7.034	7.011	5.997	6.913	6.22	6.288	6.94	7.258	6.49	6.312	6.605	7.211	6.608	6.697	6.826	7.136	7.055	7.067	6.572	6.623	6.181	5.938	6.749	6.915	6.295	6.658	7.115	6.832	6.548	6.823	6.467	6.944	6.66	6.655	6.988	7.187	7.046
ATXN8OS	2.453	2.694	2.691	2.553	2.25	2.561	2.35	2.399	2.347	2.31	2.512	2.421	2.736	2.307	2.395	2.098	2.136	2.405	2.352	2.269	2.394	2.083	2.379	2.375	2.057	2.266	2.319	2.445	2.329	2.634	2.301	2.659	2.391	2.287	2.582	2.524	2.274	2.507	2.547	2.322	2.432	2.416	2.405	2.479	2.235	2.413	2.311	2.348	2.236
AUH	4.6	5.22	4.381	4.018	4.741	4.48	3.549	3.907	4.416	4.053	5.057	4.426	3.984	4.446	3.505	3.977	4.296	4.809	4.809	4.718	4.463	3.809	4.346	4.938	4.432	4.439	4.515	5.018	4.851	4.239	3.805	5.429	4.481	4.284	3.924	5.246	4.348	4.723	3.989	4.542	4.202	4.667	4.286	5.403	4.679	4.299	4.554	4.978	4.77
AUP1	9.702	9.73	10.025	9.676	9.834	9.937	9.848	9.971	9.57	9.737	9.969	9.87	9.696	9.489	10.17	9.755	10.065	9.722	9.576	9.558	9.86	10.005	9.824	9.472	9.981	9.94	9.907	9.983	9.633	9.76	10.153	9.678	9.726	10.56	9.936	9.439	10.175	9.915	9.865	9.678	10.076	9.784	9.788	9.647	9.814	9.831	10.004	9.681	9.772
AURKA	5.761	6.182	4.554	5.046	5.716	5.177	4.566	5.249	5.009	5.257	5.453	5.363	5.358	4.684	4.458	3.231	4.694	5.695	5.689	4.656	5.519	4.47	5.908	5.626	6.1	5.609	5.389	5.362	5.81	5.878	5.242	5.914	5.757	4.872	5.361	6.312	5.219	5.249	5.619	5.912	3.672	5.349	5.689	6.009	3.652	5.44	4.64	4.779	5.448
AURKA	3.242	3.108	2.978	3.107	2.754	2.926	2.948	3.433	3.43	3.047	3.098	2.979	3.078	2.568	3.048	3.901	3.066	3.352	3.177	3.106	3.626	2.578	3.231	3.059	3.194	2.736	2.962	3.357	3.536	3.448	3.146	3.63	3.184	3.1	2.717	4.278	3.395	3.493	2.9	3.018	2.532	3.412	3.216	3.295	2.984	3.471	2.75	3.107	2.997
AURKAIP1	8.939	8.745	9.344	9.151	8.809	9.338	9.089	9.458	9.328	9.124	9.284	9.304	9.292	9.197	9.43	8.929	9.171	8.961	8.976	8.678	9.285	9.147	9.272	8.889	9.036	9.267	9.143	9.413	9.12	9.171	9.163	9.132	8.926	9.187	9.301	8.839	9.712	9.462	8.859	9.146	9.354	9.081	9.033	8.737	9.001	9.205	9.396	9.018	9.16
AURKB	4.437	3.75	4.331	4.509	3.929	4.714	3.545	4.381	4.562	4.269	4.037	4.381	4.08	4.265	4.283	4.103	4.637	4.11	4.571	4.222	3.728	4.206	4.193	4.041	4.828	4.155	3.975	4.543	4.254	4.658	4.313	3.745	4.459	4.701	4.406	4.772	4.03	4.516	4.11	3.5	3.889	4.434	3.674	3.944	4.264	4.699	4.692	4.522	3.914
AURKC	2.947	3.388	3.055	3.106	3.175	3.411	3.285	3.306	3.278	2.994	3.154	3.251	2.749	3.355	3.554	3.008	2.997	3.093	3.453	2.744	3.266	3.003	3.111	3.376	3.228	3.224	3.652	3.171	2.786	3.735	3.301	3.49	2.979	3.521	3.357	2.986	3.138	3.151	3.222	2.96	3.11	3.407	3.124	2.892	3.134	3.135	3.277	3.132	3.254
AUTS2	7.121	6.206	5.511	5.631	7.161	6.363	7.129	6.216	5.12	7.025	4.947	7.079	6.44	5.887	6.4	6.056	7.012	6.811	6.5	5.632	6.83	6.959	6.187	6.37	6.782	7.028	7.575	7.294	7.04	6.434	7.025	6.659	6.737	6.589	7.008	5.394	5.561	5.418	6.11	6.747	6.013	6.099	6.44	6.111	6.262	6.161	6.398	6.711	6.277
AVEN	5.666	5.971	6.125	5.661	6.015	6.247	5.724	6.898	5.821	5.827	6.321	5.889	6.156	5.703	6.853	5.433	5.642	6.191	5.744	5.617	6.136	5.834	5.931	5.941	6.146	5.635	5.929	5.879	5.855	5.306	6.298	5.939	5.886	5.847	6.049	5.955	6.442	5.326	5.329	5.46	5.979	5.823	5.685	5.762	5.977	6.493	5.947	5.714	5.455
AVIL	5.073	6.584	5.533	5.139	5.829	4.977	5.757	3.858	4.127	5.019	5.913	5.428	5.137	4.798	4.666	5.222	4.29	5.734	5.932	5.907	5.867	5.418	5.094	5	5.089	5.06	5.488	6.077	5.529	6.194	4.243	6.318	4.819	4.517	4.745	6.442	5.462	6.485	5.6	5.099	5.684	5.677	5.011	5.602	4.73	5.089	4.819	4.441	4.696
AVL9	6.425	6.874	6.093	6.15	6.652	6.005	6.132	6.087	6.65	6.052	6.532	6.402	6.006	6.166	6.026	6.705	6.452	6.16	6.183	6.116	6.346	6.007	6.927	6.315	6.234	6.34	5.696	6.056	6.119	6.682	6.605	6.244	6.126	6.492	6.336	6.172	7.148	6.379	6.288	5.995	5.958	6.191	6.392	5.968	6.523	6.29	6.803	6.808	6.263
AVP	2.601	2.513	2.69	2.728	2.673	2.823	2.512	2.806	2.747	2.796	2.947	3.046	3.056	3.214	2.591	2.815	2.917	2.397	2.844	2.494	2.682	2.969	2.803	2.627	2.679	2.894	2.859	2.875	2.551	2.644	2.737	2.558	2.621	2.578	2.758	2.827	2.774	2.899	2.823	2.703	2.721	2.604	2.792	2.575	2.854	3.04	3.127	3.025	2.865
AVPI1	4.608	4.45	4.867	4.407	4.027	4.97	4.023	3.725	4.95	4.399	4.912	4.186	4.265	4.686	5.042	4.368	4.738	3.684	4.512	4.009	4.21	4.736	4.498	5.059	4.885	3.742	4.726	4.643	4.533	4.603	3.939	5.01	3.954	4.907	4.774	4.27	4.776	4.254	4.635	4.824	3.923	4.151	3.829	4.288	4.05	4.345	4.148	4.574	4.365
AVPR1A	2.955	2.614	2.664	3.064	2.873	2.746	2.731	2.782	3.022	2.589	2.97	2.868	2.749	2.746	2.683	2.739	2.792	2.45	2.715	2.696	2.595	2.919	3.168	2.735	2.771	2.813	2.685	2.603	2.857	2.632	2.977	2.662	2.854	3.003	2.707	2.772	2.744	2.776	2.697	2.84	3.034	2.817	2.693	3.051	2.892	2.803	2.918	2.761	2.452
AVPR1B	3.915	3.904	3.765	4.105	4.044	4.169	4.029	4.988	3.974	4.005	3.613	3.869	4.207	4.502	4.202	4.42	3.902	4.248	3.596	4.089	3.854	4.295	4.004	4.08	4.051	4.248	3.847	4.042	3.781	3.985	3.957	3.562	3.926	4.657	4.275	3.843	3.972	4.148	3.768	4.229	3.828	3.761	3.885	4.004	4.345	4.004	4.167	3.923	3.953
AVPR2	2.568	2.916	2.558	3.032	2.931	2.619	3.024	2.797	3.238	3.042	3.175	2.789	3.169	2.532	3.314	3.21	2.701	3.281	3.059	2.949	3.097	3.243	2.878	2.682	2.697	3.412	2.824	2.988	2.536	3.043	2.715	2.356	2.492	3.447	2.847	2.674	3.25	3.503	3.096	2.547	2.831	2.726	3.028	2.745	2.926	3.12	3.032	2.695	2.997
AWAT1	2.159	2.674	2.721	2.288	2.757	2.497	2.158	2.606	2.296	2.659	2.696	2.704	2.161	2.922	2.872	2.547	2.498	2.466	2.345	2.368	2.543	2.786	2.267	2.22	2.35	2.744	2.39	2.434	2.261	2.319	2.236	2.304	2.405	2.54	2.225	2.597	2.456	2.774	2.375	2.492	2.261	2.458	2.36	2.183	2.444	2.6	2.965	2.425	2.339
AWAT2	2.789	2.783	2.618	2.764	2.546	2.803	2.685	2.878	2.681	2.776	2.646	2.463	2.59	2.843	2.886	2.581	2.431	2.706	2.653	2.684	2.908	2.548	2.591	2.505	2.622	2.63	2.731	2.592	2.625	2.953	2.761	2.661	2.644	2.961	2.447	2.676	2.904	2.622	2.556	2.886	2.523	2.695	2.922	2.805	2.393	2.723	2.738	2.654	2.554
AXIN1	5.139	4.521	5.035	4.568	4.487	4.819	5.004	4.876	4.336	4.979	4.629	4.737	4.524	4.431	4.378	4.876	5.23	4.903	4.586	3.983	4.955	4.896	5.07	4.436	5.226	4.713	4.797	4.753	5.083	4.852	5.342	5.112	4.751	4.376	4.764	4.396	5.317	4.519	4.68	4.547	4.19	4.825	5.296	4.884	4.622	4.549	5.011	4.826	4.396
AXIN2	6.629	6.415	7.129	7.205	6.183	6.689	6.903	5.117	7.253	7.285	7.463	6.728	7.122	7.353	5.53	8.214	6.617	7.002	7.371	7.579	6.226	6.691	6.537	6.794	6.601	6.527	6.835	6.328	7.482	7.182	6.365	6.832	6.434	5.093	6.572	7.031	6.455	7.406	7.37	7.254	7.116	6.479	6.958	7.424	5.688	6.647	6.859	6.648	7.271
AXL	4.261	2.704	2.803	3.066	3.146	2.67	2.967	2.617	2.445	3.435	3.609	3.548	2.994	2.691	3.438	2.741	3.875	3.142	3.278	3.073	2.851	3.575	3.654	4.607	3.013	3.094	2.896	2.996	3.362	2.987	2.797	4.105	3.013	3.16	3.084	2.771	2.786	3.085	4.316	4.108	3.136	4.123	3.267	4.07	3.155	2.5	3.105	3.47	3.421
AZGP1	2.663	3.178	2.604	2.382	2.517	2.495	2.318	2.51	2.897	2.497	2.648	2.409	2.774	2.49	2.532	2.961	2.526	2.644	2.501	2.748	2.335	2.79	2.566	2.472	2.029	2.531	2.52	2.542	2.405	2.978	3.016	2.41	2.741	2.215	2.578	2.726	2.273	2.561	2.584	2.8	2.493	2.45	2.476	2.682	2.498	2.416	2.541	2.464	2.462
AZGP1P1	2.738	3.458	2.843	3.197	3.338	3.126	3.568	3.461	3.021	3.086	3.097	3.315	3.193	3.174	3.278	3.275	3.176	3.626	3.351	3.489	3.294	3.588	3.475	3.039	3.191	2.981	2.791	2.938	3.369	2.927	3.313	2.695	3.141	3.651	3.373	2.957	3.295	3.166	3.098	3.002	3.22	3.098	3.381	3.117	3.29	3.274	3.235	3.247	2.871
[truncated: 18,581 more rows]
[truncated: 42 more columns]

## Sheet: ADNIGO clinical data
RID	Diagnose	Gender	Age	Education	MMSE	MOCA	SUVR	time
2374	0	2	81	18	26	24	0.959248	72
[truncated: 60 more rows]

## Sheet: ADNIGO Gene_Expression
Tag	2374	200	2394	1268	1122	2182	2180	558	914	548	2405	1186	2106	285	1123	2121	925	2196	2216	2213	671	1032	2398	2119	2308	225	2274	2304	2123	1155	1300	2087	2316	2079	2219	2061	2315	2047	1074	276	112	142	2191	800	2245	555	2392	2187	626
[truncated: 19,922 more rows]
[truncated: 12 more columns]
